# Supplementary material for: Multivariate Frequency and Amplitude Estimation for Unevenly Sampled Data Using and Extending the Lomb–Scargle Method
Source: Sensors (Basel). 2025 Oct 23;25(21):6535. doi: 10.3390/s25216535 (PMC12608236; doi:10.3390/s25216535)
Supplement: Supplementary file 1 [file sensors-25-06535-s001.zip]

Archive with 56 entries (52 files):
- Data/
- Data/D093_MultivariateLomb.Rdata
- Data/D093_MultivariateLomb_generalized.Rdata
- Data/D093_MultivariateLomb_normalized.Rdata
- Data/D093_RAW_DATA.Rdata
- Data/LMB_neu.Rdata
- Data/SunSpot/
- Data/SunSpot/maxPoints.Rdata
- Data/SunSpot/maxPointsSignif.lyx
- Data/SunSpot/maxPointsSignif.tex
- Data/SunSpot/meanDrift_21-23
- Data/SunSpot/SegmentationSlopes.lyx
- Data/SunSpot/SegmentationSlopes.tex
- Data/SunSpot/SignifPeaks.lyx
- Data/SunSpot/SignifPeaks.tex
- Data/SunSpot/SunSpotData.Rdata
- Data/SunSpot/SunSpotgLomb_Polarity.Rdata
- Data/SunSpot/SunSpotgLomb_weighted.Rdata
- Data/SunSpot/SunSpotLomb_Polarity.Rdata
- Data/SunSpot/SunSpotLomb_weighted.Rdata
- Data/SunSpot/sunspot_positions_jd.txt
- Definitions/
- Definitions/EpsToPdf.pdf
- Definitions/EpsToPdf.tex
- Definitions/journalnames.tex
- Definitions/logo-mdpi-eps-converted-to.pdf
- Definitions/logo-mdpi.eps
- Definitions/logo-orcid.pdf
- Definitions/logo-updates-eps-converted-to.pdf
- Definitions/logo-updates.eps
- Definitions/mdpi.bst
- Definitions/mdpi.cls
- Definitions/mdpi.log
- Definitions/mdpi_apacite.bst
- Definitions/mdpi_apacite.sty
- Definitions/mdpi_chicago.bst
- Definitions/sensors-logo-eps-converted-to.pdf
- Definitions/sensors-logo.eps
- Definitions/sensors-logo.png
- Scripts/
- Scripts/Cos_limit.R
- Scripts/MRI_Example.R
- Scripts/SimpleWave_Example_sup.R
- Scripts/sin_integration.R
- Scripts/specLOMB.R
- Scripts/SunSpot.R
- Scripts/SunSpot_Group_Assignment.R
- Scripts/SunSpot_LMB_Polarity.R
- Scripts/SunSpot_LMB_weighted.R
- Scripts/SunSpot_OptimPeaks.R
- sensors-3892943-supplementary.aux
- sensors-3892943-supplementary.log
- sensors-3892943-supplementary.out
- sensors-3892943-supplementary.pdf
- sensors-3892943-supplementary.synctex.gz
- sensors-3892943-supplementary.tex
