# Supplementary material for: Multivariate Frequency and Amplitude Estimation for Unevenly Sampled Data Using and Extending the Lomb–Scargle Method
Source: Sensors (Basel). 2025 Oct 23;25(21):6535. doi: 10.3390/s25216535 (PMC12608236; doi:10.3390/s25216535)
Supplement: Supplementary file 1 [file sensors-25-06535-s001.zip › Data/SunSpot/maxPointsSignif.lyx]

#LyX file created by tex2lyx 2.3
\lyxformat 544
\begin_document
\begin_header
\save_transient_properties true
\origin P:/HZDR/Paper_Berichte/2019/Comment_on_LS/Data/SunSpot/
\textclass article
\use_default_options false
\maintain_unincluded_children false
\language english
\language_package none
\inputencoding auto
\fontencoding default
\font_roman "default" "default"
\font_sans "default" "default"
\font_typewriter "default" "default"
\font_math "auto" "auto"
\font_default_family default
\use_non_tex_fonts false
\font_sc false
\font_osf false
\font_sf_scale 100 100
\font_tt_scale 100 100
\use_microtype false
\use_dash_ligatures true
\graphics default
\default_output_format default
\output_sync 0
\bibtex_command default
\index_command default
\paperfontsize default
\spacing single
\use_hyperref false
\papersize default
\use_geometry false
\use_package amsmath 1
\use_package amssymb 0
\use_package cancel 0
\use_package esint 1
\use_package mathdots 0
\use_package mathtools 0
\use_package mhchem 0
\use_package stackrel 0
\use_package stmaryrd 0
\use_package undertilde 0
\cite_engine basic
\cite_engine_type default
\biblio_style plain
\use_bibtopic false
\use_indices false
\paperorientation portrait
\suppress_date false
\justification true
\use_refstyle 0
\use_minted 0
\index Index
\shortcut idx
\color #008000
\end_index
\secnumdepth 3
\tocdepth 3
\paragraph_separation indent
\paragraph_indentation default
\is_math_indent 0
\math_numbering_side default
\quotes_style english
\dynamic_quotes 0
\papercolumns 1
\papersides 1
\paperpagestyle default
\tracking_changes false
\output_changes false
\html_math_output 0
\html_css_as_file 0
\html_be_strict false
\end_header

\begin_body

\begin_layout Standard

\begin_inset Tabular 
<lyxtabular version="3" rows="63" columns="6">
<features rotate="0" booktabs="true" islongtable="true">
<column alignment="right" valignment="top">
<column alignment="right" valignment="top">
<column alignment="right" valignment="top">
<column alignment="right" valignment="top">
<column alignment="left" valignment="top">
<column alignment="right" valignment="top">
<row>
<cell alignment="right" valignment="top" topline="true" usebox="none">
\begin_inset Text

\begin_layout Standard
ID 
\end_layout

\end_inset
</cell>
<cell alignment="right" valignment="top" topline="true" usebox="none">
\begin_inset Text

\begin_layout Standard

\begin_inset Formula $P_\mathrm{Yrs}/\mathrm{Yrs}$
\end_inset

 
\end_layout

\end_inset
</cell>
<cell alignment="right" valignment="top" topline="true" usebox="none">
\begin_inset Text

\begin_layout Standard

\begin_inset Formula $\pm\Delta P/\mathrm{Yrs}$
\end_inset

 
\end_layout

\end_inset
</cell>
<cell alignment="right" valignment="top" topline="true" usebox="none">
\begin_inset Text

\begin_layout Standard

\begin_inset Formula $f_\mathrm{Lat}/\mathrm{100\cdot deg}$
\end_inset

 
\end_layout

\end_inset
</cell>
<cell alignment="left" valignment="top" topline="true" usebox="none">
\begin_inset Text

\begin_layout Standard
PSD 
\end_layout

\end_inset
</cell>
<cell alignment="right" valignment="top" topline="true" usebox="none">
\begin_inset Text

\begin_layout Standard

\begin_inset Formula $\log_{10}(p)$
\end_inset


\end_layout

\end_inset
</cell>
</row>
<row>
<cell alignment="right" valignment="top" topline="true" usebox="none">
\begin_inset Text

\begin_layout Standard
559.540 
\end_layout

\end_inset
</cell>
<cell alignment="right" valignment="top" topline="true" usebox="none">
\begin_inset Text

\begin_layout Standard
216.060 
\end_layout

\end_inset
</cell>
<cell alignment="right" valignment="top" topline="true" usebox="none">
\begin_inset Text

\begin_layout Standard
-3.170 
\end_layout

\end_inset
</cell>
<cell alignment="right" valignment="top" topline="true" usebox="none">
\begin_inset Text

\begin_layout Standard
0.001 
\end_layout

\end_inset
</cell>
<cell alignment="left" valignment="top" topline="true" usebox="none">
\begin_inset Text

\begin_layout Standard
-23 
\end_layout

\end_inset
</cell>
<cell alignment="right" valignment="top" topline="true" usebox="none">
\begin_inset Text

\begin_layout Standard
1
\end_layout

\end_inset
</cell>
</row>
<row>
<cell alignment="right" valignment="top" usebox="none">
\begin_inset Text

\begin_layout Standard
358.855 
\end_layout

\end_inset
</cell>
<cell alignment="right" valignment="top" usebox="none">
\begin_inset Text

\begin_layout Standard
266.266 
\end_layout

\end_inset
</cell>
<cell alignment="right" valignment="top" usebox="none">
\begin_inset Text

\begin_layout Standard
2.946 
\end_layout

\end_inset
</cell>
<cell alignment="right" valignment="top" usebox="none">
\begin_inset Text

\begin_layout Standard
0.001 
\end_layout

\end_inset
</cell>
<cell alignment="left" valignment="top" usebox="none">
\begin_inset Text

\begin_layout Standard
-34 
\end_layout

\end_inset
</cell>
<cell alignment="right" valignment="top" usebox="none">
\begin_inset Text

\begin_layout Standard
2
\end_layout

\end_inset
</cell>
</row>
<row>
<cell alignment="right" valignment="top" usebox="none">
\begin_inset Text

\begin_layout Standard
162.651 
\end_layout

\end_inset
</cell>
<cell alignment="right" valignment="top" usebox="none">
\begin_inset Text

\begin_layout Standard
505.535 
\end_layout

\end_inset
</cell>
<cell alignment="right" valignment="top" usebox="none">
\begin_inset Text

\begin_layout Standard
-1.225 
\end_layout

\end_inset
</cell>
<cell alignment="right" valignment="top" usebox="none">
\begin_inset Text

\begin_layout Standard
0.004 
\end_layout

\end_inset
</cell>
<cell alignment="left" valignment="top" usebox="none">
\begin_inset Text

\begin_layout Standard
< -50 
\end_layout

\end_inset
</cell>
<cell alignment="right" valignment="top" usebox="none">
\begin_inset Text

\begin_layout Standard
3
\end_layout

\end_inset
</cell>
</row>
<row>
<cell alignment="right" valignment="top" usebox="none">
\begin_inset Text

\begin_layout Standard
155.909 
\end_layout

\end_inset
</cell>
<cell alignment="right" valignment="top" usebox="none">
\begin_inset Text

\begin_layout Standard
382.298 
\end_layout

\end_inset
</cell>
<cell alignment="right" valignment="top" usebox="none">
\begin_inset Text

\begin_layout Standard
1.159 
\end_layout

\end_inset
</cell>
<cell alignment="right" valignment="top" usebox="none">
\begin_inset Text

\begin_layout Standard
0.004 
\end_layout

\end_inset
</cell>
<cell alignment="left" valignment="top" usebox="none">
\begin_inset Text

\begin_layout Standard
< -50 
\end_layout

\end_inset
</cell>
<cell alignment="right" valignment="top" usebox="none">
\begin_inset Text

\begin_layout Standard
4
\end_layout

\end_inset
</cell>
</row>
<row>
<cell alignment="right" valignment="top" usebox="none">
\begin_inset Text

\begin_layout Standard
124.893 
\end_layout

\end_inset
</cell>
<cell alignment="right" valignment="top" usebox="none">
\begin_inset Text

\begin_layout Standard
142.836 
\end_layout

\end_inset
</cell>
<cell alignment="right" valignment="top" usebox="none">
\begin_inset Text

\begin_layout Standard
5.426 
\end_layout

\end_inset
</cell>
<cell alignment="right" valignment="top" usebox="none">
\begin_inset Text

\begin_layout Standard
0.001 
\end_layout

\end_inset
</cell>
<cell alignment="left" valignment="top" usebox="none">
\begin_inset Text

\begin_layout Standard
-29 
\end_layout

\end_inset
</cell>
<cell alignment="right" valignment="top" usebox="none">
\begin_inset Text

\begin_layout Standard
5
\end_layout

\end_inset
</cell>
</row>
<row topspace="default">
<cell alignment="right" valignment="top" usebox="none">
\begin_inset Text

\begin_layout Standard
84.992 
\end_layout

\end_inset
</cell>
<cell alignment="right" valignment="top" usebox="none">
\begin_inset Text

\begin_layout Standard
47.192 
\end_layout

\end_inset
</cell>
<cell alignment="right" valignment="top" usebox="none">
\begin_inset Text

\begin_layout Standard
7.824 
\end_layout

\end_inset
</cell>
<cell alignment="right" valignment="top" usebox="none">
\begin_inset Text

\begin_layout Standard
0.001 
\end_layout

\end_inset
</cell>
<cell alignment="left" valignment="top" usebox="none">
\begin_inset Text

\begin_layout Standard
-23 
\end_layout

\end_inset
</cell>
<cell alignment="right" valignment="top" usebox="none">
\begin_inset Text

\begin_layout Standard
6
\end_layout

\end_inset
</cell>
</row>
<row>
<cell alignment="right" valignment="top" usebox="none">
\begin_inset Text

\begin_layout Standard
79.902 
\end_layout

\end_inset
</cell>
<cell alignment="right" valignment="top" usebox="none">
\begin_inset Text

\begin_layout Standard
40.544 
\end_layout

\end_inset
</cell>
<cell alignment="right" valignment="top" usebox="none">
\begin_inset Text

\begin_layout Standard
10.649 
\end_layout

\end_inset
</cell>
<cell alignment="right" valignment="top" usebox="none">
\begin_inset Text

\begin_layout Standard
0.000 
\end_layout

\end_inset
</cell>
<cell alignment="left" valignment="top" usebox="none">
\begin_inset Text

\begin_layout Standard
-13 
\end_layout

\end_inset
</cell>
<cell alignment="right" valignment="top" usebox="none">
\begin_inset Text

\begin_layout Standard
7
\end_layout

\end_inset
</cell>
</row>
<row>
<cell alignment="right" valignment="top" usebox="none">
\begin_inset Text

\begin_layout Standard
77.974 
\end_layout

\end_inset
</cell>
<cell alignment="right" valignment="top" usebox="none">
\begin_inset Text

\begin_layout Standard
38.225 
\end_layout

\end_inset
</cell>
<cell alignment="right" valignment="top" usebox="none">
\begin_inset Text

\begin_layout Standard
-1.862 
\end_layout

\end_inset
</cell>
<cell alignment="right" valignment="top" usebox="none">
\begin_inset Text

\begin_layout Standard
0.008 
\end_layout

\end_inset
</cell>
<cell alignment="left" valignment="top" usebox="none">
\begin_inset Text

\begin_layout Standard
< -50 
\end_layout

\end_inset
</cell>
<cell alignment="right" valignment="top" usebox="none">
\begin_inset Text

\begin_layout Standard
8
\end_layout

\end_inset
</cell>
</row>
<row>
<cell alignment="right" valignment="top" usebox="none">
\begin_inset Text

\begin_layout Standard
75.367 
\end_layout

\end_inset
</cell>
<cell alignment="right" valignment="top" usebox="none">
\begin_inset Text

\begin_layout Standard
35.247 
\end_layout

\end_inset
</cell>
<cell alignment="right" valignment="top" usebox="none">
\begin_inset Text

\begin_layout Standard
1.453 
\end_layout

\end_inset
</cell>
<cell alignment="right" valignment="top" usebox="none">
\begin_inset Text

\begin_layout Standard
0.005 
\end_layout

\end_inset
</cell>
<cell alignment="left" valignment="top" usebox="none">
\begin_inset Text

\begin_layout Standard
< -50 
\end_layout

\end_inset
</cell>
<cell alignment="right" valignment="top" usebox="none">
\begin_inset Text

\begin_layout Standard
9
\end_layout

\end_inset
</cell>
</row>
<row>
<cell alignment="right" valignment="top" usebox="none">
\begin_inset Text

\begin_layout Standard
73.676 
\end_layout

\end_inset
</cell>
<cell alignment="right" valignment="top" usebox="none">
\begin_inset Text

\begin_layout Standard
33.410 
\end_layout

\end_inset
</cell>
<cell alignment="right" valignment="top" usebox="none">
\begin_inset Text

\begin_layout Standard
-4.656 
\end_layout

\end_inset
</cell>
<cell alignment="right" valignment="top" usebox="none">
\begin_inset Text

\begin_layout Standard
0.000 
\end_layout

\end_inset
</cell>
<cell alignment="left" valignment="top" usebox="none">
\begin_inset Text

\begin_layout Standard
-19 
\end_layout

\end_inset
</cell>
<cell alignment="right" valignment="top" usebox="none">
\begin_inset Text

\begin_layout Standard
10
\end_layout

\end_inset
</cell>
</row>
<row topspace="default">
<cell alignment="right" valignment="top" usebox="none">
\begin_inset Text

\begin_layout Standard
73.497 
\end_layout

\end_inset
</cell>
<cell alignment="right" valignment="top" usebox="none">
\begin_inset Text

\begin_layout Standard
33.219 
\end_layout

\end_inset
</cell>
<cell alignment="right" valignment="top" usebox="none">
\begin_inset Text

\begin_layout Standard
-12.487 
\end_layout

\end_inset
</cell>
<cell alignment="right" valignment="top" usebox="none">
\begin_inset Text

\begin_layout Standard
0.000 
\end_layout

\end_inset
</cell>
<cell alignment="left" valignment="top" usebox="none">
\begin_inset Text

\begin_layout Standard
-13 
\end_layout

\end_inset
</cell>
<cell alignment="right" valignment="top" usebox="none">
\begin_inset Text

\begin_layout Standard
11
\end_layout

\end_inset
</cell>
</row>
<row>
<cell alignment="right" valignment="top" usebox="none">
\begin_inset Text

\begin_layout Standard
68.258 
\end_layout

\end_inset
</cell>
<cell alignment="right" valignment="top" usebox="none">
\begin_inset Text

\begin_layout Standard
27.982 
\end_layout

\end_inset
</cell>
<cell alignment="right" valignment="top" usebox="none">
\begin_inset Text

\begin_layout Standard
3.916 
\end_layout

\end_inset
</cell>
<cell alignment="right" valignment="top" usebox="none">
\begin_inset Text

\begin_layout Standard
0.001 
\end_layout

\end_inset
</cell>
<cell alignment="left" valignment="top" usebox="none">
\begin_inset Text

\begin_layout Standard
-48 
\end_layout

\end_inset
</cell>
<cell alignment="right" valignment="top" usebox="none">
\begin_inset Text

\begin_layout Standard
12
\end_layout

\end_inset
</cell>
</row>
<row>
<cell alignment="right" valignment="top" usebox="none">
\begin_inset Text

\begin_layout Standard
65.974 
\end_layout

\end_inset
</cell>
<cell alignment="right" valignment="top" usebox="none">
\begin_inset Text

\begin_layout Standard
25.892 
\end_layout

\end_inset
</cell>
<cell alignment="right" valignment="top" usebox="none">
\begin_inset Text

\begin_layout Standard
13.117 
\end_layout

\end_inset
</cell>
<cell alignment="right" valignment="top" usebox="none">
\begin_inset Text

\begin_layout Standard
0.000 
\end_layout

\end_inset
</cell>
<cell alignment="left" valignment="top" usebox="none">
\begin_inset Text

\begin_layout Standard
-15 
\end_layout

\end_inset
</cell>
<cell alignment="right" valignment="top" usebox="none">
\begin_inset Text

\begin_layout Standard
13
\end_layout

\end_inset
</cell>
</row>
<row>
<cell alignment="right" valignment="top" usebox="none">
\begin_inset Text

\begin_layout Standard
51.097 
\end_layout

\end_inset
</cell>
<cell alignment="right" valignment="top" usebox="none">
\begin_inset Text

\begin_layout Standard
14.731 
\end_layout

\end_inset
</cell>
<cell alignment="right" valignment="top" usebox="none">
\begin_inset Text

\begin_layout Standard
-1.593 
\end_layout

\end_inset
</cell>
<cell alignment="right" valignment="top" usebox="none">
\begin_inset Text

\begin_layout Standard
0.006 
\end_layout

\end_inset
</cell>
<cell alignment="left" valignment="top" usebox="none">
\begin_inset Text

\begin_layout Standard
< -50 
\end_layout

\end_inset
</cell>
<cell alignment="right" valignment="top" usebox="none">
\begin_inset Text

\begin_layout Standard
14
\end_layout

\end_inset
</cell>
</row>
<row>
<cell alignment="right" valignment="top" usebox="none">
\begin_inset Text

\begin_layout Standard
50.375 
\end_layout

\end_inset
</cell>
<cell alignment="right" valignment="top" usebox="none">
\begin_inset Text

\begin_layout Standard
14.287 
\end_layout

\end_inset
</cell>
<cell alignment="right" valignment="top" usebox="none">
\begin_inset Text

\begin_layout Standard
1.408 
\end_layout

\end_inset
</cell>
<cell alignment="right" valignment="top" usebox="none">
\begin_inset Text

\begin_layout Standard
0.003 
\end_layout

\end_inset
</cell>
<cell alignment="left" valignment="top" usebox="none">
\begin_inset Text

\begin_layout Standard
< -50 
\end_layout

\end_inset
</cell>
<cell alignment="right" valignment="top" usebox="none">
\begin_inset Text

\begin_layout Standard
15
\end_layout

\end_inset
</cell>
</row>
<row topspace="default">
<cell alignment="right" valignment="top" usebox="none">
\begin_inset Text

\begin_layout Standard
47.212 
\end_layout

\end_inset
</cell>
<cell alignment="right" valignment="top" usebox="none">
\begin_inset Text

\begin_layout Standard
12.436 
\end_layout

\end_inset
</cell>
<cell alignment="right" valignment="top" usebox="none">
\begin_inset Text

\begin_layout Standard
-5.263 
\end_layout

\end_inset
</cell>
<cell alignment="right" valignment="top" usebox="none">
\begin_inset Text

\begin_layout Standard
0.001 
\end_layout

\end_inset
</cell>
<cell alignment="left" valignment="top" usebox="none">
\begin_inset Text

\begin_layout Standard
-39 
\end_layout

\end_inset
</cell>
<cell alignment="right" valignment="top" usebox="none">
\begin_inset Text

\begin_layout Standard
16
\end_layout

\end_inset
</cell>
</row>
<row>
<cell alignment="right" valignment="top" usebox="none">
\begin_inset Text

\begin_layout Standard
37.254 
\end_layout

\end_inset
</cell>
<cell alignment="right" valignment="top" usebox="none">
\begin_inset Text

\begin_layout Standard
7.557 
\end_layout

\end_inset
</cell>
<cell alignment="right" valignment="top" usebox="none">
\begin_inset Text

\begin_layout Standard
4.246 
\end_layout

\end_inset
</cell>
<cell alignment="right" valignment="top" usebox="none">
\begin_inset Text

\begin_layout Standard
0.001 
\end_layout

\end_inset
</cell>
<cell alignment="left" valignment="top" usebox="none">
\begin_inset Text

\begin_layout Standard
-24 
\end_layout

\end_inset
</cell>
<cell alignment="right" valignment="top" usebox="none">
\begin_inset Text

\begin_layout Standard
17
\end_layout

\end_inset
</cell>
</row>
<row>
<cell alignment="right" valignment="top" usebox="none">
\begin_inset Text

\begin_layout Standard
36.892 
\end_layout

\end_inset
</cell>
<cell alignment="right" valignment="top" usebox="none">
\begin_inset Text

\begin_layout Standard
7.406 
\end_layout

\end_inset
</cell>
<cell alignment="right" valignment="top" usebox="none">
\begin_inset Text

\begin_layout Standard
-1.124 
\end_layout

\end_inset
</cell>
<cell alignment="right" valignment="top" usebox="none">
\begin_inset Text

\begin_layout Standard
0.018 
\end_layout

\end_inset
</cell>
<cell alignment="left" valignment="top" usebox="none">
\begin_inset Text

\begin_layout Standard
< -50 
\end_layout

\end_inset
</cell>
<cell alignment="right" valignment="top" usebox="none">
\begin_inset Text

\begin_layout Standard
18
\end_layout

\end_inset
</cell>
</row>
<row>
<cell alignment="right" valignment="top" usebox="none">
\begin_inset Text

\begin_layout Standard
36.798 
\end_layout

\end_inset
</cell>
<cell alignment="right" valignment="top" usebox="none">
\begin_inset Text

\begin_layout Standard
7.366 
\end_layout

\end_inset
</cell>
<cell alignment="right" valignment="top" usebox="none">
\begin_inset Text

\begin_layout Standard
1.525 
\end_layout

\end_inset
</cell>
<cell alignment="right" valignment="top" usebox="none">
\begin_inset Text

\begin_layout Standard
0.011 
\end_layout

\end_inset
</cell>
<cell alignment="left" valignment="top" usebox="none">
\begin_inset Text

\begin_layout Standard
< -50 
\end_layout

\end_inset
</cell>
<cell alignment="right" valignment="top" usebox="none">
\begin_inset Text

\begin_layout Standard
19
\end_layout

\end_inset
</cell>
</row>
<row>
<cell alignment="right" valignment="top" usebox="none">
\begin_inset Text

\begin_layout Standard
35.530 
\end_layout

\end_inset
</cell>
<cell alignment="right" valignment="top" usebox="none">
\begin_inset Text

\begin_layout Standard
6.850 
\end_layout

\end_inset
</cell>
<cell alignment="right" valignment="top" usebox="none">
\begin_inset Text

\begin_layout Standard
-5.557 
\end_layout

\end_inset
</cell>
<cell alignment="right" valignment="top" usebox="none">
\begin_inset Text

\begin_layout Standard
0.001 
\end_layout

\end_inset
</cell>
<cell alignment="left" valignment="top" usebox="none">
\begin_inset Text

\begin_layout Standard
-43 
\end_layout

\end_inset
</cell>
<cell alignment="right" valignment="top" usebox="none">
\begin_inset Text

\begin_layout Standard
20
\end_layout

\end_inset
</cell>
</row>
<row topspace="default">
<cell alignment="right" valignment="top" usebox="none">
\begin_inset Text

\begin_layout Standard
34.615 
\end_layout

\end_inset
</cell>
<cell alignment="right" valignment="top" usebox="none">
\begin_inset Text

\begin_layout Standard
6.490 
\end_layout

\end_inset
</cell>
<cell alignment="right" valignment="top" usebox="none">
\begin_inset Text

\begin_layout Standard
-11.245 
\end_layout

\end_inset
</cell>
<cell alignment="right" valignment="top" usebox="none">
\begin_inset Text

\begin_layout Standard
0.000 
\end_layout

\end_inset
</cell>
<cell alignment="left" valignment="top" usebox="none">
\begin_inset Text

\begin_layout Standard
-18 
\end_layout

\end_inset
</cell>
<cell alignment="right" valignment="top" usebox="none">
\begin_inset Text

\begin_layout Standard
21
\end_layout

\end_inset
</cell>
</row>
<row>
<cell alignment="right" valignment="top" usebox="none">
\begin_inset Text

\begin_layout Standard
32.852 
\end_layout

\end_inset
</cell>
<cell alignment="right" valignment="top" usebox="none">
\begin_inset Text

\begin_layout Standard
5.826 
\end_layout

\end_inset
</cell>
<cell alignment="right" valignment="top" usebox="none">
\begin_inset Text

\begin_layout Standard
9.391 
\end_layout

\end_inset
</cell>
<cell alignment="right" valignment="top" usebox="none">
\begin_inset Text

\begin_layout Standard
0.000 
\end_layout

\end_inset
</cell>
<cell alignment="left" valignment="top" usebox="none">
\begin_inset Text

\begin_layout Standard
-15 
\end_layout

\end_inset
</cell>
<cell alignment="right" valignment="top" usebox="none">
\begin_inset Text

\begin_layout Standard
22
\end_layout

\end_inset
</cell>
</row>
<row>
<cell alignment="right" valignment="top" usebox="none">
\begin_inset Text

\begin_layout Standard
29.882 
\end_layout

\end_inset
</cell>
<cell alignment="right" valignment="top" usebox="none">
\begin_inset Text

\begin_layout Standard
4.795 
\end_layout

\end_inset
</cell>
<cell alignment="right" valignment="top" usebox="none">
\begin_inset Text

\begin_layout Standard
1.386 
\end_layout

\end_inset
</cell>
<cell alignment="right" valignment="top" usebox="none">
\begin_inset Text

\begin_layout Standard
0.008 
\end_layout

\end_inset
</cell>
<cell alignment="left" valignment="top" usebox="none">
\begin_inset Text

\begin_layout Standard
< -50 
\end_layout

\end_inset
</cell>
<cell alignment="right" valignment="top" usebox="none">
\begin_inset Text

\begin_layout Standard
23
\end_layout

\end_inset
</cell>
</row>
<row>
<cell alignment="right" valignment="top" usebox="none">
\begin_inset Text

\begin_layout Standard
27.718 
\end_layout

\end_inset
</cell>
<cell alignment="right" valignment="top" usebox="none">
\begin_inset Text

\begin_layout Standard
4.111 
\end_layout

\end_inset
</cell>
<cell alignment="right" valignment="top" usebox="none">
\begin_inset Text

\begin_layout Standard
13.915 
\end_layout

\end_inset
</cell>
<cell alignment="right" valignment="top" usebox="none">
\begin_inset Text

\begin_layout Standard
0.001 
\end_layout

\end_inset
</cell>
<cell alignment="left" valignment="top" usebox="none">
\begin_inset Text

\begin_layout Standard
-26 
\end_layout

\end_inset
</cell>
<cell alignment="right" valignment="top" usebox="none">
\begin_inset Text

\begin_layout Standard
24
\end_layout

\end_inset
</cell>
</row>
<row>
<cell alignment="right" valignment="top" usebox="none">
\begin_inset Text

\begin_layout Standard
27.203 
\end_layout

\end_inset
</cell>
<cell alignment="right" valignment="top" usebox="none">
\begin_inset Text

\begin_layout Standard
3.956 
\end_layout

\end_inset
</cell>
<cell alignment="right" valignment="top" usebox="none">
\begin_inset Text

\begin_layout Standard
-4.189 
\end_layout

\end_inset
</cell>
<cell alignment="right" valignment="top" usebox="none">
\begin_inset Text

\begin_layout Standard
0.004 
\end_layout

\end_inset
</cell>
<cell alignment="left" valignment="top" usebox="none">
\begin_inset Text

\begin_layout Standard
< -50 
\end_layout

\end_inset
</cell>
<cell alignment="right" valignment="top" usebox="none">
\begin_inset Text

\begin_layout Standard
25
\end_layout

\end_inset
</cell>
</row>
<row topspace="default">
<cell alignment="right" valignment="top" usebox="none">
\begin_inset Text

\begin_layout Standard
27.126 
\end_layout

\end_inset
</cell>
<cell alignment="right" valignment="top" usebox="none">
\begin_inset Text

\begin_layout Standard
3.934 
\end_layout

\end_inset
</cell>
<cell alignment="right" valignment="top" usebox="none">
\begin_inset Text

\begin_layout Standard
6.638 
\end_layout

\end_inset
</cell>
<cell alignment="right" valignment="top" usebox="none">
\begin_inset Text

\begin_layout Standard
0.001 
\end_layout

\end_inset
</cell>
<cell alignment="left" valignment="top" usebox="none">
\begin_inset Text

\begin_layout Standard
-26 
\end_layout

\end_inset
</cell>
<cell alignment="right" valignment="top" usebox="none">
\begin_inset Text

\begin_layout Standard
26
\end_layout

\end_inset
</cell>
</row>
<row>
<cell alignment="right" valignment="top" usebox="none">
\begin_inset Text

\begin_layout Standard
26.750 
\end_layout

\end_inset
</cell>
<cell alignment="right" valignment="top" usebox="none">
\begin_inset Text

\begin_layout Standard
3.823 
\end_layout

\end_inset
</cell>
<cell alignment="right" valignment="top" usebox="none">
\begin_inset Text

\begin_layout Standard
3.881 
\end_layout

\end_inset
</cell>
<cell alignment="right" valignment="top" usebox="none">
\begin_inset Text

\begin_layout Standard
0.001 
\end_layout

\end_inset
</cell>
<cell alignment="left" valignment="top" usebox="none">
\begin_inset Text

\begin_layout Standard
-43 
\end_layout

\end_inset
</cell>
<cell alignment="right" valignment="top" usebox="none">
\begin_inset Text

\begin_layout Standard
27
\end_layout

\end_inset
</cell>
</row>
<row>
<cell alignment="right" valignment="top" usebox="none">
\begin_inset Text

\begin_layout Standard
26.408 
\end_layout

\end_inset
</cell>
<cell alignment="right" valignment="top" usebox="none">
\begin_inset Text

\begin_layout Standard
3.724 
\end_layout

\end_inset
</cell>
<cell alignment="right" valignment="top" usebox="none">
\begin_inset Text

\begin_layout Standard
-1.324 
\end_layout

\end_inset
</cell>
<cell alignment="right" valignment="top" usebox="none">
\begin_inset Text

\begin_layout Standard
0.055 
\end_layout

\end_inset
</cell>
<cell alignment="left" valignment="top" usebox="none">
\begin_inset Text

\begin_layout Standard
< -50 
\end_layout

\end_inset
</cell>
<cell alignment="right" valignment="top" usebox="none">
\begin_inset Text

\begin_layout Standard
28
\end_layout

\end_inset
</cell>
</row>
<row>
<cell alignment="right" valignment="top" usebox="none">
\begin_inset Text

\begin_layout Standard
26.283 
\end_layout

\end_inset
</cell>
<cell alignment="right" valignment="top" usebox="none">
\begin_inset Text

\begin_layout Standard
3.688 
\end_layout

\end_inset
</cell>
<cell alignment="right" valignment="top" usebox="none">
\begin_inset Text

\begin_layout Standard
1.207 
\end_layout

\end_inset
</cell>
<cell alignment="right" valignment="top" usebox="none">
\begin_inset Text

\begin_layout Standard
0.044 
\end_layout

\end_inset
</cell>
<cell alignment="left" valignment="top" usebox="none">
\begin_inset Text

\begin_layout Standard
< -50 
\end_layout

\end_inset
</cell>
<cell alignment="right" valignment="top" usebox="none">
\begin_inset Text

\begin_layout Standard
29
\end_layout

\end_inset
</cell>
</row>
<row>
<cell alignment="right" valignment="top" usebox="none">
\begin_inset Text

\begin_layout Standard
23.924 
\end_layout

\end_inset
</cell>
<cell alignment="right" valignment="top" usebox="none">
\begin_inset Text

\begin_layout Standard
3.046 
\end_layout

\end_inset
</cell>
<cell alignment="right" valignment="top" usebox="none">
\begin_inset Text

\begin_layout Standard
18.856 
\end_layout

\end_inset
</cell>
<cell alignment="right" valignment="top" usebox="none">
\begin_inset Text

\begin_layout Standard
0.001 
\end_layout

\end_inset
</cell>
<cell alignment="left" valignment="top" usebox="none">
\begin_inset Text

\begin_layout Standard
-27 
\end_layout

\end_inset
</cell>
<cell alignment="right" valignment="top" usebox="none">
\begin_inset Text

\begin_layout Standard
30
\end_layout

\end_inset
</cell>
</row>
<row topspace="default">
<cell alignment="right" valignment="top" usebox="none">
\begin_inset Text

\begin_layout Standard
23.816 
\end_layout

\end_inset
</cell>
<cell alignment="right" valignment="top" usebox="none">
\begin_inset Text

\begin_layout Standard
3.018 
\end_layout

\end_inset
</cell>
<cell alignment="right" valignment="top" usebox="none">
\begin_inset Text

\begin_layout Standard
-18.655 
\end_layout

\end_inset
</cell>
<cell alignment="right" valignment="top" usebox="none">
\begin_inset Text

\begin_layout Standard
0.000 
\end_layout

\end_inset
</cell>
<cell alignment="left" valignment="top" usebox="none">
\begin_inset Text

\begin_layout Standard
-11 
\end_layout

\end_inset
</cell>
<cell alignment="right" valignment="top" usebox="none">
\begin_inset Text

\begin_layout Standard
31
\end_layout

\end_inset
</cell>
</row>
<row>
<cell alignment="right" valignment="top" usebox="none">
\begin_inset Text

\begin_layout Standard
21.684 
\end_layout

\end_inset
</cell>
<cell alignment="right" valignment="top" usebox="none">
\begin_inset Text

\begin_layout Standard
2.495 
\end_layout

\end_inset
</cell>
<cell alignment="right" valignment="top" usebox="none">
\begin_inset Text

\begin_layout Standard
-1.082 
\end_layout

\end_inset
</cell>
<cell alignment="right" valignment="top" usebox="none">
\begin_inset Text

\begin_layout Standard
0.600 
\end_layout

\end_inset
</cell>
<cell alignment="left" valignment="top" usebox="none">
\begin_inset Text

\begin_layout Standard
< -50 
\end_layout

\end_inset
</cell>
<cell alignment="right" valignment="top" usebox="none">
\begin_inset Text

\begin_layout Standard
32
\end_layout

\end_inset
</cell>
</row>
<row>
<cell alignment="right" valignment="top" usebox="none">
\begin_inset Text

\begin_layout Standard
21.637 
\end_layout

\end_inset
</cell>
<cell alignment="right" valignment="top" usebox="none">
\begin_inset Text

\begin_layout Standard
2.484 
\end_layout

\end_inset
</cell>
<cell alignment="right" valignment="top" usebox="none">
\begin_inset Text

\begin_layout Standard
1.152 
\end_layout

\end_inset
</cell>
<cell alignment="right" valignment="top" usebox="none">
\begin_inset Text

\begin_layout Standard
0.607 
\end_layout

\end_inset
</cell>
<cell alignment="left" valignment="top" usebox="none">
\begin_inset Text

\begin_layout Standard
< -50 
\end_layout

\end_inset
</cell>
<cell alignment="right" valignment="top" usebox="none">
\begin_inset Text

\begin_layout Standard
33
\end_layout

\end_inset
</cell>
</row>
<row>
<cell alignment="right" valignment="top" usebox="none">
\begin_inset Text

\begin_layout Standard
21.284 
\end_layout

\end_inset
</cell>
<cell alignment="right" valignment="top" usebox="none">
\begin_inset Text

\begin_layout Standard
2.403 
\end_layout

\end_inset
</cell>
<cell alignment="right" valignment="top" usebox="none">
\begin_inset Text

\begin_layout Standard
-6.092 
\end_layout

\end_inset
</cell>
<cell alignment="right" valignment="top" usebox="none">
\begin_inset Text

\begin_layout Standard
0.004 
\end_layout

\end_inset
</cell>
<cell alignment="left" valignment="top" usebox="none">
\begin_inset Text

\begin_layout Standard
< -50 
\end_layout

\end_inset
</cell>
<cell alignment="right" valignment="top" usebox="none">
\begin_inset Text

\begin_layout Standard
34
\end_layout

\end_inset
</cell>
</row>
<row>
<cell alignment="right" valignment="top" usebox="none">
\begin_inset Text

\begin_layout Standard
16.976 
\end_layout

\end_inset
</cell>
<cell alignment="right" valignment="top" usebox="none">
\begin_inset Text

\begin_layout Standard
1.522 
\end_layout

\end_inset
</cell>
<cell alignment="right" valignment="top" usebox="none">
\begin_inset Text

\begin_layout Standard
1.965 
\end_layout

\end_inset
</cell>
<cell alignment="right" valignment="top" usebox="none">
\begin_inset Text

\begin_layout Standard
0.003 
\end_layout

\end_inset
</cell>
<cell alignment="left" valignment="top" usebox="none">
\begin_inset Text

\begin_layout Standard
< -50 
\end_layout

\end_inset
</cell>
<cell alignment="right" valignment="top" usebox="none">
\begin_inset Text

\begin_layout Standard
35
\end_layout

\end_inset
</cell>
</row>
<row topspace="default">
<cell alignment="right" valignment="top" usebox="none">
\begin_inset Text

\begin_layout Standard
16.936 
\end_layout

\end_inset
</cell>
<cell alignment="right" valignment="top" usebox="none">
\begin_inset Text

\begin_layout Standard
1.514 
\end_layout

\end_inset
</cell>
<cell alignment="right" valignment="top" usebox="none">
\begin_inset Text

\begin_layout Standard
-2.713 
\end_layout

\end_inset
</cell>
<cell alignment="right" valignment="top" usebox="none">
\begin_inset Text

\begin_layout Standard
0.003 
\end_layout

\end_inset
</cell>
<cell alignment="left" valignment="top" usebox="none">
\begin_inset Text

\begin_layout Standard
< -50 
\end_layout

\end_inset
</cell>
<cell alignment="right" valignment="top" usebox="none">
\begin_inset Text

\begin_layout Standard
36
\end_layout

\end_inset
</cell>
</row>
<row>
<cell alignment="right" valignment="top" usebox="none">
\begin_inset Text

\begin_layout Standard
15.424 
\end_layout

\end_inset
</cell>
<cell alignment="right" valignment="top" usebox="none">
\begin_inset Text

\begin_layout Standard
1.254 
\end_layout

\end_inset
</cell>
<cell alignment="right" valignment="top" usebox="none">
\begin_inset Text

\begin_layout Standard
1.160 
\end_layout

\end_inset
</cell>
<cell alignment="right" valignment="top" usebox="none">
\begin_inset Text

\begin_layout Standard
0.018 
\end_layout

\end_inset
</cell>
<cell alignment="left" valignment="top" usebox="none">
\begin_inset Text

\begin_layout Standard
< -50 
\end_layout

\end_inset
</cell>
<cell alignment="right" valignment="top" usebox="none">
\begin_inset Text

\begin_layout Standard
37
\end_layout

\end_inset
</cell>
</row>
<row>
<cell alignment="right" valignment="top" usebox="none">
\begin_inset Text

\begin_layout Standard
15.363 
\end_layout

\end_inset
</cell>
<cell alignment="right" valignment="top" usebox="none">
\begin_inset Text

\begin_layout Standard
1.244 
\end_layout

\end_inset
</cell>
<cell alignment="right" valignment="top" usebox="none">
\begin_inset Text

\begin_layout Standard
-1.365 
\end_layout

\end_inset
</cell>
<cell alignment="right" valignment="top" usebox="none">
\begin_inset Text

\begin_layout Standard
0.017 
\end_layout

\end_inset
</cell>
<cell alignment="left" valignment="top" usebox="none">
\begin_inset Text

\begin_layout Standard
< -50 
\end_layout

\end_inset
</cell>
<cell alignment="right" valignment="top" usebox="none">
\begin_inset Text

\begin_layout Standard
38
\end_layout

\end_inset
</cell>
</row>
<row>
<cell alignment="right" valignment="top" usebox="none">
\begin_inset Text

\begin_layout Standard
13.123 
\end_layout

\end_inset
</cell>
<cell alignment="right" valignment="top" usebox="none">
\begin_inset Text

\begin_layout Standard
0.906 
\end_layout

\end_inset
</cell>
<cell alignment="right" valignment="top" usebox="none">
\begin_inset Text

\begin_layout Standard
-3.694 
\end_layout

\end_inset
</cell>
<cell alignment="right" valignment="top" usebox="none">
\begin_inset Text

\begin_layout Standard
0.001 
\end_layout

\end_inset
</cell>
<cell alignment="left" valignment="top" usebox="none">
\begin_inset Text

\begin_layout Standard
< -50 
\end_layout

\end_inset
</cell>
<cell alignment="right" valignment="top" usebox="none">
\begin_inset Text

\begin_layout Standard
39
\end_layout

\end_inset
</cell>
</row>
<row>
<cell alignment="right" valignment="top" usebox="none">
\begin_inset Text

\begin_layout Standard
12.836 
\end_layout

\end_inset
</cell>
<cell alignment="right" valignment="top" usebox="none">
\begin_inset Text

\begin_layout Standard
0.867 
\end_layout

\end_inset
</cell>
<cell alignment="right" valignment="top" usebox="none">
\begin_inset Text

\begin_layout Standard
1.075 
\end_layout

\end_inset
</cell>
<cell alignment="right" valignment="top" usebox="none">
\begin_inset Text

\begin_layout Standard
0.016 
\end_layout

\end_inset
</cell>
<cell alignment="left" valignment="top" usebox="none">
\begin_inset Text

\begin_layout Standard
< -50 
\end_layout

\end_inset
</cell>
<cell alignment="right" valignment="top" usebox="none">
\begin_inset Text

\begin_layout Standard
40
\end_layout

\end_inset
</cell>
</row>
<row topspace="default">
<cell alignment="right" valignment="top" usebox="none">
\begin_inset Text

\begin_layout Standard
12.819 
\end_layout

\end_inset
</cell>
<cell alignment="right" valignment="top" usebox="none">
\begin_inset Text

\begin_layout Standard
0.865 
\end_layout

\end_inset
</cell>
<cell alignment="right" valignment="top" usebox="none">
\begin_inset Text

\begin_layout Standard
-1.303 
\end_layout

\end_inset
</cell>
<cell alignment="right" valignment="top" usebox="none">
\begin_inset Text

\begin_layout Standard
0.017 
\end_layout

\end_inset
</cell>
<cell alignment="left" valignment="top" usebox="none">
\begin_inset Text

\begin_layout Standard
< -50 
\end_layout

\end_inset
</cell>
<cell alignment="right" valignment="top" usebox="none">
\begin_inset Text

\begin_layout Standard
41
\end_layout

\end_inset
</cell>
</row>
<row>
<cell alignment="right" valignment="top" usebox="none">
\begin_inset Text

\begin_layout Standard
10.668 
\end_layout

\end_inset
</cell>
<cell alignment="right" valignment="top" usebox="none">
\begin_inset Text

\begin_layout Standard
0.598 
\end_layout

\end_inset
</cell>
<cell alignment="right" valignment="top" usebox="none">
\begin_inset Text

\begin_layout Standard
2.450 
\end_layout

\end_inset
</cell>
<cell alignment="right" valignment="top" usebox="none">
\begin_inset Text

\begin_layout Standard
0.002 
\end_layout

\end_inset
</cell>
<cell alignment="left" valignment="top" usebox="none">
\begin_inset Text

\begin_layout Standard
< -50 
\end_layout

\end_inset
</cell>
<cell alignment="right" valignment="top" usebox="none">
\begin_inset Text

\begin_layout Standard
42
\end_layout

\end_inset
</cell>
</row>
<row>
<cell alignment="right" valignment="top" usebox="none">
\begin_inset Text

\begin_layout Standard
10.275 
\end_layout

\end_inset
</cell>
<cell alignment="right" valignment="top" usebox="none">
\begin_inset Text

\begin_layout Standard
0.555 
\end_layout

\end_inset
</cell>
<cell alignment="right" valignment="top" usebox="none">
\begin_inset Text

\begin_layout Standard
-3.534 
\end_layout

\end_inset
</cell>
<cell alignment="right" valignment="top" usebox="none">
\begin_inset Text

\begin_layout Standard
0.001 
\end_layout

\end_inset
</cell>
<cell alignment="left" valignment="top" usebox="none">
\begin_inset Text

\begin_layout Standard
< -50 
\end_layout

\end_inset
</cell>
<cell alignment="right" valignment="top" usebox="none">
\begin_inset Text

\begin_layout Standard
43
\end_layout

\end_inset
</cell>
</row>
<row>
<cell alignment="right" valignment="top" usebox="none">
\begin_inset Text

\begin_layout Standard
10.106 
\end_layout

\end_inset
</cell>
<cell alignment="right" valignment="top" usebox="none">
\begin_inset Text

\begin_layout Standard
0.537 
\end_layout

\end_inset
</cell>
<cell alignment="right" valignment="top" usebox="none">
\begin_inset Text

\begin_layout Standard
0.982 
\end_layout

\end_inset
</cell>
<cell alignment="right" valignment="top" usebox="none">
\begin_inset Text

\begin_layout Standard
0.003 
\end_layout

\end_inset
</cell>
<cell alignment="left" valignment="top" usebox="none">
\begin_inset Text

\begin_layout Standard
< -50 
\end_layout

\end_inset
</cell>
<cell alignment="right" valignment="top" usebox="none">
\begin_inset Text

\begin_layout Standard
44
\end_layout

\end_inset
</cell>
</row>
<row>
<cell alignment="right" valignment="top" usebox="none">
\begin_inset Text

\begin_layout Standard
9.495 
\end_layout

\end_inset
</cell>
<cell alignment="right" valignment="top" usebox="none">
\begin_inset Text

\begin_layout Standard
0.473 
\end_layout

\end_inset
</cell>
<cell alignment="right" valignment="top" usebox="none">
\begin_inset Text

\begin_layout Standard
1.616 
\end_layout

\end_inset
</cell>
<cell alignment="right" valignment="top" usebox="none">
\begin_inset Text

\begin_layout Standard
0.002 
\end_layout

\end_inset
</cell>
<cell alignment="left" valignment="top" usebox="none">
\begin_inset Text

\begin_layout Standard
< -50 
\end_layout

\end_inset
</cell>
<cell alignment="right" valignment="top" usebox="none">
\begin_inset Text

\begin_layout Standard
45
\end_layout

\end_inset
</cell>
</row>
<row topspace="default">
<cell alignment="right" valignment="top" usebox="none">
\begin_inset Text

\begin_layout Standard
8.994 
\end_layout

\end_inset
</cell>
<cell alignment="right" valignment="top" usebox="none">
\begin_inset Text

\begin_layout Standard
0.425 
\end_layout

\end_inset
</cell>
<cell alignment="right" valignment="top" usebox="none">
\begin_inset Text

\begin_layout Standard
-3.782 
\end_layout

\end_inset
</cell>
<cell alignment="right" valignment="top" usebox="none">
\begin_inset Text

\begin_layout Standard
0.002 
\end_layout

\end_inset
</cell>
<cell alignment="left" valignment="top" usebox="none">
\begin_inset Text

\begin_layout Standard
< -50 
\end_layout

\end_inset
</cell>
<cell alignment="right" valignment="top" usebox="none">
\begin_inset Text

\begin_layout Standard
46
\end_layout

\end_inset
</cell>
</row>
<row>
<cell alignment="right" valignment="top" usebox="none">
\begin_inset Text

\begin_layout Standard
8.980 
\end_layout

\end_inset
</cell>
<cell alignment="right" valignment="top" usebox="none">
\begin_inset Text

\begin_layout Standard
0.423 
\end_layout

\end_inset
</cell>
<cell alignment="right" valignment="top" usebox="none">
\begin_inset Text

\begin_layout Standard
-1.204 
\end_layout

\end_inset
</cell>
<cell alignment="right" valignment="top" usebox="none">
\begin_inset Text

\begin_layout Standard
0.008 
\end_layout

\end_inset
</cell>
<cell alignment="left" valignment="top" usebox="none">
\begin_inset Text

\begin_layout Standard
< -50 
\end_layout

\end_inset
</cell>
<cell alignment="right" valignment="top" usebox="none">
\begin_inset Text

\begin_layout Standard
47
\end_layout

\end_inset
</cell>
</row>
<row>
<cell alignment="right" valignment="top" usebox="none">
\begin_inset Text

\begin_layout Standard
7.711 
\end_layout

\end_inset
</cell>
<cell alignment="right" valignment="top" usebox="none">
\begin_inset Text

\begin_layout Standard
0.312 
\end_layout

\end_inset
</cell>
<cell alignment="right" valignment="top" usebox="none">
\begin_inset Text

\begin_layout Standard
-0.948 
\end_layout

\end_inset
</cell>
<cell alignment="right" valignment="top" usebox="none">
\begin_inset Text

\begin_layout Standard
0.012 
\end_layout

\end_inset
</cell>
<cell alignment="left" valignment="top" usebox="none">
\begin_inset Text

\begin_layout Standard
< -50 
\end_layout

\end_inset
</cell>
<cell alignment="right" valignment="top" usebox="none">
\begin_inset Text

\begin_layout Standard
48
\end_layout

\end_inset
</cell>
</row>
<row>
<cell alignment="right" valignment="top" usebox="none">
\begin_inset Text

\begin_layout Standard
7.704 
\end_layout

\end_inset
</cell>
<cell alignment="right" valignment="top" usebox="none">
\begin_inset Text

\begin_layout Standard
0.311 
\end_layout

\end_inset
</cell>
<cell alignment="right" valignment="top" usebox="none">
\begin_inset Text

\begin_layout Standard
1.414 
\end_layout

\end_inset
</cell>
<cell alignment="right" valignment="top" usebox="none">
\begin_inset Text

\begin_layout Standard
0.010 
\end_layout

\end_inset
</cell>
<cell alignment="left" valignment="top" usebox="none">
\begin_inset Text

\begin_layout Standard
< -50 
\end_layout

\end_inset
</cell>
<cell alignment="right" valignment="top" usebox="none">
\begin_inset Text

\begin_layout Standard
49
\end_layout

\end_inset
</cell>
</row>
<row>
<cell alignment="right" valignment="top" usebox="none">
\begin_inset Text

\begin_layout Standard
7.207 
\end_layout

\end_inset
</cell>
<cell alignment="right" valignment="top" usebox="none">
\begin_inset Text

\begin_layout Standard
0.272 
\end_layout

\end_inset
</cell>
<cell alignment="right" valignment="top" usebox="none">
\begin_inset Text

\begin_layout Standard
1.210 
\end_layout

\end_inset
</cell>
<cell alignment="right" valignment="top" usebox="none">
\begin_inset Text

\begin_layout Standard
0.026 
\end_layout

\end_inset
</cell>
<cell alignment="left" valignment="top" usebox="none">
\begin_inset Text

\begin_layout Standard
< -50 
\end_layout

\end_inset
</cell>
<cell alignment="right" valignment="top" usebox="none">
\begin_inset Text

\begin_layout Standard
50
\end_layout

\end_inset
</cell>
</row>
<row topspace="default">
<cell alignment="right" valignment="top" usebox="none">
\begin_inset Text

\begin_layout Standard
7.195 
\end_layout

\end_inset
</cell>
<cell alignment="right" valignment="top" usebox="none">
\begin_inset Text

\begin_layout Standard
0.272 
\end_layout

\end_inset
</cell>
<cell alignment="right" valignment="top" usebox="none">
\begin_inset Text

\begin_layout Standard
-1.164 
\end_layout

\end_inset
</cell>
<cell alignment="right" valignment="top" usebox="none">
\begin_inset Text

\begin_layout Standard
0.026 
\end_layout

\end_inset
</cell>
<cell alignment="left" valignment="top" usebox="none">
\begin_inset Text

\begin_layout Standard
< -50 
\end_layout

\end_inset
</cell>
<cell alignment="right" valignment="top" usebox="none">
\begin_inset Text

\begin_layout Standard
51
\end_layout

\end_inset
</cell>
</row>
<row>
<cell alignment="right" valignment="top" usebox="none">
\begin_inset Text

\begin_layout Standard
7.181 
\end_layout

\end_inset
</cell>
<cell alignment="right" valignment="top" usebox="none">
\begin_inset Text

\begin_layout Standard
0.271 
\end_layout

\end_inset
</cell>
<cell alignment="right" valignment="top" usebox="none">
\begin_inset Text

\begin_layout Standard
2.910 
\end_layout

\end_inset
</cell>
<cell alignment="right" valignment="top" usebox="none">
\begin_inset Text

\begin_layout Standard
0.021 
\end_layout

\end_inset
</cell>
<cell alignment="left" valignment="top" usebox="none">
\begin_inset Text

\begin_layout Standard
< -50 
\end_layout

\end_inset
</cell>
<cell alignment="right" valignment="top" usebox="none">
\begin_inset Text

\begin_layout Standard
52
\end_layout

\end_inset
</cell>
</row>
<row>
<cell alignment="right" valignment="top" usebox="none">
\begin_inset Text

\begin_layout Standard
6.375 
\end_layout

\end_inset
</cell>
<cell alignment="right" valignment="top" usebox="none">
\begin_inset Text

\begin_layout Standard
0.213 
\end_layout

\end_inset
</cell>
<cell alignment="right" valignment="top" usebox="none">
\begin_inset Text

\begin_layout Standard
-2.583 
\end_layout

\end_inset
</cell>
<cell alignment="right" valignment="top" usebox="none">
\begin_inset Text

\begin_layout Standard
0.004 
\end_layout

\end_inset
</cell>
<cell alignment="left" valignment="top" usebox="none">
\begin_inset Text

\begin_layout Standard
< -50 
\end_layout

\end_inset
</cell>
<cell alignment="right" valignment="top" usebox="none">
\begin_inset Text

\begin_layout Standard
53
\end_layout

\end_inset
</cell>
</row>
<row>
<cell alignment="right" valignment="top" usebox="none">
\begin_inset Text

\begin_layout Standard
5.919 
\end_layout

\end_inset
</cell>
<cell alignment="right" valignment="top" usebox="none">
\begin_inset Text

\begin_layout Standard
0.184 
\end_layout

\end_inset
</cell>
<cell alignment="right" valignment="top" usebox="none">
\begin_inset Text

\begin_layout Standard
2.345 
\end_layout

\end_inset
</cell>
<cell alignment="right" valignment="top" usebox="none">
\begin_inset Text

\begin_layout Standard
0.003 
\end_layout

\end_inset
</cell>
<cell alignment="left" valignment="top" usebox="none">
\begin_inset Text

\begin_layout Standard
< -50 
\end_layout

\end_inset
</cell>
<cell alignment="right" valignment="top" usebox="none">
\begin_inset Text

\begin_layout Standard
54
\end_layout

\end_inset
</cell>
</row>
<row>
<cell alignment="right" valignment="top" usebox="none">
\begin_inset Text

\begin_layout Standard
5.891 
\end_layout

\end_inset
</cell>
<cell alignment="right" valignment="top" usebox="none">
\begin_inset Text

\begin_layout Standard
0.182 
\end_layout

\end_inset
</cell>
<cell alignment="right" valignment="top" usebox="none">
\begin_inset Text

\begin_layout Standard
-2.916 
\end_layout

\end_inset
</cell>
<cell alignment="right" valignment="top" usebox="none">
\begin_inset Text

\begin_layout Standard
0.002 
\end_layout

\end_inset
</cell>
<cell alignment="left" valignment="top" usebox="none">
\begin_inset Text

\begin_layout Standard
< -50 
\end_layout

\end_inset
</cell>
<cell alignment="right" valignment="top" usebox="none">
\begin_inset Text

\begin_layout Standard
55
\end_layout

\end_inset
</cell>
</row>
<row topspace="default">
<cell alignment="right" valignment="top" usebox="none">
\begin_inset Text

\begin_layout Standard
5.638 
\end_layout

\end_inset
</cell>
<cell alignment="right" valignment="top" usebox="none">
\begin_inset Text

\begin_layout Standard
0.167 
\end_layout

\end_inset
</cell>
<cell alignment="right" valignment="top" usebox="none">
\begin_inset Text

\begin_layout Standard
2.907 
\end_layout

\end_inset
</cell>
<cell alignment="right" valignment="top" usebox="none">
\begin_inset Text

\begin_layout Standard
0.002 
\end_layout

\end_inset
</cell>
<cell alignment="left" valignment="top" usebox="none">
\begin_inset Text

\begin_layout Standard
< -50 
\end_layout

\end_inset
</cell>
<cell alignment="right" valignment="top" usebox="none">
\begin_inset Text

\begin_layout Standard
56
\end_layout

\end_inset
</cell>
</row>
<row>
<cell alignment="right" valignment="top" usebox="none">
\begin_inset Text

\begin_layout Standard
4.558 
\end_layout

\end_inset
</cell>
<cell alignment="right" valignment="top" usebox="none">
\begin_inset Text

\begin_layout Standard
0.109 
\end_layout

\end_inset
</cell>
<cell alignment="right" valignment="top" usebox="none">
\begin_inset Text

\begin_layout Standard
-2.872 
\end_layout

\end_inset
</cell>
<cell alignment="right" valignment="top" usebox="none">
\begin_inset Text

\begin_layout Standard
0.003 
\end_layout

\end_inset
</cell>
<cell alignment="left" valignment="top" usebox="none">
\begin_inset Text

\begin_layout Standard
< -50 
\end_layout

\end_inset
</cell>
<cell alignment="right" valignment="top" usebox="none">
\begin_inset Text

\begin_layout Standard
57
\end_layout

\end_inset
</cell>
</row>
<row>
<cell alignment="right" valignment="top" usebox="none">
\begin_inset Text

\begin_layout Standard
4.310 
\end_layout

\end_inset
</cell>
<cell alignment="right" valignment="top" usebox="none">
\begin_inset Text

\begin_layout Standard
0.097 
\end_layout

\end_inset
</cell>
<cell alignment="right" valignment="top" usebox="none">
\begin_inset Text

\begin_layout Standard
3.558 
\end_layout

\end_inset
</cell>
<cell alignment="right" valignment="top" usebox="none">
\begin_inset Text

\begin_layout Standard
0.002 
\end_layout

\end_inset
</cell>
<cell alignment="left" valignment="top" usebox="none">
\begin_inset Text

\begin_layout Standard
< -50 
\end_layout

\end_inset
</cell>
<cell alignment="right" valignment="top" usebox="none">
\begin_inset Text

\begin_layout Standard
58
\end_layout

\end_inset
</cell>
</row>
<row>
<cell alignment="right" valignment="top" usebox="none">
\begin_inset Text

\begin_layout Standard
4.247 
\end_layout

\end_inset
</cell>
<cell alignment="right" valignment="top" usebox="none">
\begin_inset Text

\begin_layout Standard
0.095 
\end_layout

\end_inset
</cell>
<cell alignment="right" valignment="top" usebox="none">
\begin_inset Text

\begin_layout Standard
-2.963 
\end_layout

\end_inset
</cell>
<cell alignment="right" valignment="top" usebox="none">
\begin_inset Text

\begin_layout Standard
0.003 
\end_layout

\end_inset
</cell>
<cell alignment="left" valignment="top" usebox="none">
\begin_inset Text

\begin_layout Standard
< -50 
\end_layout

\end_inset
</cell>
<cell alignment="right" valignment="top" usebox="none">
\begin_inset Text

\begin_layout Standard
59
\end_layout

\end_inset
</cell>
</row>
<row>
<cell alignment="right" valignment="top" usebox="none">
\begin_inset Text

\begin_layout Standard
4.125 
\end_layout

\end_inset
</cell>
<cell alignment="right" valignment="top" usebox="none">
\begin_inset Text

\begin_layout Standard
0.089 
\end_layout

\end_inset
</cell>
<cell alignment="right" valignment="top" usebox="none">
\begin_inset Text

\begin_layout Standard
-3.366 
\end_layout

\end_inset
</cell>
<cell alignment="right" valignment="top" usebox="none">
\begin_inset Text

\begin_layout Standard
0.002 
\end_layout

\end_inset
</cell>
<cell alignment="left" valignment="top" usebox="none">
\begin_inset Text

\begin_layout Standard
< -50 
\end_layout

\end_inset
</cell>
<cell alignment="right" valignment="top" usebox="none">
\begin_inset Text

\begin_layout Standard
60
\end_layout

\end_inset
</cell>
</row>
<row topspace="default">
<cell alignment="right" valignment="top" usebox="none">
\begin_inset Text

\begin_layout Standard
4.065 
\end_layout

\end_inset
</cell>
<cell alignment="right" valignment="top" usebox="none">
\begin_inset Text

\begin_layout Standard
0.087 
\end_layout

\end_inset
</cell>
<cell alignment="right" valignment="top" usebox="none">
\begin_inset Text

\begin_layout Standard
3.815 
\end_layout

\end_inset
</cell>
<cell alignment="right" valignment="top" usebox="none">
\begin_inset Text

\begin_layout Standard
0.002 
\end_layout

\end_inset
</cell>
<cell alignment="left" valignment="top" usebox="none">
\begin_inset Text

\begin_layout Standard
< -50 
\end_layout

\end_inset
</cell>
<cell alignment="right" valignment="top" usebox="none">
\begin_inset Text

\begin_layout Standard
61
\end_layout

\end_inset
</cell>
</row>
<row>
<cell alignment="right" valignment="top" bottomline="true" usebox="none">
\begin_inset Text

\begin_layout Standard
3.944 
\end_layout

\end_inset
</cell>
<cell alignment="right" valignment="top" bottomline="true" usebox="none">
\begin_inset Text

\begin_layout Standard
0.081 
\end_layout

\end_inset
</cell>
<cell alignment="right" valignment="top" bottomline="true" usebox="none">
\begin_inset Text

\begin_layout Standard
-3.364 
\end_layout

\end_inset
</cell>
<cell alignment="right" valignment="top" bottomline="true" usebox="none">
\begin_inset Text

\begin_layout Standard
0.002 
\end_layout

\end_inset
</cell>
<cell alignment="left" valignment="top" bottomline="true" usebox="none">
\begin_inset Text

\begin_layout Standard
< -50 
\end_layout

\end_inset
</cell>
<cell alignment="right" valignment="top" bottomline="true" usebox="none">
\begin_inset Text

\begin_layout Standard
62
\end_layout

\end_inset
</cell>
</row>
</lyxtabular>

\end_inset


\end_layout

\end_body
\end_document
