# Supplementary material for: Multivariate Frequency and Amplitude Estimation for Unevenly Sampled Data Using and Extending the Lomb–Scargle Method
Source: Sensors (Basel). 2025 Oct 23;25(21):6535. doi: 10.3390/s25216535 (PMC12608236; doi:10.3390/s25216535)
Supplement: Supplementary file 1 [file sensors-25-06535-s001.zip › Data/SunSpot/maxPointsSignif.tex]

\begin{longtable}[t]{rrrrrl}
\caption{\label{tab:}\label{tab:Significant-peaks}Significant peaks of the sun spot spectrum}\\
\toprule
ID & $P_\mathrm{Yrs}/\mathrm{Yrs}$ & $\pm\Delta P/\mathrm{Yrs}$ & $\frac{f_\mathrm{Lat}}{\mathrm{10^{-2}\cdot deg}}$ & PSD & $\log_{10}(p)$\\
\midrule
1 & 559.540 & 216.060 & -3.170 & 0.001 & -23\\
2 & 358.855 & 266.266 & 2.946 & 0.001 & -34\\
3 & 162.651 & 505.535 & -1.225 & 0.004 & < -50\\
4 & 155.909 & 382.298 & 1.159 & 0.004 & < -50\\
5 & 124.893 & 142.836 & 5.426 & 0.001 & -29\\
\addlinespace
6 & 84.992 & 47.192 & 7.824 & 0.001 & -23\\
7 & 79.902 & 40.544 & 10.649 & 0.000 & -13\\
8 & 77.974 & 38.225 & -1.862 & 0.008 & < -50\\
9 & 75.367 & 35.247 & 1.453 & 0.005 & < -50\\
10 & 73.676 & 33.410 & -4.656 & 0.000 & -19\\
\addlinespace
11 & 73.497 & 33.219 & -12.487 & 0.000 & -13\\
12 & 68.258 & 27.982 & 3.916 & 0.001 & -48\\
13 & 65.974 & 25.892 & 13.117 & 0.000 & -15\\
14 & 51.097 & 14.731 & -1.593 & 0.006 & < -50\\
15 & 50.375 & 14.287 & 1.408 & 0.003 & < -50\\
\addlinespace
16 & 47.212 & 12.436 & -5.263 & 0.001 & -39\\
17 & 37.254 & 7.557 & 4.246 & 0.001 & -24\\
18 & 36.892 & 7.406 & -1.124 & 0.018 & < -50\\
19 & 36.798 & 7.366 & 1.525 & 0.011 & < -50\\
20 & 35.530 & 6.850 & -5.557 & 0.001 & -43\\
\addlinespace
21 & 34.615 & 6.490 & -11.245 & 0.000 & -18\\
22 & 32.852 & 5.826 & 9.391 & 0.000 & -15\\
23 & 29.882 & 4.795 & 1.386 & 0.008 & < -50\\
24 & 27.718 & 4.111 & 13.915 & 0.001 & -26\\
25 & 27.203 & 3.956 & -4.189 & 0.004 & < -50\\
\addlinespace
26 & 27.126 & 3.934 & 6.638 & 0.001 & -26\\
27 & 26.750 & 3.823 & 3.881 & 0.001 & -43\\
28 & 26.408 & 3.724 & -1.324 & 0.055 & < -50\\
29 & 26.283 & 3.688 & 1.207 & 0.044 & < -50\\
30 & 23.924 & 3.046 & 18.856 & 0.001 & -27\\
\addlinespace
31 & 23.816 & 3.018 & -18.655 & 0.000 & -11\\
32 & 21.684 & 2.495 & -1.082 & 0.600 & < -50\\
33 & 21.637 & 2.484 & 1.152 & 0.607 & < -50\\
34 & 21.284 & 2.403 & -6.092 & 0.004 & < -50\\
35 & 16.976 & 1.522 & 1.965 & 0.003 & < -50\\
\addlinespace
36 & 16.936 & 1.514 & -2.713 & 0.003 & < -50\\
37 & 15.424 & 1.254 & 1.160 & 0.018 & < -50\\
38 & 15.363 & 1.244 & -1.365 & 0.017 & < -50\\
39 & 13.123 & 0.906 & -3.694 & 0.001 & < -50\\
40 & 12.836 & 0.867 & 1.075 & 0.016 & < -50\\
\addlinespace
41 & 12.819 & 0.865 & -1.303 & 0.017 & < -50\\
42 & 10.668 & 0.598 & 2.450 & 0.002 & < -50\\
43 & 10.275 & 0.555 & -3.534 & 0.001 & < -50\\
44 & 10.106 & 0.537 & 0.982 & 0.003 & < -50\\
45 & 9.495 & 0.473 & 1.616 & 0.002 & < -50\\
\addlinespace
46 & 8.994 & 0.425 & -3.782 & 0.002 & < -50\\
47 & 8.980 & 0.423 & -1.204 & 0.008 & < -50\\
48 & 7.711 & 0.312 & -0.948 & 0.012 & < -50\\
49 & 7.704 & 0.311 & 1.414 & 0.010 & < -50\\
50 & 7.207 & 0.272 & 1.210 & 0.026 & < -50\\
\addlinespace
51 & 7.195 & 0.272 & -1.164 & 0.026 & < -50\\
52 & 7.181 & 0.271 & 2.910 & 0.021 & < -50\\
53 & 6.375 & 0.213 & -2.583 & 0.004 & < -50\\
54 & 5.919 & 0.184 & 2.345 & 0.003 & < -50\\
55 & 5.891 & 0.182 & -2.916 & 0.002 & < -50\\
\addlinespace
56 & 5.638 & 0.167 & 2.907 & 0.002 & < -50\\
57 & 4.558 & 0.109 & -2.872 & 0.003 & < -50\\
58 & 4.310 & 0.097 & 3.558 & 0.002 & < -50\\
59 & 4.247 & 0.095 & -2.963 & 0.003 & < -50\\
60 & 4.125 & 0.089 & -3.366 & 0.002 & < -50\\
\addlinespace
61 & 4.065 & 0.087 & 3.815 & 0.002 & < -50\\
62 & 3.944 & 0.081 & -3.364 & 0.002 & < -50\\
\bottomrule
\end{longtable}
