# Supplementary material for: Multivariate Frequency and Amplitude Estimation for Unevenly Sampled Data Using and Extending the Lomb–Scargle Method
Source: Sensors (Basel). 2025 Oct 23;25(21):6535. doi: 10.3390/s25216535 (PMC12608236; doi:10.3390/s25216535)
Supplement: Supplementary file 1 [file sensors-25-06535-s001.zip › Data/SunSpot/meanDrift_21-23]

# mean Drift velocity of cycle 21...23
# Hathaway 2011 A Standard Law....
Year  Lat
0.2974221827369725  26.838028850808406
0.58992925091844  25.83060778643499
0.8056650206501077  25.068817428346534
0.9189571415298836  24.765090830516588
1.1602943598903814  23.90386711959153
1.4527221142237927  23.02285250055774
1.6330593725042295  22.4687070735133
1.7670645251201371  22.1035328980877
2.052166564033081  21.268484259177413
2.305092657204568  20.54452007223226
2.4102998328562335  20.333842663332874
2.65154612069396  19.617539473074967
2.812341728653308  19.1961846552762
2.9658060932573247  18.829605963791273
3.2654617425986  18.058526647219523
3.5723750897270086  17.34988445364887
3.8041387374971287  16.794462193823218
3.923094402181857  16.601842848543782
4.186168135684653  15.986227043318308
4.273778692937563  15.909617076445805
4.507653599805941  15.312059334840278
4.799934743692946  14.664705114767624
4.8948457801419405  14.582349400379684
5.135958676507936  14.078638868192975
5.230858897432196  14.013520396351346
5.4573816509307544  13.5040641166492
5.720272607788031  13.179748590222271
5.808068070456409  12.808445617446868
6.1001987583771005  12.400880593685152
6.313445335091023  12.11742371625689
6.443488320364031  11.864610825577628
6.728362031532571  11.393459529311734
6.815972588785479  11.31684956243923
7.064321071199151  10.910816738014962
7.2835060920275385  10.466478930154445
7.4148865628577685  10.407927026901888
7.7070127185585715  10.007585228588145
8.028349649473498  9.570142317746154
8.198633276650321  9.53311416709111
8.364251006341492  9.179431486696387
8.685558615167139  8.788720655646621
8.802335037455274  8.746585173866741
9.006868627442726  8.394179326253226
9.32808009827073  8.156688428948463
9.415748338322226  7.988146501828961
9.664005489638136  7.7276726144624455
9.999892425806483  7.359944773474432
10.350360062717499  7.013011066351812
10.656995639702716  6.747065038494405
10.978240758829894  6.455947164378891
11.065820071233569  6.429133675973517
11.299469053807485  6.191642778668758
11.387094031760041  6.092049821734502
11.63530792097701  5.900524904553244
11.730192519476654  5.86030467194518
