# Supplementary material for: Multivariate Frequency and Amplitude Estimation for Unevenly Sampled Data Using and Extending the Lomb–Scargle Method
Source: Sensors (Basel). 2025 Oct 23;25(21):6535. doi: 10.3390/s25216535 (PMC12608236; doi:10.3390/s25216535)
Supplement: Supplementary file 1 [file sensors-25-06535-s001.zip › Data/SunSpot/SignifPeaks.lyx]

#LyX file created by tex2lyx 2.3
\lyxformat 544
\begin_document
\begin_header
\save_transient_properties true
\origin /Users/martinseilmayer/HZDR/Paper_Berichte/2019/Comment_on_LS/Data/SunSpot/
\textclass article
\use_default_options false
\maintain_unincluded_children false
\language english
\language_package none
\inputencoding auto
\fontencoding default
\font_roman "default" "default"
\font_sans "default" "default"
\font_typewriter "default" "default"
\font_math "auto" "auto"
\font_default_family default
\use_non_tex_fonts false
\font_sc false
\font_osf false
\font_sf_scale 100 100
\font_tt_scale 100 100
\use_microtype false
\use_dash_ligatures true
\graphics default
\default_output_format default
\output_sync 0
\bibtex_command default
\index_command default
\paperfontsize default
\spacing single
\use_hyperref false
\papersize default
\use_geometry false
\use_package amsmath 1
\use_package amssymb 0
\use_package cancel 0
\use_package esint 1
\use_package mathdots 0
\use_package mathtools 0
\use_package mhchem 0
\use_package stackrel 0
\use_package stmaryrd 0
\use_package undertilde 0
\cite_engine basic
\cite_engine_type default
\biblio_style plain
\use_bibtopic false
\use_indices false
\paperorientation portrait
\suppress_date false
\justification true
\use_refstyle 0
\use_minted 0
\index Index
\shortcut idx
\color #008000
\end_index
\secnumdepth 3
\tocdepth 3
\paragraph_separation indent
\paragraph_indentation default
\is_math_indent 0
\math_numbering_side default
\quotes_style english
\dynamic_quotes 0
\papercolumns 1
\papersides 1
\paperpagestyle default
\tracking_changes false
\output_changes false
\html_math_output 0
\html_css_as_file 0
\html_be_strict false
\end_header

\begin_body

\begin_layout Standard

\begin_inset Float table
wide false
sideways false
status open


\begin_layout Standard

\begin_inset Tabular 
<lyxtabular version="3" rows="8" columns="4">
<features rotate="0" booktabs="true" tabularvalignment="middle" tabularwidth="0pt">
<column alignment="none" valignment="top" special="@{}l">
<column alignment="left" valignment="top">
<column alignment="left" valignment="top">
<column alignment="none" valignment="top" special="l@{}">
<row>
<cell alignment="none" valignment="top" topline="true" usebox="none">
\begin_inset Text

\begin_layout Standard
Process 
\end_layout

\end_inset
</cell>
<cell alignment="left" valignment="top" topline="true" usebox="none">
\begin_inset Text

\begin_layout Standard
Common Period 
\end_layout

\end_inset
</cell>
<cell alignment="left" valignment="top" topline="true" usebox="none">
\begin_inset Text

\begin_layout Standard
From spectrum 
\end_layout

\end_inset
</cell>
<cell alignment="none" valignment="top" topline="true" usebox="none">
\begin_inset Text

\begin_layout Standard
Reference 
\end_layout

\end_inset
</cell>
</row>
<row>
<cell alignment="none" valignment="top" topline="true" usebox="none">
\begin_inset Text

\begin_layout Standard
Hale / Schove 
\end_layout

\end_inset
</cell>
<cell alignment="left" valignment="top" topline="true" usebox="none">
\begin_inset Text

\begin_layout Standard
22.14 (11.07) 
\end_layout

\end_inset
</cell>
<cell alignment="left" valignment="top" topline="true" usebox="none">
\begin_inset Text

\begin_layout Standard
21.63 +/- 2.5 
\end_layout

\end_inset
</cell>
<cell alignment="none" valignment="top" topline="true" usebox="none">
\begin_inset Text

\begin_layout Standard
Usoskin 2017 
\end_layout

\end_inset
</cell>
</row>
<row>
<cell alignment="none" valignment="top" usebox="none">
\begin_inset Text

\end_inset
</cell>
<cell alignment="left" valignment="top" usebox="none">
\begin_inset Text

\begin_layout Standard
18...28 (Us2017) 
\end_layout

\end_inset
</cell>
<cell alignment="left" valignment="top" usebox="none">
\begin_inset Text

\end_inset
</cell>
<cell alignment="none" valignment="top" usebox="none">
\begin_inset Text

\end_inset
</cell>
</row>
<row>
<cell alignment="none" valignment="top" usebox="none">
\begin_inset Text

\begin_layout Standard
Gleissberg 
\end_layout

\end_inset
</cell>
<cell alignment="left" valignment="top" usebox="none">
\begin_inset Text

\begin_layout Standard
88 (80...150) 
\end_layout

\end_inset
</cell>
<cell alignment="left" valignment="top" usebox="none">
\begin_inset Text

\begin_layout Standard
78,85,124,156 
\end_layout

\end_inset
</cell>
<cell alignment="none" valignment="top" usebox="none">
\begin_inset Text

\begin_layout Standard
Usoskin(2017) 
\end_layout

\end_inset
</cell>
</row>
<row>
<cell alignment="none" valignment="top" usebox="none">
\begin_inset Text

\begin_layout Standard
– 
\end_layout

\end_inset
</cell>
<cell alignment="left" valignment="top" usebox="none">
\begin_inset Text

\begin_layout Standard
126 
\end_layout

\end_inset
</cell>
<cell alignment="left" valignment="top" usebox="none">
\begin_inset Text

\begin_layout Standard
124 
\end_layout

\end_inset
</cell>
<cell alignment="none" valignment="top" usebox="none">
\begin_inset Text

\begin_layout Standard
Ogurtsov (2002) 
\end_layout

\end_inset
</cell>
</row>
<row>
<cell alignment="none" valignment="top" usebox="none">
\begin_inset Text

\begin_layout Standard
– 
\end_layout

\end_inset
</cell>
<cell alignment="left" valignment="top" usebox="none">
\begin_inset Text

\end_inset
</cell>
<cell alignment="left" valignment="top" usebox="none">
\begin_inset Text

\end_inset
</cell>
<cell alignment="none" valignment="top" usebox="none">
\begin_inset Text

\end_inset
</cell>
</row>
<row>
<cell alignment="none" valignment="top" usebox="none">
\begin_inset Text

\begin_layout Standard
– 
\end_layout

\end_inset
</cell>
<cell alignment="left" valignment="top" usebox="none">
\begin_inset Text

\begin_layout Standard
2x3.6 
\end_layout

\end_inset
</cell>
<cell alignment="left" valignment="top" usebox="none">
\begin_inset Text

\begin_layout Standard
7.2 
\end_layout

\end_inset
</cell>
<cell alignment="none" valignment="top" usebox="none">
\begin_inset Text

\begin_layout Standard
Prestes(2006) Fig. 6 
\end_layout

\end_inset
</cell>
</row>
<row>
<cell alignment="none" valignment="top" bottomline="true" usebox="none">
\begin_inset Text

\begin_layout Standard
– 
\end_layout

\end_inset
</cell>
<cell alignment="left" valignment="top" bottomline="true" usebox="none">
\begin_inset Text

\begin_layout Standard
2x3.9 
\end_layout

\end_inset
</cell>
<cell alignment="left" valignment="top" bottomline="true" usebox="none">
\begin_inset Text

\begin_layout Standard
7.8 
\end_layout

\end_inset
</cell>
<cell alignment="none" valignment="top" bottomline="true" usebox="none">
\begin_inset Text

\begin_layout Standard
Prestes(2006) Fig. 6 
\end_layout

\end_inset
</cell>
</row>
</lyxtabular>

\end_inset


\end_layout

\end_inset


\end_layout

\end_body
\end_document
