# Supplementary material for: Multivariate Frequency and Amplitude Estimation for Unevenly Sampled Data Using and Extending the Lomb–Scargle Method
Source: Sensors (Basel). 2025 Oct 23;25(21):6535. doi: 10.3390/s25216535 (PMC12608236; doi:10.3390/s25216535)
Supplement: Supplementary file 1 [file sensors-25-06535-s001.zip › Data/SunSpot/SignifPeaks.tex]

\begin{table}[]
\begin{tabular}{@{}llll@{}}
\toprule
Process       & Common Period    & From spectrum & Reference            \\ \midrule
Hale / Schove & 22.14 (11.07)    & 21.63 +/- 2.5 & Usoskin 2017         \\
              & 18...28 (Us2017) &               &                      \\
Gleissberg    & 88 (80...150)    & 78,85,124,156 & Usoskin(2017)        \\
--            & 126              & 124           & Ogurtsov (2002)      \\
--            &                  &               &                      \\
--            & 2x3.6            & 7.2           & Prestes(2006) Fig. 6 \\
--            & 2x3.9            & 7.8           & Prestes(2006) Fig. 6 \\ \bottomrule
\end{tabular}
\end{table}
