# Supplementary material for: Multivariate Frequency and Amplitude Estimation for Unevenly Sampled Data Using and Extending the Lomb–Scargle Method
Source: Sensors (Basel). 2025 Oct 23;25(21):6535. doi: 10.3390/s25216535 (PMC12608236; doi:10.3390/s25216535)
Supplement: Supplementary file 1 [file sensors-25-06535-s001.zip › Data/SunSpot/sunspot_positions_jd.txt]

2387936 18251105     -1.20000
2387939 18251108     -17.9000
2387940 18251109     -14.6000
2387941 18251110     -27.4000
2387942 18251111     -26.3000
2387945 18251114     -12.4000
2387947 18251116      14.9000
2387949 18251118     -30.7000
2387956 18251125      40.1000
2387956 18251125      34.8500
2387957 18251126      28.3000
2387958 18251127      27.8500
2387960 18251129      27.6500
2387961 18251130      15.1500
2387963 18251202      17.3000
2387964 18251203      18.5500
2387967 18251206      19.6500
2387975 18251214      18.5000
2387977 18251216      15.2000
2387979 18251218      15.3000
2387981 18251220      26.9000
2387981 18251220      26.4000
2387982 18251221      25.6000
2387982 18251221      34.0000
2387982 18251221      17.8500
2387984 18251223      31.0500
2387984 18251223      27.0000
2387985 18251224      35.4000
2387985 18251224      30.0000
2387985 18251224      24.4000
2387986 18251225      37.5000
2387986 18251225      22.4500
2387992 18251231      19.9000
2387997 18260105      25.1000
2387997 18260105      34.8667
2387999 18260107      28.9250
2388000 18260108      25.6375
2388000 18260108      20.0000
2388001 18260109      25.3333
2388001 18260109      15.0000
2388002 18260110      28.2000
2388002 18260110      15.6000
2388004 18260112      32.0000
2388004 18260112      18.6000
2388009 18260117      34.7500
2388021 18260129     -40.6200
2388022 18260130     -37.0818
2388024 18260201     -39.9600
2388025 18260202     -29.4000
2388026 18260203     -32.5000
2388028 18260205     -38.1000
2388028 18260205      23.4333
2388030 18260207      42.9750
2388031 18260208      36.2333
2388031 18260208     -28.4571
2388031 18260208      7.70000
2388033 18260210      23.7250
2388044 18260221     -12.3000
2388047 18260224      9.10000
2388049 18260226     -27.8600
2388049 18260226     -17.7000
2388050 18260227     -26.7000
2388050 18260227     -21.3000
2388052 18260301     -23.2000
2388053 18260302     -20.5667
2388053 18260302     -25.5750
2388054 18260303     -21.8500
2388054 18260303      11.6000
2388054 18260303     -24.8250
2388061 18260310      26.0000
2388061 18260310      18.1000
2388068 18260317      13.2000
2388068 18260317     -28.3714
2388068 18260317     -34.8000
2388070 18260319      14.3000
2388070 18260319     -19.5667
2388070 18260319     -26.0000
2388070 18260319     -24.5000
2388074 18260323     -22.2667
2388074 18260323      4.05000
2388074 18260323     -21.1000
2388080 18260329      25.5000
2388080 18260329      9.10000
2388090 18260408      12.2000
2388091 18260409      14.4000
2388091 18260409     -8.53333
2388093 18260411     -31.2500
2388093 18260411      27.3000
2388093 18260411      8.70000
2388095 18260413     -18.1000
2388095 18260413      27.6000
2388095 18260413      11.2000
2388096 18260414      28.2429
2388096 18260414      15.4667
2388096 18260414      16.5500
2388096 18260414      0.00000
2388099 18260417      24.9750
2388099 18260417      22.4000
2388100 18260418      10.7000
2388108 18260426      2.80000
2388108 18260426     -35.2000
2388111 18260429      7.90000
2388111 18260429     -35.9667
2388111 18260429     -13.9250
2388112 18260430      15.1000
2388112 18260430     -20.4667
2388112 18260430      22.6000
2388115 18260503      13.3000
2388115 18260503     -14.9000
2388115 18260503     -21.3000
2388115 18260503      27.7000
2388117 18260505      11.9000
2388117 18260505      16.7000
2388117 18260505     -8.20000
2388117 18260505      26.7000
2388118 18260506      14.5000
2388118 18260506      23.8000
2388118 18260506      20.1000
2388118 18260506     -10.4000
2388118 18260506      22.3500
2388120 18260508      26.4600
2388120 18260508      14.6500
2388127 18260515     -27.4500
2388127 18260515     -15.6000
2388127 18260515     -14.9000
2388130 18260518     -23.5000
2388130 18260518     -17.0500
2388130 18260518     -14.5500
2388130 18260518     -11.8000
2388131 18260519     -14.9167
2388131 18260519     -11.3000
2388131 18260519     -29.1500
2388140 18260528     -25.8000
2388140 18260528      18.9000
2388143 18260531      11.7000
2388143 18260531      15.8000
2388148 18260605      25.8000
2388148 18260605      27.1000
2388148 18260605      26.8000
2388149 18260606      20.3000
2388149 18260606      22.5000
2388149 18260606      25.2250
2388152 18260609      10.3000
2388152 18260609      30.8000
2388154 18260611      16.9000
2388154 18260611     -15.3000
2388154 18260611      46.6000
2388157 18260614      21.0000
2388157 18260614     -16.4000
2388157 18260614     -36.5000
2388158 18260615      29.5000
2388158 18260615     -15.6333
2388158 18260615     -37.8000
2388167 18260624     -11.1000
2388167 18260624     -27.5500
2388167 18260624      8.90000
2388170 18260627     -24.7000
2388170 18260627      17.1429
2388170 18260627     -3.30000
2388170 18260627     -4.17500
2388170 18260627     -11.8500
2388170 18260627     -9.56667
2388171 18260628     -18.6000
2388171 18260628      22.2500
2388171 18260628      20.5000
2388171 18260628      11.1333
2388171 18260628      1.70000
2388178 18260705      18.0000
2388178 18260705     -34.4000
2388180 18260707      29.8000
2388180 18260707     -33.6000
2388180 18260707     -26.1000
2388181 18260708      24.1000
2388181 18260708     -29.3000
2388181 18260708     -20.9000
2388181 18260708     -21.5000
2388182 18260709      38.1000
2388182 18260709     -25.9000
2388182 18260709     -21.3000
2388182 18260709     -21.3000
2388182 18260709     -27.4000
2388182 18260709      16.6000
2388184 18260711     -25.7000
2388184 18260711     -23.6667
2388184 18260711     -23.5000
2388184 18260711     -29.7000
2388184 18260711      31.7000
2388184 18260711     -31.6000
2388190 18260717     -31.6333
2388190 18260717      27.6333
2388190 18260717      25.8000
2388191 18260718     -35.4500
2388191 18260718      31.4000
2388191 18260718      26.6000
2388191 18260718      34.7000
2388192 18260719     -40.2000
2388192 18260719      27.6000
2388192 18260719      30.0000
2388192 18260719      34.8000
2388192 18260719     -37.0500
2388192 18260719     -10.8000
2388193 18260720      18.8000
2388193 18260720      4.40000
2388193 18260720      24.5000
2388194 18260721      19.7500
2388194 18260721      5.90000
2388195 18260722      17.9500
2388195 18260722      6.40000
2388197 18260724     0.800000
2388199 18260726      5.40000
2388199 18260726      4.42500
2388199 18260726      22.7000
2388200 18260727      1.00000
2388200 18260727      20.3000
2388201 18260728      3.40000
2388201 18260728      5.23333
2388201 18260728     -27.1000
2388202 18260729      5.50000
2388202 18260729     -27.4000
2388202 18260729      6.55556
2388203 18260730     -23.6250
2388203 18260730      8.70000
2388203 18260730     -3.20000
2388204 18260731     -20.7000
2388204 18260731      10.4333
2388204 18260731     0.300000
2388205 18260801     -25.7000
2388205 18260801      10.3000
2388205 18260801    -0.925000
2388205 18260801      2.60000
2388206 18260802     -31.3000
2388206 18260802      4.40000
2388206 18260802      12.5400
2388206 18260802     -11.8500
2388207 18260803     -26.6000
2388207 18260803      3.40000
2388207 18260803      12.4667
2388207 18260803     -15.6500
2388207 18260803     -7.30000
2388208 18260804     -12.1000
2388208 18260804     -33.0000
2388208 18260804     -27.7000
2388208 18260804     -21.4500
2388210 18260806     -12.2000
2388210 18260806     -34.3000
2388210 18260806     -27.3000
2388210 18260806     -19.1000
2388211 18260807     -20.5500
2388211 18260807     -6.20000
2388211 18260807     -2.05000
2388211 18260807      3.46667
2388211 18260807     -35.6800
2388212 18260808     -20.8000
2388212 18260808     -4.50000
2388212 18260808     -3.30000
2388212 18260808      1.90000
2388212 18260808     -39.3500
2388213 18260809     -16.3000
2388213 18260809     -14.0000
2388213 18260809     -5.93333
2388213 18260809     -18.5000
2388213 18260809      13.3000
2388214 18260810     -17.2000
2388214 18260810     -16.2000
2388214 18260810     -11.0000
2388214 18260810     -21.8500
2388215 18260811     -17.4000
2388215 18260811     -14.3000
2388215 18260811     -4.00000
2388215 18260811     -17.3000
2388217 18260813     -22.5000
2388217 18260813     -20.5333
2388218 18260814     -25.2500
2388218 18260814     -19.5000
2388219 18260815     -15.5000
2388219 18260815     -11.2000
2388228 18260824      13.7700
2388229 18260825      7.70000
2388230 18260826      8.71875
2388231 18260827      6.55000
2388233 18260829      11.4714
2388233 18260829      18.1000
2388233 18260829      16.1500
2388233 18260829     -20.6000
2388234 18260830      21.9000
2388234 18260830      16.3000
2388234 18260830      16.5000
2388234 18260830     -26.6250
2388235 18260831      18.2000
2388235 18260831      15.6000
2388235 18260831      20.6000
2388235 18260831     -24.8000
2388236 18260901      15.3750
2388236 18260901      14.1000
2388236 18260901     -29.0000
2388237 18260902      14.8500
2388237 18260902      14.8000
2388237 18260902     -30.3667
2388240 18260905      18.2000
2388240 18260905     -32.9000
2388247 18260912      20.6500
2388256 18260921      24.9000
2388257 18260922      23.8000
2388257 18260922     -11.1000
2388258 18260923      27.6000
2388258 18260923     -8.10000
2388260 18260925      24.7000
2388261 18260926      25.9000
2388262 18260927      26.9000
2388263 18260928      26.7750
2388263 18260928      12.7000
2388264 18260929      21.4667
2388264 18260929      9.30000
2388264 18260929     -28.4667
2388265 18260930      22.5000
2388265 18260930      14.0250
2388265 18260930     -17.6000
2388266 18261001      23.5000
2388266 18261001      11.2000
2388267 18261002      21.5500
2388267 18261002      9.34000
2388267 18261002      6.25000
2388268 18261003      24.5000
2388268 18261003      16.1400
2388268 18261003      14.8000
2388271 18261006      21.1000
2388271 18261006      19.0000
2388271 18261006      29.0000
2388272 18261007      21.2333
2388272 18261007      20.4000
2388272 18261007      28.0500
2388273 18261008      17.0000
2388273 18261008      18.4667
2388273 18261008      24.8333
2388275 18261010      16.6000
2388275 18261010      24.6000
2388275 18261010      33.9600
2388276 18261011      16.2000
2388276 18261011      20.2000
2388276 18261011      25.3333
2388277 18261012      26.2250
2388277 18261012     -20.7500
2388278 18261013      26.0500
2388278 18261013     -25.8667
2388279 18261014      27.4500
2388279 18261014     -25.0000
2388280 18261015      27.1667
2388280 18261015     -27.2750
2388280 18261015      2.70000
2388281 18261016      28.0750
2388281 18261016     -26.6000
2388281 18261016     0.750000
2388282 18261017      32.6000
2388282 18261017     -23.8000
2388283 18261018      30.7000
2388283 18261018     -24.8000
2388283 18261018     -14.4000
2388285 18261020     -16.7000
2388285 18261020      13.2000
2388286 18261021     -14.5667
2388286 18261021      15.5000
2388287 18261022     -15.4400
2388287 18261022      20.7778
2388288 18261023     -16.6667
2388288 18261023      18.0667
2388288 18261023     -28.6000
2388289 18261024     -26.2000
2388289 18261024      18.4333
2388289 18261024     -14.4000
2388289 18261024      34.9500
2388289 18261024     -21.4750
2388290 18261025     -18.6333
2388290 18261025      25.3000
2388290 18261025     -9.50000
2388290 18261025      31.7000
2388290 18261025     -15.8500
2388291 18261026     -22.5400
2388291 18261026      19.2500
2388291 18261026     -22.6000
2388291 18261026      27.2000
2388291 18261026     -16.9000
2388292 18261027     -34.7500
2388292 18261027      5.25000
2388292 18261027     -24.2000
2388292 18261027      26.4750
2388293 18261028     -40.0000
2388293 18261028      9.25000
2388293 18261028     -27.6000
2388293 18261028      25.3000
2388296 18261031      33.2000
2388296 18261031      21.2000
2388297 18261101      20.2333
2388298 18261102      21.5000
2388300 18261104     -23.2333
2388304 18261108     -24.0250
2388304 18261108      23.5667
2388307 18261111     -22.6000
2388307 18261111     -12.4000
2388307 18261111     -19.9333
2388310 18261114     -9.50000
2388310 18261114     -5.80000
2388310 18261114     -35.8333
2388310 18261114     -7.00000
2388311 18261115     -8.05000
2388311 18261115     -12.2000
2388311 18261115     -36.6857
2388312 18261116     -18.2000
2388312 18261116     -16.7500
2388312 18261116      28.9000
2388317 18261121     -17.1000
2388317 18261121      28.2000
2388323 18261127      13.1000
2388323 18261127      7.40000
2388324 18261128      10.4000
2388324 18261128      6.90000
2388325 18261129      10.5000
2388325 18261129      9.35000
2388326 18261130      8.45000
2388326 18261130      15.9000
2388326 18261130      6.50000
2388326 18261130     -37.5000
2388327 18261201      15.8667
2388327 18261201      9.82000
2388327 18261201     -39.1500
2388329 18261203      17.8250
2388329 18261203      1.33333
2388329 18261203     -29.9667
2388330 18261204      15.8667
2388330 18261204      1.71667
2388330 18261204     -30.1667
2388336 18261210      35.6000
2388336 18261210     -18.9000
2388336 18261210      20.7667
2388336 18261210      15.2000
2388336 18261210      11.6000
2388337 18261211     -25.7000
2388337 18261211      24.8000
2388337 18261211      10.5000
2388339 18261213      14.6000
2388339 18261213      12.5200
2388340 18261214      14.0500
2388340 18261214      7.60000
2388340 18261214     -16.6500
2388340 18261214      18.6000
2388348 18261222     -26.8667
2388348 18261222     -16.5000
2388349 18261223     -27.4000
2388349 18261223     -22.5000
2388349 18261223     -5.50000
2388350 18261224     -24.9000
2388350 18261224     -18.2500
2388350 18261224      1.40000
2388350 18261224     -8.07500
2388350 18261224      45.6000
2388353 18261227     -12.0400
2388353 18261227     -30.2000
2388353 18261227      13.2250
2388353 18261227     -16.7000
2388360 18270103     -34.7000
2388360 18270103      1.10000
2388360 18270103      19.1000
2388363 18270106    -0.666667
2388363 18270106      21.9750
2388364 18270107      32.5800
2388364 18270107      6.16000
2388364 18270107     -23.8000
2388366 18270109      29.2333
2388366 18270109      23.2500
2388366 18270109      1.17778
2388366 18270109     -22.1000
2388367 18270110      20.6500
2388367 18270110      15.7000
2388367 18270110     -28.9000
2388368 18270111      17.8000
2388368 18270111     -21.3667
2388369 18270112      18.7000
2388369 18270112     -22.4500
2388372 18270115     -25.7000
2388372 18270115     -24.1500
2388374 18270117     -25.8333
2388374 18270117     -16.9667
2388375 18270118     -29.5667
2388375 18270118     -21.1000
2388385 18270128      8.63333
2388385 18270128      9.35000
2388385 18270128     -6.80000
2388386 18270129      12.0500
2388386 18270129      9.73333
2388386 18270129     -11.3000
2388387 18270130      8.70000
2388387 18270130      20.1000
2388387 18270130      14.4000
2388387 18270130     -20.5000
2388388 18270131      6.00000
2388388 18270131      19.0500
2388388 18270131      15.3000
2388388 18270131     -15.0000
2388391 18270203      8.70000
2388391 18270203      21.5000
2388391 18270203      19.1000
2388391 18270203     -19.5000
2388392 18270204      6.20000
2388392 18270204     -24.9000
2388392 18270204      19.9000
2388392 18270204      19.2500
2388392 18270204     -26.4500
2388393 18270205     -23.0000
2388393 18270205     -16.9500
2388393 18270205      24.1000
2388393 18270205     -25.6000
2388395 18270207     -34.1000
2388395 18270207     -22.2500
2388395 18270207     -12.6000
2388395 18270207     -36.0000
2388396 18270208     -23.7333
2388396 18270208     -11.8000
2388397 18270209     -22.6333
2388397 18270209     -12.7000
2388398 18270210     -15.4000
2388399 18270211     -18.4000
2388400 18270212     -19.4500
2388400 18270212      16.0000
2388400 18270212      23.1000
2388402 18270214      5.86667
2388402 18270214      14.0500
2388402 18270214     -19.9667
2388403 18270215      7.90000
2388403 18270215      15.7500
2388403 18270215     -32.4500
2388404 18270216      10.3500
2388404 18270216      16.0667
2388404 18270216     -32.9000
2388406 18270218      16.5000
2388406 18270218      14.2000
2388406 18270218      11.2667
2388407 18270219      6.90000
2388407 18270219      12.5000
2388407 18270219      10.9000
2388407 18270219      10.1500
2388407 18270219      11.5000
2388408 18270220      12.2667
2388408 18270220      16.7000
2388408 18270220      14.8000
2388408 18270220      11.1000
2388408 18270220      2.40000
2388408 18270220      9.80000
2388410 18270222      23.0500
2388410 18270222      27.6000
2388410 18270222      9.90000
2388410 18270222     -7.70000
2388410 18270222     -1.60000
2388410 18270222     -37.7000
2388411 18270223      22.1000
2388411 18270223      25.2000
2388411 18270223      14.5833
2388411 18270223     -7.60000
2388411 18270223     -2.90000
2388411 18270223     -42.4000
2388412 18270224     -10.9000
2388412 18270224      15.1000
2388412 18270224      25.2000
2388412 18270224     -5.60000
2388413 18270225     -7.30000
2388413 18270225      14.2000
2388413 18270225      24.2667
2388413 18270225     -4.40000
2388414 18270226     -7.50000
2388414 18270226      10.9000
2388414 18270226      22.3000
2388414 18270226     -2.60000
2388417 18270301      17.6000
2388417 18270301      24.6000
2388417 18270301     -12.0000
2388417 18270301     -8.40000
2388417 18270301     -8.85000
2388417 18270301      15.2000
2388418 18270302    -0.300000
2388418 18270302      7.80000
2388418 18270302     -21.0000
2388418 18270302     -12.3000
2388418 18270302      18.1000
2388418 18270302     -9.00000
2388419 18270303     -7.90000
2388419 18270303      1.40000
2388419 18270303     -25.3000
2388419 18270303     -15.5000
2388419 18270303      14.3000
2388419 18270303     -8.60000
2388420 18270304     -18.7000
2388420 18270304     -17.4000
2388420 18270304     -14.4667
2388420 18270304      18.8000
2388420 18270304     -12.7000
2388420 18270304      7.60000
2388421 18270305     -8.20000
2388421 18270305     -10.9000
2388421 18270305     -15.5500
2388421 18270305      15.5500
2388421 18270305     -18.7000
2388421 18270305      17.4500
2388421 18270305     -23.7000
2388423 18270307     -15.7000
2388423 18270307      9.20000
2388423 18270307      7.20000
2388423 18270307     -20.3333
2388423 18270307      8.50000
2388423 18270307     -7.96667
2388425 18270309      13.4000
2388425 18270309      15.4000
2388425 18270309     -22.0000
2388425 18270309      9.35000
2388425 18270309     -19.2500
2388426 18270310     -19.9500
2388426 18270310      11.4000
2388426 18270310     -13.5000
2388427 18270311     -16.7000
2388427 18270311     -13.6500
2388428 18270312     -18.1500
2388428 18270312     -12.8667
2388429 18270313     -17.4250
2388429 18270313     -15.6000
2388430 18270314     -25.8750
2388430 18270314     -21.3000
2388430 18270314     -5.40000
2388430 18270314     -15.0000
2388431 18270315     -27.3000
2388431 18270315     -22.9000
2388431 18270315     -6.50000
2388431 18270315     -15.1000
2388432 18270316     -21.6000
2388432 18270316     -4.63333
2388432 18270316     -14.5000
2388436 18270320     -10.9000
2388436 18270320     -22.8600
2388436 18270320     -7.70000
2388436 18270320     -14.8000
2388436 18270320      17.7500
2388437 18270321     -6.90000
2388437 18270321     -18.4333
2388437 18270321     -8.95000
2388437 18270321     -13.1000
2388437 18270321      12.1000
2388440 18270324     -8.70000
2388440 18270324     -17.5500
2388440 18270324      9.60000
2388442 18270326     -18.5500
2388442 18270326      16.5000
2388442 18270326      12.1000
2388442 18270326     -22.7000
2388443 18270327      14.7667
2388443 18270327     -22.4333
2388444 18270328      11.9333
2388444 18270328     -21.6333
2388447 18270331      20.2000
2388447 18270331     -11.9000
2388447 18270331     -30.9500
2388447 18270331     -11.2000
2388448 18270401      22.0000
2388448 18270401     -28.6000
2388448 18270401     -10.7333
2388448 18270401     -18.9000
2388449 18270402      24.9000
2388449 18270402     -32.5000
2388449 18270402     -9.30000
2388452 18270405     -17.8000
2388452 18270405      15.7500
2388452 18270405     -15.4000
2388453 18270406      22.6250
2388453 18270406      17.8000
2388453 18270406     -20.2000
2388454 18270407      16.0667
2388454 18270407      8.10000
2388454 18270407     -17.0000
2388455 18270408      23.8429
2388455 18270408      13.5000
2388455 18270408     -24.0000
2388455 18270408     -17.0000
2388456 18270409      16.7333
2388456 18270409      8.20000
2388456 18270409     -25.1000
2388456 18270409     -22.2000
2388457 18270410      16.6333
2388457 18270410      9.40000
2388457 18270410     -21.8000
2388457 18270410     -19.1500
2388458 18270411     -3.83333
2388458 18270411     -7.60000
2388458 18270411     -12.2500
2388459 18270412    -0.750000
2388459 18270412     -5.50000
2388459 18270412     -8.30000
2388459 18270412     -38.8000
2388462 18270415     -25.0667
2388462 18270415      13.9000
2388463 18270416     -26.5667
2388463 18270416      15.3500
2388466 18270419     -26.9500
2388466 18270419      17.6000
2388466 18270419     -19.2750
2388467 18270420     -16.4000
2388467 18270420      22.3000
2388467 18270420     -11.3500
2388467 18270420     -17.8333
2388468 18270421     -22.5750
2388468 18270421     -16.8667
2388468 18270421     -22.2250
2388469 18270422     -21.4750
2388469 18270422     -19.6000
2388469 18270422     -24.0000
2388471 18270424     -23.5000
2388471 18270424     -16.3286
2388472 18270425     -13.1429
2388474 18270427      4.90000
2388474 18270427     -32.5000
2388474 18270427     -33.9667
2388474 18270427     -8.90000
2388475 18270428     -1.90000
2388475 18270428     -33.7000
2388475 18270428     -43.2000
2388475 18270428     -9.60000
2388476 18270429      8.30000
2388476 18270429     -31.0500
2388476 18270429     -39.1500
2388476 18270429     -5.10000
2388477 18270430     -13.2750
2388477 18270430      13.0500
2388478 18270501     -20.3600
2388478 18270501      16.3000
2388478 18270501     -37.0000
2388479 18270502     -15.3000
2388479 18270502      16.1500
2388479 18270502     -19.9000
2388480 18270503     -18.0000
2388480 18270503      20.3500
2388480 18270503     0.820000
2388481 18270504     -15.6333
2388481 18270504      20.1000
2388481 18270504     0.616667
2388482 18270505     -19.6250
2388482 18270505      17.0000
2388482 18270505      1.58000
2388482 18270505      4.20000
2388483 18270506     -23.2500
2388483 18270506      12.0000
2388483 18270506     -20.5200
2388483 18270506      1.20000
2388483 18270506     -2.80000
2388483 18270506      11.4000
2388484 18270507     -26.3333
2388484 18270507      13.0000
2388484 18270507     -22.7600
2388484 18270507      1.00000
2388484 18270507      12.7000
2388486 18270509     -15.4500
2388486 18270509      8.50000
2388486 18270509      17.2750
2388486 18270509      11.6000
2388487 18270510     -7.23333
2388487 18270510      13.9500
2388487 18270510      20.0000
2388487 18270510      11.6000
2388487 18270510     -7.96667
2388488 18270511      14.1000
2388488 18270511      24.0000
2388488 18270511      7.50000
2388488 18270511     -11.5500
2388488 18270511     -28.1000
2388488 18270511      7.90000
2388491 18270514      11.1000
2388491 18270514      25.0000
2388491 18270514      9.80000
2388491 18270514      8.10000
2388494 18270517      15.6000
2388494 18270517      13.4500
2388494 18270517      15.7000
2388495 18270518      13.1000
2388495 18270518      15.0667
2388495 18270518      14.3000
2388496 18270519      15.6000
2388496 18270519      16.0500
2388496 18270519      14.7000
2388497 18270520      36.2000
2388497 18270520      22.1000
2388497 18270520      27.6167
2388497 18270520      12.0500
2388498 18270521      25.2000
2388498 18270521      28.5833
2388498 18270521      16.4500
2388499 18270522      17.4000
2388499 18270522      18.9000
2388499 18270522      13.7500
2388499 18270522     -25.8000
2388500 18270523      16.0000
2388500 18270523      17.8000
2388500 18270523      17.8000
2388500 18270523     -22.2000
2388501 18270524     -24.8400
2388503 18270526     -22.0000
2388503 18270526     -12.9000
2388505 18270528     -21.9000
2388507 18270530     -15.9000
2388507 18270530     -17.9000
2388507 18270530      9.17500
2388507 18270530     -30.2500
2388507 18270530      9.45000
2388508 18270531     -17.6000
2388508 18270531      10.6000
2388508 18270531     -26.9000
2388508 18270531      7.16667
2388508 18270531      16.1000
2388515 18270607      16.8000
2388518 18270610     -18.3000
2388518 18270610     -8.97500
2388521 18270613     -23.0667
2388521 18270613     -14.5500
2388521 18270613      19.7500
2388521 18270613      9.85000
2388522 18270614     -20.5000
2388522 18270614     -14.4333
2388522 18270614      14.6800
2388522 18270614      13.9750
2388523 18270615     -15.3500
2388523 18270615     -11.5333
2388523 18270615      11.5500
2388523 18270615      11.0000
2388523 18270615     -20.5000
2388524 18270616      8.00000
2388524 18270616      5.90000
2388524 18270616     -13.1000
2388526 18270618      11.7000
2388526 18270618      7.20000
2388526 18270618      1.55000
2388526 18270618      10.0500
2388528 18270620     -2.50000
2388528 18270620      15.9500
2388528 18270620     -31.3000
2388528 18270620     -6.55000
2388529 18270621      9.33333
2388529 18270621     -24.7750
2388529 18270621     -7.75000
2388529 18270621      1.57500
2388529 18270621     -15.1000
2388529 18270621      13.4000
2388531 18270623      12.2000
2388531 18270623     -26.4000
2388531 18270623     -9.20000
2388531 18270623     -2.93333
2388531 18270623     -20.0333
2388531 18270623      13.1000
2388531 18270623      6.10000
2388532 18270624     -3.80000
2388532 18270624     -13.7000
2388532 18270624     -18.6800
2388532 18270624     -28.6667
2388532 18270624      17.6500
2388532 18270624     -4.15000
2388532 18270624      28.1000
2388534 18270626     -11.6500
2388534 18270626     -27.1000
2388534 18270626      19.0500
2388534 18270626      28.8000
2388535 18270627     -13.3000
2388535 18270627     -23.9667
2388535 18270627      15.6000
2388535 18270627      22.3000
2388536 18270628     -4.16667
2388536 18270628      5.90000
2388536 18270628      14.2000
2388536 18270628     -2.00000
2388537 18270629     -4.87500
2388537 18270629      8.30000
2388537 18270629      15.4000
2388537 18270629     -2.50000
2388537 18270629     -5.50000
2388538 18270630     -11.4200
2388538 18270630      5.40000
2388538 18270630      9.50000
2388539 18270701      5.30000
2388539 18270701      9.30000
2388539 18270701      6.30000
2388540 18270702      5.20000
2388540 18270702      9.60000
2388540 18270702      5.60000
2388540 18270702     -5.16667
2388541 18270703     -6.60000
2388541 18270703      17.7000
2388541 18270703      13.0000
2388541 18270703     -14.7500
2388541 18270703     -18.6000
2388542 18270704      15.6875
2388542 18270704     -13.2000
2388542 18270704     -20.3000
2388544 18270706      13.8250
2388544 18270706      11.7500
2388544 18270706     -13.5000
2388545 18270707      13.2750
2388545 18270707      13.2000
2388545 18270707     -15.7000
2388546 18270708      10.1000
2388546 18270708      19.5000
2388546 18270708     -9.05000
2388547 18270709      10.9000
2388547 18270709      14.6000
2388547 18270709     -14.0500
2388548 18270710      17.3714
2388548 18270710      25.2000
2388548 18270710     -3.40000
2388548 18270710     -11.5500
2388549 18270711      15.9333
2388549 18270711      1.00000
2388549 18270711     -16.2000
2388550 18270712      8.00000
2388550 18270712      7.90000
2388550 18270712     -26.5000
2388552 18270714    -0.300000
2388553 18270715     -1.20000
2388554 18270716      2.00000
2388555 18270717     -4.50000
2388556 18270718      6.50000
2388557 18270719      13.3000
2388559 18270721      2.50000
2388559 18270721     -24.0000
2388560 18270722      4.30000
2388560 18270722     -24.8500
2388561 18270723      5.80000
2388561 18270723     -29.6500
2388561 18270723     -10.3000
2388562 18270724     -16.5250
2388562 18270724     -2.70000
2388563 18270725     -18.8250
2388563 18270725      4.30000
2388563 18270725      12.6500
2388564 18270726     -18.4000
2388564 18270726    -0.500000
2388564 18270726      12.9000
2388565 18270727      2.50000
2388565 18270727      11.7000
2388565 18270727     -26.2500
2388566 18270728     0.700000
2388566 18270728      11.2000
2388566 18270728     -25.8500
2388567 18270729      2.10000
2388567 18270729      12.1000
2388567 18270729     -25.3000
2388568 18270730      3.40000
2388568 18270730      18.4000
2388568 18270730     -13.7800
2388568 18270730     -17.5000
2388568 18270730      9.70000
2388569 18270731     0.100000
2388569 18270731      19.7400
2388569 18270731     -16.9500
2388569 18270731      9.40000
2388569 18270731      5.20000
2388570 18270801      18.3000
2388570 18270801     -14.6000
2388570 18270801      7.90000
2388570 18270801     0.500000
2388571 18270802      15.1400
2388571 18270802     -12.8000
2388571 18270802     0.400000
2388571 18270802      10.7000
2388572 18270803      15.6833
2388572 18270803     -16.8500
2388572 18270803      1.60000
2388572 18270803      4.65000
2388573 18270804      19.7750
2388573 18270804     -17.0000
2388573 18270804      4.20000
2388573 18270804      7.45000
2388574 18270805      18.8800
2388574 18270805      8.30000
2388574 18270805      7.80000
2388575 18270806      17.6500
2388575 18270806      5.50000
2388575 18270806      9.80000
2388575 18270806     -18.6000
2388576 18270807      13.5000
2388576 18270807     -15.6000
2388577 18270808      12.2500
2388577 18270808     -21.0000
2388578 18270809      14.1000
2388578 18270809     -17.9000
2388578 18270809      6.10000
2388578 18270809      5.10000
2388579 18270810     -22.2000
2388579 18270810      20.5000
2388579 18270810    -0.900000
2388579 18270810     -26.6000
2388580 18270811     -17.3000
2388580 18270811      17.9000
2388580 18270811     -1.50000
2388580 18270811     -25.3000
2388581 18270812     -17.4000
2388581 18270812      17.1000
2388581 18270812     -4.00000
2388581 18270812     -28.4000
2388583 18270814     -9.00000
2388583 18270814      7.20000
2388583 18270814     -14.0000
2388584 18270815     -9.40000
2388584 18270815      8.90000
2388584 18270815     -12.4000
2388585 18270816     -7.30000
2388585 18270816      7.05000
2388585 18270816     -12.6000
2388586 18270817     -6.30000
2388586 18270817      5.60000
2388586 18270817     -13.6000
2388587 18270818     -18.5000
2388587 18270818      20.8000
2388589 18270820     -20.2000
2388589 18270820      21.4000
2388589 18270820      1.00000
2388590 18270821     -15.0000
2388590 18270821     -17.2750
2388590 18270821      10.1000
2388591 18270822     -21.7000
2388591 18270822     -12.5000
2388591 18270822     -14.4000
2388591 18270822      7.15000
2388592 18270823     -23.8000
2388592 18270823      17.4000
2388592 18270823     -11.4000
2388592 18270823     -12.7000
2388592 18270823     -8.60000
2388592 18270823      12.0500
2388593 18270824     -21.5667
2388593 18270824     -17.7000
2388593 18270824     -16.3000
2388593 18270824      8.30000
2388594 18270825     -15.8000
2388594 18270825     -18.6500
2388594 18270825     -15.0000
2388594 18270825     -15.6000
2388594 18270825      20.9000
2388596 18270827     -14.9667
2388596 18270827     -14.8000
2388596 18270827     -12.3000
2388596 18270827     -14.0000
2388596 18270827      13.6500
2388597 18270828     -15.4333
2388597 18270828     -20.6000
2388597 18270828     -11.5000
2388597 18270828     -12.1000
2388597 18270828      18.5333
2388598 18270829     -20.4333
2388598 18270829     -21.1000
2388598 18270829      12.0000
2388599 18270830     -20.9000
2388599 18270830      6.30000
2388600 18270831      4.50000
2388600 18270831      17.7500
2388601 18270901      7.66667
2388601 18270901      19.5000
2388602 18270902      2.60000
2388602 18270902    -0.800000
2388602 18270902      16.7000
2388603 18270903      13.0000
2388603 18270903      14.3500
2388603 18270903      3.30000
2388604 18270904      12.0000
2388604 18270904      12.1500
2388604 18270904      6.55000
2388604 18270904     -22.2333
2388605 18270905      13.9500
2388605 18270905      13.1500
2388605 18270905      3.95000
2388605 18270905     -27.7000
2388606 18270906      15.2667
2388606 18270906      13.9000
2388606 18270906      4.01667
2388606 18270906     -23.3000
2388606 18270906     -21.2600
2388607 18270907      17.6000
2388607 18270907      14.8500
2388607 18270907      5.60000
2388607 18270907     -19.3500
2388607 18270907     -15.2000
2388607 18270907     -18.4000
2388608 18270908      20.2500
2388608 18270908      21.8000
2388608 18270908      9.60000
2388608 18270908     -23.7000
2388608 18270908     -19.6000
2388608 18270908     -25.3500
2388609 18270909      18.0000
2388609 18270909      17.2250
2388609 18270909      9.00000
2388609 18270909     -32.2000
2388609 18270909     -24.9000
2388609 18270909     -29.7400
2388611 18270911     -24.5000
2388611 18270911     -10.4200
2388611 18270911     -30.5000
2388611 18270911     -25.2000
2388611 18270911     -44.5000
2388612 18270912     -1.60000
2388612 18270912     -33.5500
2388612 18270912     -26.4000
2388612 18270912     -50.3000
2388613 18270913     -2.50000
2388613 18270913     -34.5000
2388613 18270913     -30.9000
2388615 18270915     -5.30000
2388615 18270915     -4.76667
2388616 18270916     -23.2333
2388616 18270916     -13.2333
2388616 18270916      13.7500
2388617 18270917     -19.8167
2388617 18270917     -14.2667
2388617 18270917      9.60000
2388617 18270917      18.1500
2388618 18270918     -16.1000
2388618 18270918     -10.7333
2388618 18270918      6.95000
2388619 18270919     -12.4500
2388619 18270919     -3.45000
2388620 18270920     -15.0333
2388620 18270920     -1.70000
2388621 18270921     -11.9000
2388621 18270921     -3.40000
2388622 18270922     -19.1000
2388622 18270922     -25.7500
2388622 18270922     -18.8500
2388622 18270922     -21.0000
2388623 18270923     -19.8500
2388623 18270923     -26.3000
2388623 18270923     -18.6500
2388623 18270923     -18.5500
2388624 18270924     -13.6000
2388624 18270924     -17.2000
2388624 18270924     -17.4500
2388625 18270925     -15.7000
2388625 18270925     -18.5500
2388625 18270925     -19.5000
2388626 18270926     -15.6000
2388626 18270926     -13.9000
2388626 18270926      25.9000
2388627 18270927     -20.3875
2388628 18270928      20.6500
2388629 18270929      7.90000
2388629 18270929     -2.10000
2388629 18270929      10.3500
2388630 18270930      7.30000
2388630 18270930      10.2000
2388630 18270930      1.90000
2388630 18270930      5.60000
2388631 18271001      8.26667
2388631 18271001      9.15000
2388631 18271001     -2.00000
2388631 18271001      8.10000
2388632 18271002      16.8750
2388632 18271002      16.4000
2388632 18271002      6.80000
2388632 18271002      16.1250
2388632 18271002     -21.1000
2388633 18271003      13.6000
2388633 18271003      15.3000
2388633 18271003      7.10000
2388633 18271003      16.1000
2388633 18271003     -21.9000
2388634 18271004      18.8000
2388634 18271004      18.6500
2388634 18271004      10.4500
2388634 18271004      14.4000
2388634 18271004     -21.3000
2388635 18271005      12.6500
2388635 18271005      17.1000
2388635 18271005      7.00000
2388635 18271005      15.2000
2388635 18271005     -17.2000
2388636 18271006      10.2500
2388636 18271006      13.5000
2388636 18271006      1.40000
2388636 18271006      13.1000
2388636 18271006     -20.9000
2388636 18271006      13.3000
2388637 18271007      9.20000
2388637 18271007     0.950000
2388637 18271007      14.9250
2388637 18271007     -20.8000
2388637 18271007      9.60000
2388637 18271007     -21.2429
2388638 18271008     -31.4500
2388638 18271008     -39.3500
2388638 18271008     -12.1000
2388638 18271008     -29.7000
2388638 18271008      43.2333
2388638 18271008     -4.50000
2388639 18271009     -27.7000
2388639 18271009     -33.2000
2388639 18271009     -14.4500
2388639 18271009     -32.8000
2388639 18271009      44.2000
2388639 18271009     -5.20000
2388639 18271009      34.9000
2388640 18271010      27.4000
2388640 18271010      19.8000
2388640 18271010     -18.0000
2388640 18271010     -22.3000
2388640 18271010     -26.6000
2388642 18271012      11.9500
2388642 18271012     -22.0000
2388642 18271012     -26.6000
2388644 18271014      19.1000
2388644 18271014     -11.2500
2388644 18271014     -20.5000
2388644 18271014     -31.4000
2388645 18271015      12.2500
2388645 18271015     -24.3500
2388645 18271015     -19.7500
2388646 18271016      13.8500
2388646 18271016     -23.0000
2388646 18271016     -20.5500
2388647 18271017      11.6500
2388647 18271017     -13.9000
2388647 18271017     -12.3667
2388648 18271018     -18.0000
2388648 18271018     -11.6000
2388648 18271018      17.6000
2388648 18271018      16.0000
2388649 18271019     -18.4000
2388649 18271019     -12.1500
2388649 18271019      12.7000
2388650 18271020     -18.4000
2388650 18271020     -8.40000
2388650 18271020      13.2000
2388651 18271021     -20.7000
2388651 18271021     -12.3667
2388651 18271021      26.2500
2388653 18271023     -11.2000
2388653 18271023      24.8000
2388659 18271029      17.1000
2388659 18271029      8.05000
2388660 18271030      13.8500
2388660 18271030      6.40000
2388660 18271030      11.6000
2388661 18271031      16.0000
2388661 18271031      6.75000
2388661 18271031      20.2000
2388661 18271031     -23.3000
2388664 18271103      26.6000
2388664 18271103     -10.7000
2388664 18271103      15.6000
2388664 18271103     -16.2000
2388665 18271104      27.1000
2388665 18271104     -9.35000
2388665 18271104      15.5000
2388665 18271104     -14.0000
2388665 18271104      3.50000
2388666 18271105      24.5000
2388666 18271105     -10.5429
2388666 18271105      13.0000
2388666 18271105     -18.2000
2388666 18271105      1.60000
2388666 18271105     -27.9500
2388666 18271105     -20.7500
2388668 18271107     -11.3000
2388668 18271107      9.60000
2388668 18271107     -27.3000
2388668 18271107     -15.2500
2388668 18271107      24.3000
2388669 18271108     -12.7000
2388669 18271108      9.00000
2388669 18271108     -26.0333
2388669 18271108     -12.8500
2388669 18271108      18.8000
2388669 18271108      16.6000
2388674 18271113     -18.5500
2388674 18271113     -16.0000
2388677 18271116     -20.1750
2388677 18271116     -18.5000
2388679 18271118     -19.9667
2388679 18271118     -9.75000
2388679 18271118     -10.2000
2388680 18271119     -12.7000
2388680 18271119     -8.15000
2388682 18271121     -19.6667
2388682 18271121     -7.30000
2388685 18271124     -21.7333
2388690 18271129      12.2000
2388690 18271129     -28.6000
2388690 18271129     -15.9000
2388690 18271129     -15.5000
2388690 18271129     -24.0000
2388691 18271130     -14.6500
2388691 18271130     -16.4000
2388691 18271130     -23.0000
2388694 18271203     -13.7000
2388694 18271203     -24.5000
2388694 18271203     -11.9000
2388697 18271206     -19.8500
2388697 18271206     -27.1000
2388697 18271206      3.30000
2388697 18271206      35.3000
2388697 18271206     -24.0667
2388697 18271206     -6.00000
2388698 18271207     -19.6500
2388698 18271207     -22.8000
2388698 18271207     -31.5500
2388698 18271207     -13.1000
2388699 18271208     -27.1000
2388699 18271208      11.9000
2388700 18271209     -22.7000
2388700 18271209      13.8000
2388702 18271211     -23.2667
2388702 18271211      10.3000
2388702 18271211      26.3000
2388703 18271212     -32.0000
2388703 18271212      8.35000
2388703 18271212      26.7000
2388703 18271212     -19.9000
2388703 18271212     -17.1000
2388704 18271213     -28.2000
2388704 18271213      4.40000
2388704 18271213      28.1000
2388704 18271213     -17.0500
2388705 18271214     -20.0000
2388705 18271214      6.45000
2388705 18271214      18.3500
2388705 18271214     -19.7000
2388706 18271215      5.80000
2388706 18271215      16.9000
2388708 18271217    -0.600000
2388708 18271217     -22.6000
2388708 18271217      23.6333
2388709 18271218     -12.5667
2388709 18271218      19.7000
2388709 18271218     -17.2000
2388712 18271221     -20.6375
2388715 18271224     -21.0375
2388715 18271224     -11.8000
2388716 18271225     -16.3400
2388716 18271225     -10.1000
2388718 18271227     -18.6500
2388718 18271227     -11.8000
2388718 18271227      11.0000
2388719 18271228     -23.1000
2388719 18271228     -17.0000
2388719 18271228      15.5000
2388719 18271228     -15.6000
2388720 18271229     -16.8000
2388720 18271229      16.2000
2388720 18271229     -17.1000
2388723 18280101     -24.5000
2388723 18280101      11.7500
2388723 18280101     -19.2000
2388723 18280101     -16.2000
2388724 18280102     -23.4500
2388724 18280102     -19.2000
2388724 18280102     -17.6000
2388729 18280107     -17.0000
2388729 18280107     -28.9000
2388731 18280109     -16.4000
2388731 18280109     -29.5000
2388731 18280109     -31.3000
2388734 18280112     -27.3250
2388734 18280112     -18.1000
2388738 18280116     -26.3000
2388738 18280116     -17.6000
2388738 18280116      14.4333
2388738 18280116     -22.3000
2388739 18280117     -35.5000
2388739 18280117     -24.4000
2388739 18280117      6.80000
2388739 18280117     -20.5000
2388739 18280117      3.60000
2388740 18280118     -37.0000
2388740 18280118     -24.1000
2388740 18280118      6.26667
2388740 18280118     -18.6500
2388740 18280118     0.900000
2388740 18280118     -27.2000
2388740 18280118      10.1000
2388743 18280121     -4.55000
2388743 18280121     -15.9000
2388743 18280121     -24.9000
2388743 18280121      19.5000
2388743 18280121     -12.7500
2388743 18280121     -7.50000
2388743 18280121      12.2500
2388744 18280122     -5.70000
2388744 18280122     -15.9000
2388744 18280122     -26.2000
2388744 18280122     -15.2500
2388744 18280122     -6.90000
2388744 18280122      12.8000
2388745 18280123     -9.80000
2388745 18280123     -5.85000
2388745 18280123     -10.6000
2388745 18280123     -22.7500
2388745 18280123     -11.1000
2388745 18280123      6.70000
2388746 18280124     -5.90000
2388746 18280124     -11.2000
2388746 18280124     -23.4500
2388746 18280124     -12.0333
2388746 18280124      6.90000
2388749 18280127    -0.200000
2388749 18280127     -5.65000
2388749 18280127     -31.9000
2388750 18280128     0.500000
2388750 18280128     -8.40000
2388750 18280128     -31.0000
2388754 18280201     -16.1000
2388754 18280201      8.70000
2388754 18280201      11.5000
2388755 18280202     -14.2000
2388755 18280202      8.76000
2388755 18280202      11.2000
2388755 18280202     -3.40000
2388755 18280202     -12.6000
2388757 18280204     -13.7000
2388757 18280204      7.20000
2388757 18280204      9.05000
2388757 18280204     -4.60000
2388757 18280204     -14.3000
2388757 18280204     -9.70000
2388762 18280209     -23.1000
2388762 18280209     -25.4143
2388762 18280209      8.30000
2388762 18280209      22.9000
2388763 18280210     -22.0000
2388763 18280210     -26.8000
2388763 18280210      7.00000
2388763 18280210      21.3500
2388764 18280211     -21.9000
2388764 18280211     -26.9667
2388764 18280211      8.40000
2388764 18280211      21.0000
2388765 18280212     -22.1000
2388765 18280212     -28.7333
2388765 18280212      4.90000
2388765 18280212      15.5000
2388765 18280212      14.3000
2388767 18280214     -30.7000
2388767 18280214      4.10000
2388767 18280214     -14.2000
2388767 18280214     -3.00000
2388767 18280214     -11.6500
2388768 18280215      6.10000
2388768 18280215     -13.2000
2388768 18280215     -5.30000
2388768 18280215     -9.63333
2388768 18280215     -20.4000
2388769 18280216     -23.9000
2388769 18280216     -20.9000
2388769 18280216     -24.2250
2388769 18280216     -11.3000
2388769 18280216      21.0000
2388771 18280218     -26.0000
2388771 18280218     -21.9000
2388771 18280218     -22.4875
2388771 18280218      28.0250
2388771 18280218      7.10000
2388772 18280219     -25.1000
2388772 18280219     -27.9429
2388772 18280219      14.2250
2388772 18280219      11.7000
2388773 18280220     -19.0000
2388773 18280220      14.7500
2388773 18280220      12.0000
2388773 18280220     -13.4000
2388774 18280221     -16.3000
2388774 18280221      7.75000
2388774 18280221      9.25000
2388775 18280222     -19.8500
2388775 18280222     -22.6000
2388775 18280222      4.95000
2388775 18280222      6.13333
2388775 18280222     -16.4000
2388777 18280224     -22.0000
2388777 18280224     -26.7500
2388777 18280224      6.20000
2388777 18280224     -16.9000
2388777 18280224     -19.5000
2388778 18280225     -21.3000
2388778 18280225      9.60000
2388778 18280225     -16.0000
2388778 18280225     -17.3000
2388778 18280225      14.9000
2388779 18280226     -23.7000
2388779 18280226      10.7000
2388779 18280226     -8.90000
2388779 18280226     -22.9000
2388779 18280226      13.1000
2388780 18280227      10.0500
2388780 18280227     -13.5000
2388780 18280227      10.6000
2388783 18280301      12.3000
2388785 18280303      10.1500
2388785 18280303      25.3000
2388785 18280303     -17.5000
2388786 18280304      10.7800
2388786 18280304     -18.8000
2388786 18280304     -12.3000
2388787 18280305      12.5500
2388787 18280305     -18.9000
2388787 18280305     -18.1500
2388787 18280305      12.5000
2388789 18280307    -0.800000
2388789 18280307     -18.2000
2388789 18280307     -11.7667
2388789 18280307      15.9000
2388790 18280308     -1.30000
2388790 18280308     -16.6000
2388790 18280308     -10.4000
2388790 18280308      13.2000
2388790 18280308      1.00000
2388793 18280311     -9.60000
2388793 18280311      9.80000
2388793 18280311     -21.7000
2388793 18280311     -18.0500
2388793 18280311     -27.0500
2388793 18280311    -0.400000
2388793 18280311     -34.2000
2388794 18280312     -11.3000
2388794 18280312      9.83333
2388794 18280312     -23.5000
2388794 18280312     -20.7000
2388794 18280312     -28.3000
2388794 18280312      6.50000
2388794 18280312     -37.8000
2388796 18280314     -9.30000
2388796 18280314     -12.9500
2388796 18280314     -17.3600
2388796 18280314      14.8000
2388796 18280314     -28.8000
2388796 18280314      14.2000
2388796 18280314     -27.4333
2388796 18280314      4.90000
2388797 18280315     -13.1000
2388797 18280315     -13.6000
2388797 18280315     -16.9500
2388797 18280315      21.5000
2388797 18280315     -27.1500
2388797 18280315     -25.9000
2388797 18280315      4.00000
2388798 18280316     -20.0000
2388798 18280316     -21.5000
2388798 18280316     -13.0273
2388798 18280316      9.30000
2388801 18280319     -19.5000
2388801 18280319     -13.4143
2388801 18280319      7.90000
2388801 18280319      3.20000
2388802 18280320     -17.7000
2388802 18280320     -13.4500
2388802 18280320      9.00000
2388802 18280320      6.00000
2388803 18280321     -33.5000
2388803 18280321     -23.7667
2388803 18280321      3.05000
2388803 18280321      6.90000
2388804 18280322     -27.8600
2388804 18280322      6.45000
2388804 18280322      8.42500
2388805 18280323     -26.3000
2388805 18280323      4.85000
2388805 18280323      8.55000
2388806 18280324     -12.2000
2388806 18280324      18.8000
2388806 18280324      4.50000
2388806 18280324    -0.800000
2388806 18280324      14.5000
2388807 18280325     -13.7000
2388807 18280325      15.9000
2388807 18280325      4.55000
2388807 18280325     -1.50000
2388807 18280325      15.8000
2388809 18280327      2.52500
2388809 18280327      2.95000
2388809 18280327      12.4500
2388809 18280327     -11.3000
2388810 18280328     -16.2000
2388810 18280328      9.90000
2388810 18280328      20.9000
2388810 18280328     -7.20000
2388811 18280329     -17.2000
2388811 18280329      14.9000
2388811 18280329      22.2000
2388811 18280329     -11.9500
2388812 18280330      12.8000
2388812 18280330      22.5000
2388812 18280330      5.86667
2388814 18280401      14.7000
2388814 18280401    -0.900000
2388815 18280402      19.1000
2388815 18280402     -1.30000
2388815 18280402     -7.60000
2388817 18280404     -1.60000
2388822 18280409      5.10000
2388822 18280409      14.2000
2388822 18280409     -9.50000
2388822 18280409     -20.6000
2388823 18280410      40.3500
2388823 18280410     -26.4500
2388824 18280411      41.0000
2388824 18280411     -22.5000
2388824 18280411     -28.8000
2388825 18280412      43.3000
2388825 18280412     -25.6000
2388825 18280412     -33.2500
2388825 18280412     0.600000
2388826 18280413     -9.30000
2388826 18280413     -11.7000
2388826 18280413      6.60000
2388827 18280414     -11.4000
2388827 18280414     -12.0500
2388827 18280414      7.40000
2388828 18280415     -14.0000
2388828 18280415     -5.96667
2388828 18280415      31.3000
2388828 18280415     -10.3000
2388828 18280415     -21.9500
2388828 18280415      44.4000
2388831 18280418     -17.9500
2388831 18280418     -18.3250
2388831 18280418      7.80000
2388832 18280419     -21.2500
2388832 18280419     -20.9200
2388832 18280419      4.10000
2388832 18280419    -0.900000
2388833 18280420     -19.2000
2388833 18280420      9.20000
2388833 18280420      1.40000
2388833 18280420      8.50000
2388834 18280421     -8.00000
2388834 18280421      9.80000
2388834 18280421     -8.35000
2388834 18280421     -7.26667
2388834 18280421      3.90000
2388834 18280421     -32.5333
2388834 18280421     -4.30000
2388835 18280422      10.7000
2388835 18280422     -8.10000
2388835 18280422     -7.18000
2388835 18280422      5.60000
2388835 18280422     -31.7400
2388835 18280422     -6.90000
2388836 18280423      4.20000
2388836 18280423      3.33333
2388836 18280423      7.13333
2388836 18280423     -10.4000
2388836 18280423      12.7500
2388836 18280423     -16.9000
2388838 18280425      1.90000
2388838 18280425      5.70000
2388838 18280425      8.31667
2388838 18280425     -14.7000
2388838 18280425      8.44000
2388838 18280425     -18.4000
2388838 18280425      9.30000
2388839 18280426    -0.100000
2388839 18280426      7.85000
2388839 18280426     -10.1750
2388839 18280426      16.2200
2388839 18280426     -25.8000
2388839 18280426     -1.00000
2388840 18280427     0.400000
2388840 18280427      12.2500
2388840 18280427     -18.4000
2388840 18280427      16.1000
2388840 18280427      25.3000
2388841 18280428      3.80000
2388841 18280428      10.1833
2388841 18280428     -21.4000
2388841 18280428      17.0000
2388841 18280428      28.6000
2388842 18280429    -0.300000
2388842 18280429      10.2500
2388842 18280429     -22.5000
2388842 18280429      2.10000
2388842 18280429      19.0500
2388842 18280429      19.9000
2388843 18280430     0.300000
2388843 18280430     -19.0000
2388843 18280430      4.00000
2388843 18280430      15.2000
2388843 18280430      16.3000
2388845 18280502      4.85000
2388845 18280502      4.40000
2388845 18280502      17.5000
2388845 18280502      18.9500
2388846 18280503      15.9000
2388846 18280503      17.3000
2388846 18280503      1.20000
2388846 18280503      12.4000
2388847 18280504      22.8500
2388847 18280504      7.90000
2388847 18280504      13.3000
2388847 18280504     -13.1333
2388847 18280504     -2.60000
2388848 18280505      16.7000
2388848 18280505      1.55000
2388848 18280505      8.63333
2388848 18280505     -11.5000
2388848 18280505     -7.90000
2388848 18280505     -17.5200
2388848 18280505      23.2000
2388851 18280508      10.0400
2388851 18280508     -20.9000
2388851 18280508     -15.4750
2388851 18280508      22.7000
2388852 18280509      8.51667
2388852 18280509     -18.6000
2388852 18280509     -18.4000
2388852 18280509      17.7000
2388852 18280509     -6.40000
2388853 18280510      11.4000
2388853 18280510     -22.2000
2388853 18280510     -18.8000
2388853 18280510      20.6500
2388853 18280510     -6.50000
2388854 18280511      6.32500
2388854 18280511     -34.4000
2388854 18280511     -24.2143
2388854 18280511      13.4000
2388854 18280511     -8.76667
2388854 18280511      10.0000
2388855 18280512      5.35000
2388855 18280512     -22.5667
2388855 18280512      14.2000
2388855 18280512     -8.27500
2388855 18280512      14.5000
2388855 18280512     -10.0333
2388856 18280513      26.1667
2388856 18280513      2.73333
2388856 18280513      29.2000
2388856 18280513    -0.133333
2388856 18280513     -6.40000
2388856 18280513     -33.1333
2388856 18280513      21.3500
2388856 18280513     -24.3000
2388857 18280514      25.9000
2388857 18280514      30.2000
2388857 18280514     -7.40000
2388857 18280514     -30.6000
2388857 18280514     -25.4000
2388858 18280515      13.0000
2388858 18280515      9.30000
2388858 18280515     -5.10000
2388859 18280516      12.0000
2388859 18280516      8.80000
2388859 18280516     -4.70000
2388860 18280517      13.0000
2388860 18280517      10.0000
2388860 18280517     -5.40000
2388860 18280517      2.30000
2388861 18280518      12.8000
2388861 18280518     -1.80000
2388861 18280518     -16.5000
2388861 18280518      13.4750
2388863 18280520      13.5000
2388863 18280520     -17.5000
2388863 18280520      12.4333
2388863 18280520     -32.4000
2388863 18280520     -30.1000
2388863 18280520     -13.7000
2388864 18280521    -0.900000
2388864 18280521      7.00000
2388864 18280521     -7.16667
2388864 18280521      3.10000
2388864 18280521      25.6000
2388864 18280521     -9.90000
2388865 18280522      12.5000
2388865 18280522     -6.50000
2388865 18280522      5.80000
2388865 18280522      16.6000
2388865 18280522     -24.7000
2388866 18280523      12.5000
2388866 18280523      14.1000
2388866 18280523     -8.80000
2388866 18280523     -2.20000
2388866 18280523      13.6000
2388866 18280523     -33.6000
2388866 18280523    -0.866667
2388867 18280524      11.8000
2388867 18280524     -11.1333
2388867 18280524     -1.65000
2388867 18280524      13.4000
2388867 18280524     -36.0000
2388867 18280524     -1.80000
2388867 18280524     -16.6500
2388869 18280526      6.20000
2388869 18280526     -14.4500
2388869 18280526      1.16667
2388869 18280526      15.3000
2388869 18280526     -16.3500
2388869 18280526     -2.60000
2388869 18280526      19.1000
2388870 18280527      8.55000
2388870 18280527     -20.2667
2388870 18280527     0.850000
2388870 18280527      20.9000
2388870 18280527     -16.9600
2388870 18280527      3.60000
2388870 18280527      21.4000
2388870 18280527      4.15000
2388870 18280527     -1.70000
2388872 18280529      3.00000
2388872 18280529      16.9000
2388872 18280529     -16.2000
2388872 18280529     0.600000
2388872 18280529      15.8600
2388872 18280529      4.26667
2388872 18280529     -6.20000
2388873 18280530      27.5000
2388873 18280530     -12.2750
2388873 18280530      16.5600
2388873 18280530      8.02500
2388873 18280530     -11.9000
2388874 18280531      18.9000
2388874 18280531     -15.8600
2388874 18280531      12.7000
2388874 18280531      2.60000
2388874 18280531     -10.6000
2388874 18280531      10.6667
2388875 18280601     -12.1000
2388875 18280601      15.4000
2388875 18280601      6.30000
2388875 18280601     -6.05000
2388875 18280601      19.8000
2388876 18280602     -14.6000
2388876 18280602      14.7000
2388876 18280602     -9.95000
2388876 18280602      4.98000
2388878 18280604     -10.2500
2388878 18280604     -18.6000
2388880 18280606     -13.4000
2388880 18280606     -21.7000
2388880 18280606      9.83333
2388881 18280607     -10.6000
2388881 18280607     -18.4000
2388881 18280607      15.5000
2388882 18280608     -19.0667
2388882 18280608      17.5500
2388882 18280608      14.7500
2388882 18280608     -26.7000
2388882 18280608     -2.20000
2388883 18280609     -15.7000
2388883 18280609      13.7000
2388883 18280609      16.6000
2388883 18280609     -23.8500
2388883 18280609     -8.20000
2388883 18280609     -21.4000
2388884 18280610     -11.1000
2388884 18280610      11.9000
2388884 18280610      16.2000
2388884 18280610      7.13333
2388884 18280610     -11.2000
2388885 18280611     -14.9000
2388885 18280611      6.10000
2388885 18280611      9.23333
2388887 18280613     -15.0000
2388887 18280613      8.16667
2388887 18280613      14.2000
2388888 18280614     -8.60000
2388888 18280614     -7.70000
2388888 18280614     -11.5667
2388888 18280614      7.15000
2388888 18280614     -15.8250
2388888 18280614      13.9000
2388889 18280615     -5.30000
2388889 18280615     -5.80000
2388889 18280615     -19.2000
2388889 18280615      9.90000
2388889 18280615     -20.1500
2388889 18280615      9.20000
2388890 18280616     -6.75000
2388890 18280616     -6.80000
2388890 18280616      9.96667
2388890 18280616      16.9000
2388890 18280616     -16.7000
2388890 18280616      12.4000
2388891 18280617     -17.2000
2388891 18280617      5.83333
2388891 18280617      4.30000
2388891 18280617      5.00000
2388892 18280618     -16.6667
2388892 18280618      6.40000
2388892 18280618      6.00000
2388892 18280618      4.50000
2388893 18280619     -9.16667
2388893 18280619      2.90000
2388893 18280619      16.3000
2388893 18280619      4.50000
2388893 18280619     -9.30000
2388893 18280619     0.550000
2388893 18280619      5.20000
2388893 18280619      8.60000
2388894 18280620     -17.0667
2388894 18280620      10.0500
2388894 18280620      10.3000
2388894 18280620      1.66667
2388894 18280620      7.45000
2388894 18280620     -20.3000
2388894 18280620     -16.6333
2388894 18280620     -20.5667
2388894 18280620      10.3000
2388895 18280621     -14.4000
2388895 18280621      11.0000
2388895 18280621      19.9000
2388895 18280621      8.50000
2388895 18280621      19.1000
2388895 18280621     -13.0500
2388895 18280621     -12.6000
2388895 18280621     -18.8000
2388895 18280621      11.1000
2388896 18280622     -6.90000
2388896 18280622      13.6500
2388896 18280622      24.3000
2388896 18280622      10.0500
2388896 18280622      20.4000
2388896 18280622     -11.4000
2388896 18280622     -11.6000
2388896 18280622     -17.0500
2388896 18280622      13.8000
2388898 18280624     -16.4000
2388898 18280624      18.4000
2388898 18280624      10.8500
2388898 18280624      20.7000
2388898 18280624     -16.7500
2388898 18280624     -16.3667
2388898 18280624      8.80000
2388899 18280625      21.3000
2388899 18280625      9.46667
2388899 18280625      15.3000
2388899 18280625     -14.2000
2388899 18280625     -18.3000
2388899 18280625      8.96667
2388899 18280625      11.3667
2388899 18280625      8.00000
2388899 18280625      18.1000
2388900 18280626      26.4000
2388900 18280626      9.40000
2388900 18280626     -17.7000
2388900 18280626      13.0500
2388900 18280626      10.5500
2388900 18280626      2.00000
2388900 18280626     -12.1000
2388900 18280626      9.50000
2388901 18280627      46.4000
2388901 18280627      26.5143
2388901 18280627     -7.30000
2388901 18280627      15.3000
2388901 18280627      13.5000
2388901 18280627     -1.90000
2388901 18280627     -20.4000
2388901 18280627      1.40000
2388902 18280628      39.0000
2388902 18280628      24.8667
2388902 18280628     -6.40000
2388902 18280628      18.7500
2388902 18280628      14.1500
2388902 18280628     -21.2000
2388902 18280628    -0.283333
2388903 18280629     -19.6000
2388903 18280629      18.7000
2388903 18280629     -15.5000
2388903 18280629      11.1250
2388904 18280630     -17.8000
2388904 18280630      17.5000
2388904 18280630     -13.2000
2388904 18280630      9.00000
2388905 18280701      19.0000
2388905 18280701     -13.3000
2388905 18280701      12.6500
2388905 18280701     -18.7600
2388905 18280701      3.90000
2388906 18280702      18.2000
2388906 18280702     -9.70000
2388906 18280702      12.1500
2388906 18280702     -17.5500
2388906 18280702     0.700000
2388907 18280703      5.70000
2388907 18280703      11.6667
2388907 18280703      9.80000
2388908 18280704      13.2667
2388908 18280704      6.10000
2388908 18280704     -5.80000
2388909 18280705     -8.60000
2388909 18280705     -2.96667
2388910 18280706     -9.86667
2388910 18280706      36.6833
2388912 18280708      22.7200
2388913 18280709      16.6800
2388914 18280710      9.77500
2388915 18280711      11.5000
2388915 18280711      17.3000
2388915 18280711     -14.7000
2388916 18280712      18.7500
2388916 18280712      19.6000
2388916 18280712     -11.6000
2388917 18280713      14.9000
2388917 18280713      18.1000
2388917 18280713     -10.5000
2388918 18280714      14.0000
2388918 18280714      17.7000
2388918 18280714     -13.5000
2388919 18280715     -4.05000
2388919 18280715      20.1000
2388919 18280715     -8.50000
2388919 18280715    -0.600000
2388920 18280716     -4.35000
2388920 18280716      19.7000
2388920 18280716     -8.20000
2388920 18280716      0.00000
2388920 18280716     -3.10000
2388920 18280716      22.9000
2388921 18280717      17.7500
2388921 18280717     -11.9000
2388921 18280717     -27.8000
2388921 18280717     -3.40000
2388921 18280717      14.9000
2388922 18280718      13.9000
2388922 18280718     -9.90000
2388922 18280718     -21.0000
2388922 18280718     -1.45000
2388922 18280718      9.93333
2388924 18280720      17.9000
2388924 18280720     -13.9000
2388924 18280720     -15.8000
2388924 18280720      10.4000
2388924 18280720      13.2000
2388924 18280720     -11.7000
2388924 18280720      6.60000
2388925 18280721      14.8000
2388925 18280721     -15.8000
2388925 18280721     -23.4000
2388925 18280721      4.60000
2388925 18280721      12.8000
2388925 18280721     -17.5500
2388925 18280721      6.20000
2388926 18280722      17.0000
2388926 18280722     -15.3000
2388926 18280722     -17.6000
2388926 18280722      4.80000
2388926 18280722      19.1000
2388926 18280722     -12.7500
2388926 18280722      13.7000
2388926 18280722     -12.5000
2388926 18280722      20.6000
2388927 18280723     -27.7000
2388927 18280723     -3.60000
2388927 18280723      15.4000
2388927 18280723      20.9000
2388927 18280723     -35.1500
2388929 18280725     -27.6000
2388929 18280725     -4.30000
2388929 18280725      11.5000
2388930 18280726     -32.9000
2388930 18280726     -5.60000
2388930 18280726      16.2000
2388931 18280727     -10.4000
2388931 18280727      23.8000
2388932 18280728     -20.4000
2388932 18280728     -40.2500
2388932 18280728     -27.2000
2388933 18280729     -34.6333
2388934 18280730     -42.9500
2388934 18280730      11.1000
2388937 18280802      8.16667
2388937 18280802      23.2000
2388937 18280802     -16.2500
2388938 18280803      8.63333
2388938 18280803      23.3000
2388938 18280803     -24.2667
2388938 18280803     -3.30000
2388938 18280803     -1.23333
2388939 18280804      8.83333
2388939 18280804      22.0000
2388939 18280804     -21.0000
2388939 18280804     -3.20000
2388939 18280804     0.200000
2388940 18280805      3.86667
2388940 18280805      15.5667
2388940 18280805     -20.2000
2388941 18280806      4.60000
2388941 18280806      13.5000
2388941 18280806     -21.8000
2388942 18280807     -4.76667
2388942 18280807      4.70000
2388942 18280807      12.9000
2388942 18280807      22.3000
2388943 18280808     -4.16667
2388943 18280808      3.70000
2388943 18280808      15.3000
2388943 18280808      25.8333
2388943 18280808      1.50000
2388943 18280808      7.20000
2388944 18280809     -5.12500
2388944 18280809      3.90000
2388944 18280809      15.5250
2388944 18280809      22.1000
2388944 18280809     -1.50000
2388944 18280809      3.40000
2388945 18280810      12.7000
2388945 18280810      22.3000
2388945 18280810      20.9250
2388945 18280810      3.62500
2388945 18280810     -14.3667
2388945 18280810     -12.1000
2388946 18280811      24.2000
2388946 18280811      21.2143
2388946 18280811      5.16667
2388946 18280811     -15.8500
2388946 18280811     -14.0000
2388947 18280812      11.7000
2388947 18280812      14.3667
2388947 18280812      9.17500
2388947 18280812     -14.0000
2388947 18280812     -20.1000
2388948 18280813      17.8500
2388948 18280813      15.1000
2388948 18280813     -11.3000
2388948 18280813     -18.6500
2388948 18280813     -22.4000
2388950 18280815      13.7000
2388950 18280815     -14.4000
2388950 18280815     -22.3333
2388950 18280815     -27.8200
2388950 18280815     -24.1000
2388952 18280817      4.95000
2388952 18280817     -26.3000
2388952 18280817     -16.0000
2388952 18280817     -15.9000
2388952 18280817     -12.7000
2388952 18280817     -23.0000
2388952 18280817      18.1667
2388953 18280818      8.15000
2388953 18280818     -20.5000
2388953 18280818     -17.8000
2388953 18280818     -17.0000
2388953 18280818     -15.0000
2388953 18280818     -19.7000
2388953 18280818      15.1500
2388954 18280819      14.0500
2388954 18280819     -17.5571
2388954 18280819     -20.5500
2388954 18280819     -15.9000
2388954 18280819     -18.8500
2388954 18280819      12.5000
2388954 18280819      16.3333
2388955 18280820     -13.9857
2388955 18280820     -18.6000
2388955 18280820     -15.2000
2388955 18280820     -22.8000
2388955 18280820      14.1000
2388955 18280820      14.0333
2388955 18280820      15.2000
2388956 18280821     -31.9750
2388956 18280821     -28.6000
2388956 18280821      2.70000
2388956 18280821      2.70000
2388956 18280821      12.9000
2388956 18280821      9.10000
2388956 18280821      14.0000
2388958 18280823     -24.8000
2388958 18280823    -0.300000
2388958 18280823      14.3000
2388958 18280823     -6.30000
2388959 18280824     -18.2000
2388959 18280824      11.3000
2388959 18280824      3.60000
2388959 18280824     -15.8667
2388960 18280825      10.4000
2388960 18280825      1.05000
2388960 18280825     -13.9000
2388960 18280825     -2.20000
2388960 18280825     -8.50000
2388960 18280825     -2.00000
2388961 18280826      8.76667
2388961 18280826     -7.65000
2388961 18280826     -13.9500
2388961 18280826      10.0333
2388962 18280827      7.40000
2388962 18280827     -9.30000
2388962 18280827     -13.1500
2388962 18280827      9.55000
2388962 18280827      4.95000
2388962 18280827     0.600000
2388964 18280829      3.50000
2388964 18280829      3.50000
2388964 18280829     -6.90000
2388965 18280830      4.00000
2388965 18280830      1.85000
2388965 18280830     -3.80000
2388965 18280830      15.2000
2388966 18280831      28.2000
2388966 18280831     -8.83333
2388966 18280831     -8.30000
2388967 18280901      28.8000
2388967 18280901     -10.1667
2388967 18280901     -7.20000
2388968 18280902     -9.92500
2388968 18280902      17.6500
2388968 18280902     -13.0000
2388969 18280903     -2.67500
2388969 18280903      13.7500
2388969 18280903     -9.05000
2388969 18280903      11.5000
2388970 18280904     -5.36667
2388970 18280904      11.8333
2388970 18280904     -9.60000
2388970 18280904      13.9000
2388970 18280904     -24.8500
2388971 18280905     -5.90000
2388971 18280905      10.3333
2388971 18280905     -8.40000
2388971 18280905      12.5000
2388972 18280906     -13.8000
2388972 18280906      8.40000
2388972 18280906     -9.60000
2388972 18280906      14.7000
2388972 18280906      18.7500
2388973 18280907      10.2000
2388973 18280907     -11.3000
2388973 18280907      13.2000
2388973 18280907      19.9500
2388974 18280908      17.0000
2388974 18280908     -10.0000
2388974 18280908      17.0000
2388974 18280908      21.6000
2388974 18280908     -20.2000
2388975 18280909      16.3000
2388975 18280909     -8.90000
2388975 18280909      13.5000
2388975 18280909      18.4500
2388975 18280909     -18.2333
2388976 18280910      15.7500
2388976 18280910     -3.60000
2388976 18280910      15.3000
2388976 18280910      18.9500
2388976 18280910     -16.5333
2388977 18280911      14.0000
2388977 18280911     -7.00000
2388977 18280911      16.7000
2388977 18280911      15.1500
2388977 18280911     -17.9333
2388978 18280912     -4.80000
2388978 18280912      17.9000
2388978 18280912      15.6000
2388978 18280912     -14.2333
2388979 18280913      17.6000
2388979 18280913      14.4000
2388979 18280913     -17.9667
2388980 18280914      17.1000
2388980 18280914      15.4000
2388980 18280914     -13.2667
2388982 18280916      3.68000
2388982 18280916     -26.4000
2388984 18280918     -22.3667
2388987 18280921     -4.10000
2388988 18280922     -12.5000
2388988 18280922      5.02500
2388989 18280923     -5.30000
2388989 18280923      12.3000
2388989 18280923      23.4000
2388989 18280923      9.20000
2388989 18280923     -7.70000
2388991 18280925     -11.4000
2388991 18280925      6.80000
2388991 18280925      16.5500
2388992 18280926     -13.3667
2388992 18280926      14.7000
2388992 18280926     0.300000
2388993 18280927     -9.93333
2388993 18280927     -1.80000
2388993 18280927     -15.3000
2388994 18280928     -11.0667
2388994 18280928     -2.60000
2388994 18280928     -14.9500
2388996 18280930      13.7000
2388996 18280930      11.8000
2388998 18281002      12.3000
2388998 18281002      10.9500
2389000 18281004      13.1000
2389000 18281004      13.4000
2389001 18281005      9.20000
2389002 18281006      11.0000
2389002 18281006     -11.6500
2389002 18281006      5.30000
2389003 18281007      8.80000
2389003 18281007     -11.1000
2389003 18281007      25.8000
2389004 18281008      8.60000
2389004 18281008     -11.2000
2389005 18281009      8.70000
2389006 18281010      9.15000
2389007 18281011      4.74000
2389007 18281011      6.50000
2389007 18281011      9.90000
2389007 18281011     -5.30000
2389010 18281014      4.00000
2389010 18281014     -11.8000
2389010 18281014      5.55000
2389010 18281014     -3.60000
2389011 18281015      8.80000
2389011 18281015     -9.00000
2389011 18281015      7.60000
2389011 18281015     -3.95000
2389012 18281016      6.65000
2389012 18281016     -14.9000
2389012 18281016      10.1000
2389012 18281016     -6.20000
2389014 18281018      6.27500
2389014 18281018     -10.6000
2389014 18281018      16.0500
2389015 18281019      9.45000
2389015 18281019     -10.0000
2389015 18281019      13.8500
2389015 18281019     -7.66667
2389016 18281020      7.55000
2389016 18281020     -8.80000
2389016 18281020      12.8500
2389016 18281020     -13.6667
2389016 18281020     -7.20000
2389016 18281020     -11.1000
2389017 18281021      10.1200
2389017 18281021      12.2333
2389017 18281021     -21.3000
2389017 18281021      22.9000
2389018 18281022      10.5600
2389018 18281022      8.00000
2389018 18281022     -18.4333
2389018 18281022      20.9500
2389019 18281023      11.9400
2389019 18281023      10.3667
2389019 18281023     -19.0000
2389019 18281023      19.1000
2389019 18281023     -17.2000
2389019 18281023      5.90000
2389023 18281027     -14.8333
2389023 18281027     -16.4000
2389023 18281027      3.90000
2389023 18281027      19.8000
2389023 18281027      8.80000
2389023 18281027      3.75000
2389024 18281028     -13.7000
2389024 18281028     -11.5000
2389024 18281028    -0.200000
2389024 18281028      15.3000
2389024 18281028      10.5000
2389024 18281028      1.00000
2389025 18281029     -8.16667
2389025 18281029     -8.06667
2389025 18281029      1.10000
2389025 18281029      11.2000
2389025 18281029      11.2000
2389025 18281029      2.90000
2389025 18281029      9.80000
2389027 18281031     -6.20000
2389027 18281031     -6.26667
2389027 18281031      10.6000
2389027 18281031      7.95000
2389028 18281101     -7.80000
2389028 18281101      12.0000
2389028 18281101      8.85000
2389028 18281101      16.1000
2389028 18281101      14.8000
2389028 18281101      0.00000
2389031 18281104      14.7500
2389031 18281104      12.8333
2389031 18281104     -8.70000
2389031 18281104      9.90000
2389032 18281105      7.00000
2389032 18281105     -6.70000
2389032 18281105      6.50000
2389032 18281105     -17.3667
2389033 18281106      9.20000
2389033 18281106     -9.70000
2389033 18281106      7.10000
2389033 18281106     -21.9500
2389034 18281107      11.3000
2389034 18281107     -8.40000
2389034 18281107      10.4600
2389034 18281107     -22.8500
2389037 18281110     -15.9250
2389037 18281110      7.43333
2389037 18281110     -18.7000
2389037 18281110      29.9500
2389037 18281110      13.9000
2389039 18281112     -19.0000
2389039 18281112      27.8750
2389039 18281112      17.6000
2389041 18281114      22.3333
2389041 18281114      8.63333
2389041 18281114     -21.8000
2389042 18281115      18.9000
2389042 18281115      6.24000
2389042 18281115     -21.6000
2389043 18281116      17.6500
2389043 18281116      5.63333
2389044 18281117      19.5250
2389044 18281117      6.30000
2389044 18281117      22.5000
2389045 18281118      19.9000
2389045 18281118      7.62500
2389047 18281120      16.6500
2389047 18281120     -4.95000
2389047 18281120     -22.6000
2389047 18281120      19.6000
2389047 18281120     -22.1000
2389047 18281120      12.1500
2389047 18281120      12.2000
2389049 18281122     -8.80000
2389049 18281122     -16.4500
2389049 18281122      18.2500
2389049 18281122     -22.1000
2389049 18281122      11.4000
2389049 18281122      11.5000
2389049 18281122     -8.30000
2389051 18281124     -12.6000
2389051 18281124      9.30000
2389051 18281124     -5.90000
2389051 18281124      11.8500
2389052 18281125     -10.9000
2389052 18281125      7.50000
2389052 18281125     -3.70000
2389052 18281125      6.70000
2389053 18281126      10.1000
2389053 18281126     -3.80000
2389053 18281126      8.83333
2389054 18281127      2.30000
2389054 18281127      3.30000
2389055 18281128      2.10000
2389055 18281128      3.50000
2389055 18281128     -2.80000
2389059 18281202     -7.67500
2389063 18281206      11.3000
2389066 18281209     -3.50000
2389066 18281209      31.2000
2389066 18281209      9.00000
2389066 18281209      38.7000
2389067 18281210     -1.95000
2389067 18281210      29.2333
2389067 18281210      8.55000
2389067 18281210      38.7000
2389069 18281212      10.6000
2389069 18281212     -12.8000
2389070 18281213      10.6500
2389070 18281213     -11.9000
2389072 18281215      9.80000
2389072 18281215     -11.7000
2389072 18281215     -9.20000
2389073 18281216      21.9000
2389073 18281216     -16.2000
2389073 18281216     -13.6000
2389073 18281216     -7.90000
2389073 18281216      11.9000
2389073 18281216     -13.4000
2389076 18281219     -10.1000
2389076 18281219      14.0000
2389076 18281219     -12.7000
2389076 18281219     -20.9000
2389076 18281219      9.70000
2389077 18281220     -13.3500
2389077 18281220      12.1500
2389077 18281220     -15.8000
2389077 18281220      8.05000
2389083 18281226     -19.1667
2389083 18281226      7.35000
2389083 18281226     -15.7500
2389087 18281230      1.83333
2389087 18281230    -0.250000
2389087 18281230      11.3500
2389087 18281230      26.9000
2389090 18290102      1.70000
2389090 18290102     -12.8667
2389090 18290102      1.95000
2389090 18290102      19.8000
2389093 18290105      1.35000
2389093 18290105     -12.5500
2389093 18290105     0.100000
2389097 18290109      17.1000
2389097 18290109     -19.0000
2389097 18290109      11.3500
2389099 18290111      15.0000
2389099 18290111      9.90000
2389099 18290111     -13.4000
2389102 18290114     -2.00000
2389102 18290114      12.5000
2389102 18290114     -3.16667
2389108 18290120     -24.6500
2389108 18290120     -22.3000
2389109 18290121     -20.2500
2389109 18290121     -19.9000
2389110 18290122     -21.9000
2389110 18290122     -21.9667
2389111 18290123     -23.0667
2389111 18290123     -21.8000
2389114 18290126      4.30000
2389114 18290126     -1.80000
2389114 18290126     -8.50000
2389114 18290126     -2.40000
2389116 18290128      7.70000
2389116 18290128    -0.600000
2389116 18290128     -9.40000
2389116 18290128      18.5000
2389116 18290128     -2.10000
2389117 18290129      6.20000
2389117 18290129     -1.60000
2389117 18290129     -8.80000
2389117 18290129      20.5000
2389117 18290129      24.9000
2389117 18290129     -4.00000
2389121 18290202     -5.10000
2389121 18290202     -11.7000
2389121 18290202      15.0667
2389121 18290202     -22.1400
2389121 18290202     -26.2000
2389123 18290204     -33.4000
2389123 18290204     0.600000
2389123 18290204     -22.1600
2389123 18290204     -16.1500
2389123 18290204      6.65000
2389123 18290204    -0.800000
2389124 18290205      1.30000
2389124 18290205     -24.1250
2389124 18290205     -17.9000
2389124 18290205      9.00000
2389124 18290205    -0.400000
2389126 18290207      16.8000
2389126 18290207     -17.4875
2389126 18290207     -19.7000
2389126 18290207      16.0833
2389126 18290207      6.60000
2389127 18290208     -11.6250
2389127 18290208     -17.1000
2389127 18290208      13.9000
2389127 18290208      11.2000
2389128 18290209     -18.2000
2389128 18290209     -20.3000
2389128 18290209      13.2500
2389128 18290209      6.40000
2389130 18290211     -27.0000
2389130 18290211      10.4000
2389136 18290217     -13.8000
2389136 18290217      9.70000
2389137 18290218     -15.7667
2389137 18290218      9.10000
2389137 18290218      4.25000
2389138 18290219     -21.8000
2389138 18290219      10.8000
2389139 18290220     -22.1000
2389139 18290220      9.76667
2389141 18290222      3.65000
2389141 18290222      1.53333
2389141 18290222     -20.5500
2389143 18290224      7.90000
2389143 18290224     -24.0500
2389144 18290225     -2.10000
2389144 18290225     -11.5000
2389144 18290225      2.70000
2389144 18290225     -29.4000
2389145 18290226      2.20000
2389145 18290226     -18.0500
2389145 18290226     -23.4000
2389146 18290227     -19.5000
2389146 18290227      9.40000
2389147 18290228     -3.05000
2389147 18290228     -19.0000
2389147 18290228      10.2429
2389147 18290228     -7.30000
2389148 18290301     -4.10000
2389148 18290301     -15.8750
2389148 18290301     -20.8000
2389148 18290301      12.0000
2389148 18290301     -5.65000
2389152 18290305      2.40000
2389152 18290305     -11.8750
2389152 18290305     -3.40000
2389152 18290305      17.8000
2389153 18290306      5.52500
2389153 18290306     -10.6833
2389153 18290306     -5.10000
2389153 18290306      20.4667
2389153 18290306     -29.5000
2389154 18290307      6.06000
2389154 18290307     -9.36667
2389154 18290307     -11.4000
2389154 18290307      13.0750
2389154 18290307     -20.0000
2389154 18290307     -9.70000
2389156 18290309     -1.02500
2389156 18290309     -11.1000
2389156 18290309     -11.6000
2389156 18290309      12.4333
2389156 18290309     -16.4500
2389156 18290309     -16.8000
2389156 18290309     -10.9000
2389158 18290311     -18.4500
2389158 18290311      6.16667
2389158 18290311     -20.6000
2389158 18290311     -12.7000
2389158 18290311     -11.7000
2389159 18290312     -17.2500
2389159 18290312      5.03333
2389159 18290312     -22.5000
2389159 18290312     -14.8000
2389159 18290312     -11.1000
2389161 18290314     -18.7000
2389161 18290314      2.40000
2389161 18290314     -21.2000
2389161 18290314     -12.6000
2389161 18290314     -14.5000
2389162 18290315     -17.3000
2389162 18290315      2.30000
2389162 18290315     -22.4000
2389162 18290315     -12.6750
2389162 18290315     -8.41111
2389163 18290316     -7.60000
2389163 18290316     -6.31667
2389163 18290316     -9.13333
2389163 18290316      1.85000
2389164 18290317     -9.90000
2389164 18290317     -7.40000
2389164 18290317     -13.0500
2389164 18290317      3.10000
2389164 18290317     -1.60000
2389165 18290318     -12.5000
2389165 18290318     -9.75000
2389165 18290318     -13.8600
2389165 18290318     -6.00000
2389165 18290318     -12.7333
2389166 18290319     -12.7000
2389166 18290319     -5.40000
2389166 18290319      9.15000
2389166 18290319     -8.10000
2389167 18290320     -47.7250
2389167 18290320     -2.96000
2389167 18290320      9.55000
2389168 18290321     -2.86667
2389168 18290321      8.90000
2389169 18290322     -4.22000
2389169 18290322      1.90000
2389169 18290322      9.43333
2389169 18290322     -5.03333
2389171 18290324      4.80000
2389171 18290324     -2.62500
2389172 18290325      4.86667
2389172 18290325     -7.95000
2389172 18290325     -14.9200
2389172 18290325     -21.6667
2389172 18290325     -18.1000
2389173 18290326     -4.25000
2389173 18290326      10.3500
2389173 18290326      5.80000
2389173 18290326      6.20000
2389174 18290327      12.9200
2389174 18290327      5.10000
2389174 18290327      2.80000
2389175 18290328      9.31667
2389175 18290328      15.9500
2389175 18290328      20.0500
2389175 18290328     -11.2750
2389175 18290328      36.0000
2389176 18290329      12.1250
2389176 18290329      16.6000
2389176 18290329      23.4250
2389176 18290329     -17.8333
2389176 18290329      37.0000
2389177 18290330      22.2143
2389177 18290330      10.5000
2389177 18290330      8.16667
2389177 18290330     -8.33333
2389177 18290330      3.70000
2389177 18290330     -13.9000
2389177 18290330     -25.1000
2389178 18290331      20.6000
2389178 18290331      9.80000
2389178 18290331      9.17000
2389178 18290331     -7.75000
2389178 18290331      3.50000
2389178 18290331     -11.4500
2389178 18290331     -27.9000
2389178 18290331      1.50000
2389179 18290401      21.6571
2389179 18290401      11.2000
2389179 18290401      11.8900
2389179 18290401      8.70000
2389179 18290401     -11.1500
2389179 18290401     -15.6000
2389179 18290401      8.80000
2389180 18290402      22.7556
2389180 18290402      10.8000
2389180 18290402      12.8333
2389180 18290402      11.7000
2389180 18290402     -7.60000
2389180 18290402     -14.4500
2389180 18290402      7.64000
2389180 18290402      1.65000
2389181 18290403      20.1429
2389181 18290403      13.4000
2389181 18290403      11.0250
2389181 18290403      12.8000
2389181 18290403     -12.3500
2389181 18290403     -14.4000
2389181 18290403      5.15000
2389181 18290403    -0.300000
2389182 18290404      3.00000
2389182 18290404      4.30000
2389182 18290404      14.2250
2389182 18290404     -17.5000
2389182 18290404     -15.6000
2389182 18290404      8.50000
2389182 18290404     -19.7500
2389182 18290404     -20.6000
2389183 18290405      7.43333
2389183 18290405      9.52500
2389183 18290405     -16.6000
2389183 18290405     -14.4000
2389183 18290405      5.30000
2389183 18290405     -16.2500
2389183 18290405     -20.0000
2389183 18290405     -14.5333
2389185 18290407    -0.500000
2389185 18290407      3.08000
2389185 18290407     -16.6667
2389185 18290407     -15.9000
2389186 18290408      3.57778
2389186 18290408     -16.6333
2389186 18290408     -15.3333
2389186 18290408     -17.3000
2389187 18290409      7.46667
2389187 18290409     -18.7000
2389187 18290409     -15.8000
2389187 18290409      7.20000
2389187 18290409     -4.00000
2389188 18290410      8.60000
2389188 18290410      4.13333
2389188 18290410     -8.70000
2389188 18290410     0.850000
2389189 18290411      8.70000
2389189 18290411      2.75000
2389189 18290411     -9.05000
2389189 18290411     -1.40000
2389189 18290411     -10.4000
2389190 18290412      9.01250
2389190 18290412      10.4000
2389190 18290412      17.3000
2389190 18290412      16.7500
2389191 18290413      8.16000
2389191 18290413      10.9750
2389191 18290413      20.8500
2389191 18290413      16.0000
2389191 18290413      20.2500
2389192 18290414      5.05000
2389192 18290414    -0.400000
2389192 18290414      9.30000
2389192 18290414      3.95000
2389192 18290414      14.3000
2389192 18290414     -2.30000
2389193 18290415      6.13333
2389193 18290415      4.01250
2389193 18290415      14.4000
2389193 18290415      5.00000
2389193 18290415      12.6500
2389193 18290415     -2.00000
2389193 18290415     -23.6000
2389194 18290416      5.05000
2389194 18290416      1.12000
2389194 18290416      13.0000
2389194 18290416      2.90000
2389194 18290416      9.90000
2389194 18290416     -4.05000
2389196 18290418      2.70000
2389196 18290418     0.900000
2389196 18290418     -5.10000
2389197 18290419    -0.625000
2389197 18290419      1.76000
2389197 18290419     -5.07500
2389197 18290419      12.3000
2389198 18290420     -1.75000
2389198 18290420      3.50000
2389198 18290420     -4.62500
2389198 18290420      18.9000
2389198 18290420     -10.8500
2389199 18290421      4.72500
2389199 18290421      6.37143
2389199 18290421     -1.02000
2389199 18290421      5.70000
2389199 18290421     -8.55000
2389199 18290421     -5.35000
2389199 18290421     -16.3000
2389199 18290421     -1.60000
2389201 18290423      7.70000
2389201 18290423    -0.950000
2389201 18290423      5.55000
2389201 18290423     -8.50000
2389201 18290423     -17.2500
2389201 18290423      1.80000
2389204 18290426      17.3500
2389204 18290426     -11.8400
2389204 18290426      10.2000
2389204 18290426      9.10000
2389204 18290426      8.40000
2389204 18290426     -2.73333
2389205 18290427      15.9000
2389205 18290427     -11.6600
2389205 18290427      13.4333
2389205 18290427      10.6000
2389205 18290427      8.60000
2389205 18290427   -0.0750000
2389205 18290427     -19.7000
2389205 18290427     -3.65000
2389206 18290428      15.6000
2389206 18290428     -12.6000
2389206 18290428      8.60000
2389206 18290428      9.80000
2389206 18290428      5.50000
2389206 18290428      1.65000
2389206 18290428     -20.5000
2389206 18290428      5.25000
2389208 18290430      10.6000
2389208 18290430      7.40000
2389208 18290430      12.4000
2389208 18290430      4.40000
2389208 18290430      2.43333
2389208 18290430     -20.0000
2389208 18290430      6.15000
2389208 18290430      5.10000
2389209 18290501      4.55000
2389209 18290501      7.40000
2389209 18290501      9.90000
2389209 18290501      5.00000
2389209 18290501      2.93333
2389209 18290501     -17.5000
2389209 18290501      4.85000
2389209 18290501     -22.4000
2389210 18290502     -3.00000
2389210 18290502      5.10000
2389210 18290502     0.100000
2389210 18290502     -20.1500
2389210 18290502      10.5400
2389210 18290502      18.0000
2389210 18290502     -7.05000
2389210 18290502     -4.60000
2389211 18290503     -6.30000
2389211 18290503      9.60000
2389211 18290503     -2.45000
2389211 18290503     -15.9000
2389211 18290503      8.45000
2389211 18290503      12.3000
2389211 18290503     -8.40000
2389211 18290503     -5.40000
2389211 18290503      4.10000
2389211 18290503      26.4000
2389213 18290505      10.9000
2389213 18290505     -9.85000
2389213 18290505      2.10000
2389213 18290505     -12.4000
2389213 18290505     -12.2000
2389213 18290505      12.3000
2389214 18290506      8.80000
2389214 18290506     -5.90000
2389214 18290506    -0.600000
2389214 18290506     -11.1000
2389214 18290506     -10.7000
2389214 18290506      11.6500
2389214 18290506      9.10000
2389215 18290507      6.20000
2389215 18290507      6.70000
2389215 18290507      2.70000
2389216 18290508      5.00000
2389216 18290508      6.90000
2389216 18290508      4.10000
2389216 18290508      4.20000
2389218 18290510      10.2800
2389218 18290510    -0.350000
2389218 18290510      1.50000
2389219 18290511      27.6000
2389219 18290511      17.7250
2389219 18290511      6.65000
2389219 18290511     -3.90000
2389219 18290511     -16.8000
2389220 18290512      27.7000
2389220 18290512      20.0800
2389220 18290512      4.20000
2389220 18290512     -8.10000
2389221 18290513      16.8000
2389221 18290513      11.0500
2389221 18290513      4.20000
2389221 18290513      1.40000
2389223 18290515      13.6000
2389223 18290515      9.55000
2389223 18290515      6.10000
2389224 18290516      9.25000
2389224 18290516      5.70000
2389224 18290516      10.7000
2389225 18290517      4.35000
2389225 18290517      11.4000
2389225 18290517      1.90000
2389226 18290518     -9.10000
2389226 18290518     -8.20000
2389226 18290518      24.9500
2389226 18290518      14.3333
2389227 18290519      5.70000
2389227 18290519      14.5333
2389227 18290519      5.60000
2389228 18290520      8.70000
2389228 18290520      14.4500
2389228 18290520      4.30000
2389229 18290521      19.1500
2389229 18290521      7.80000
2389230 18290522      18.8500
2389230 18290522      4.80000
2389231 18290523      24.9500
2389231 18290523      17.4000
2389231 18290523     -18.6000
2389232 18290524      24.6250
2389232 18290524     -18.9000
2389234 18290526     -11.9000
2389234 18290526      14.1000
2389234 18290526      3.55000
2389235 18290527     -12.1500
2389235 18290527      14.5000
2389235 18290527      4.30000
2389236 18290528     -3.01667
2389236 18290528     -14.3000
2389236 18290528      6.00000
2389236 18290528      2.30000
2389237 18290529     -2.50000
2389237 18290529      4.90000
2389237 18290529      2.80000
2389237 18290529     -11.5667
2389237 18290529      9.86667
2389238 18290530     -19.8000
2389238 18290530      9.90000
2389238 18290530     -22.9000
2389238 18290530      19.1200
2389238 18290530     -7.40000
2389239 18290531     -23.1000
2389239 18290531      20.5000
2389239 18290531     -8.00000
2389240 18290601      5.35000
2389240 18290601      9.66000
2389243 18290604      4.95000
2389243 18290604      11.1800
2389243 18290604      20.7333
2389244 18290605      22.9000
2389244 18290605      16.3200
2389244 18290605      7.76667
2389247 18290608      16.6333
2389247 18290608      9.26667
2389247 18290608     -3.35000
2389249 18290610     -4.40000
2389250 18290611      11.2750
2389250 18290611      7.90000
2389251 18290612      9.65000
2389251 18290612      9.50000
2389251 18290612      7.42500
2389252 18290613      9.55000
2389252 18290613      8.93333
2389252 18290613      7.26667
2389252 18290613      11.8667
2389253 18290614      1.67500
2389253 18290614      9.40000
2389253 18290614      1.50000
2389254 18290615     0.742857
2389254 18290615      7.87500
2389254 18290615      2.96667
2389254 18290615      20.3000
2389254 18290615      5.00000
2389255 18290616      13.3000
2389255 18290616      6.30000
2389255 18290616      3.08000
2389255 18290616     -30.1000
2389256 18290617      15.6667
2389256 18290617      5.66667
2389256 18290617      3.50000
2389256 18290617     -26.7500
2389257 18290618      12.7750
2389257 18290618      7.80000
2389257 18290618     0.500000
2389257 18290618     -25.2500
2389257 18290618     -21.6000
2389260 18290621     -5.60000
2389260 18290621     -15.5333
2389260 18290621      11.1667
2389260 18290621      3.90000
2389260 18290621      28.3000
2389261 18290622     -5.40000
2389261 18290622     -17.5333
2389261 18290622      11.8500
2389261 18290622      5.00000
2389261 18290622      29.5500
2389261 18290622     -18.6000
2389262 18290623      14.6000
2389262 18290623     -14.4857
2389262 18290623     -3.12857
2389262 18290623     -11.0000
2389262 18290623      9.90000
2389262 18290623     -3.30000
2389263 18290624      12.8500
2389263 18290624     -12.4000
2389263 18290624     -1.20000
2389263 18290624     -14.7000
2389263 18290624      10.2000
2389263 18290624     -13.0000
2389263 18290624     -2.95000
2389264 18290625      9.98000
2389264 18290625     -19.2000
2389264 18290625     -6.35000
2389264 18290625     -3.66667
2389264 18290625     -15.2667
2389264 18290625      10.2750
2389264 18290625     -9.20000
2389265 18290626      6.28333
2389265 18290626     -18.1000
2389265 18290626      8.30000
2389265 18290626     -8.75000
2389265 18290626      1.25000
2389265 18290626     -10.9000
2389265 18290626      5.72500
2389266 18290627      8.72857
2389266 18290627     -11.6500
2389266 18290627      11.1000
2389266 18290627      1.00000
2389266 18290627     -10.0000
2389266 18290627      8.60000
2389267 18290628      10.5857
2389267 18290628     -11.8000
2389267 18290628      13.2333
2389267 18290628      3.10000
2389267 18290628     -6.15000
2389267 18290628      9.98571
2389269 18290630      9.20000
2389269 18290630     -9.80000
2389269 18290630      10.2000
2389269 18290630      3.10000
2389269 18290630     -7.70000
2389269 18290630      9.40000
2389270 18290701     -7.60000
2389270 18290701      17.6200
2389270 18290701      10.6333
2389270 18290701     -19.3500
2389270 18290701      1.30000
2389270 18290701      6.90000
2389270 18290701      15.4667
2389271 18290702     -5.20000
2389271 18290702      17.5500
2389271 18290702      12.7667
2389271 18290702     -20.4000
2389271 18290702      1.70000
2389271 18290702      11.2000
2389271 18290702      13.3000
2389272 18290703     -9.60000
2389272 18290703      17.8333
2389272 18290703      12.4500
2389272 18290703     -17.7333
2389272 18290703      11.8667
2389272 18290703      17.1000
2389272 18290703      10.5000
2389272 18290703      3.70000
2389273 18290704     -11.7000
2389273 18290704      20.2333
2389273 18290704      10.9667
2389273 18290704     -13.9000
2389273 18290704      11.8667
2389273 18290704      12.2000
2389273 18290704      10.1000
2389273 18290704    -0.800000
2389276 18290707     -5.10000
2389276 18290707      15.2667
2389276 18290707      8.51667
2389276 18290707      29.0000
2389276 18290707      3.35714
2389276 18290707     -12.4000
2389279 18290710      11.6000
2389279 18290710      9.36000
2389279 18290710     -16.7000
2389280 18290711      13.7000
2389280 18290711      7.97500
2389280 18290711     -15.4600
2389280 18290711     -6.20000
2389282 18290713     -3.70000
2389282 18290713     -8.32500
2389282 18290713      2.00000
2389282 18290713     -2.95000
2389282 18290713      1.70000
2389283 18290714     -3.45000
2389283 18290714     -11.8000
2389283 18290714      5.60000
2389283 18290714      3.70000
2389283 18290714      20.7000
2389284 18290715     -5.65000
2389284 18290715     -10.2000
2389284 18290715      4.00000
2389284 18290715      4.17500
2389284 18290715      29.5000
2389284 18290715     -2.00000
2389286 18290717     -8.40000
2389286 18290717     -2.56667
2389286 18290717     -17.7500
2389286 18290717      15.2500
2389287 18290718     -8.50000
2389287 18290718      2.24444
2389287 18290718     -16.3000
2389287 18290718      17.3500
2389287 18290718     -24.1000
2389287 18290718      3.90000
2389288 18290719     -5.90000
2389288 18290719      7.20000
2389288 18290719     -13.7500
2389288 18290719      14.3000
2389288 18290719     -18.9500
2389288 18290719    -0.250000
2389290 18290721     -1.80000
2389290 18290721      8.25556
2389290 18290721      5.80000
2389290 18290721     -16.3000
2389290 18290721     -5.60000
2389293 18290724      12.3000
2389293 18290724     -4.90000
2389293 18290724      7.10000
2389293 18290724     -21.2000
2389293 18290724     -2.70000
2389294 18290725      14.9000
2389294 18290725     -3.30000
2389294 18290725      10.0000
2389294 18290725     -19.1667
2389294 18290725    -0.600000
2389295 18290726     -7.00000
2389295 18290726      12.1667
2389295 18290726     -20.4000
2389295 18290726     -5.20000
2389296 18290727     -10.6000
2389296 18290727      11.0000
2389296 18290727      14.4000
2389297 18290728     -11.1000
2389297 18290728      12.3000
2389297 18290728      11.5667
2389297 18290728      16.2000
2389297 18290728     -6.10000
2389298 18290729      9.00000
2389298 18290729      25.8500
2389298 18290729     -3.70000
2389298 18290729     -23.5000
2389298 18290729     -15.5000
2389299 18290730     -2.20000
2389299 18290730      12.5000
2389299 18290730      23.8250
2389299 18290730     -8.50000
2389299 18290730     -26.2000
2389299 18290730     -17.0667
2389299 18290730      23.5000
2389303 18290803      5.50000
2389303 18290803     -9.50000
2389303 18290803     -13.4500
2389303 18290803      7.93333
2389303 18290803     -7.00000
2389305 18290805      6.70000
2389305 18290805     -10.6000
2389305 18290805     -7.90000
2389305 18290805      2.60000
2389305 18290805     -11.5000
2389306 18290806      6.75000
2389306 18290806     -10.8000
2389306 18290806      7.50000
2389306 18290806     -23.5000
2389317 18290817      18.0250
2389317 18290817     -3.93333
2389317 18290817     -18.0000
2389317 18290817     -12.2000
2389318 18290818      14.0000
2389318 18290818     -3.85000
2389318 18290818     -19.4750
2389318 18290818     -15.8000
2389318 18290818     -17.7000
2389320 18290820      24.7000
2389320 18290820     -4.00000
2389320 18290820     -21.3500
2389320 18290820     -8.35000
2389320 18290820     -6.90000
2389320 18290820      28.9000
2389321 18290821      22.9000
2389321 18290821      2.80000
2389321 18290821     -13.4333
2389321 18290821     -15.6000
2389321 18290821      19.0000
2389321 18290821      10.1000
2389322 18290822      15.5000
2389322 18290822     -4.23333
2389322 18290822     -11.3000
2389322 18290822     -11.8000
2389322 18290822      4.60000
2389322 18290822      18.3667
2389323 18290823     -15.2000
2389323 18290823     -11.7000
2389323 18290823      11.7333
2389323 18290823      24.8500
2389323 18290823     -23.5000
2389324 18290824     -18.2000
2389324 18290824     -13.5000
2389324 18290824      14.3000
2389324 18290824      26.3500
2389324 18290824     -26.2333
2389324 18290824     -19.7000
2389325 18290825      3.30000
2389325 18290825      5.90000
2389325 18290825      18.7250
2389325 18290825     -9.17500
2389325 18290825     -11.4000
2389325 18290825     0.950000
2389325 18290825     -34.7000
2389326 18290826      5.20000
2389326 18290826      5.30000
2389326 18290826      19.2000
2389326 18290826     -11.1500
2389326 18290826     -13.9333
2389326 18290826     -1.80000
2389326 18290826     -30.0250
2389330 18290830     -13.3000
2389330 18290830     -9.50000
2389330 18290830     0.933333
2389330 18290830      2.45000
2389330 18290830     -14.9000
2389334 18290903    -0.600000
2389334 18290903      5.13333
2389334 18290903     -16.7000
2389334 18290903     -20.8500
2389335 18290904      5.90000
2389335 18290904      12.4500
2389335 18290904     -16.8000
2389335 18290904     -22.4000
2389335 18290904     -9.80000
2389335 18290904      22.6500
2389337 18290906      21.3250
2389338 18290907      23.4250
2389339 18290908      25.9000
2389340 18290909      17.7333
2389341 18290910      18.3000
2389343 18290912      12.0000
2389343 18290912      1.05000
2389346 18290915      23.4500
2389346 18290915     -23.0000
2389346 18290915     -18.8500
2389346 18290915     -15.9000
2389347 18290916      14.8333
2389347 18290916     -19.6000
2389347 18290916     -23.8000
2389347 18290916     -18.1000
2389349 18290918     -19.8500
2389349 18290918     -23.4857
2389349 18290918     -18.9000
2389352 18290921     -14.8000
2389352 18290921     -19.3200
2389352 18290921     -16.0000
2389352 18290921     -14.7000
2389352 18290921      9.80000
2389352 18290921      5.40000
2389355 18290924     -18.6000
2389355 18290924     -17.7000
2389355 18290924      9.15000
2389355 18290924     0.300000
2389356 18290925     -26.0000
2389356 18290925      8.60000
2389356 18290925      4.60000
2389356 18290925      17.2000
2389357 18290926     -21.1000
2389357 18290926      8.73333
2389357 18290926      3.90000
2389357 18290926      17.5500
2389358 18290927     -21.9000
2389358 18290927      8.85000
2389358 18290927      2.80000
2389358 18290927      17.3000
2389358 18290927      12.4667
2389359 18290928     -19.6000
2389359 18290928      11.0000
2389359 18290928      4.10000
2389359 18290928      22.9500
2389359 18290928      16.7000
2389360 18290929     -23.5000
2389360 18290929     0.800000
2389360 18290929    -0.500000
2389360 18290929      23.0500
2389360 18290929      16.1500
2389360 18290929      27.2000
2389361 18290930      1.30000
2389361 18290930      24.9000
2389361 18290930      16.5500
2389361 18290930      23.4000
2389361 18290930     -13.0000
2389363 18291002      11.3667
2389363 18291002      3.45000
2389363 18291002      15.5500
2389363 18291002     -18.6000
2389363 18291002      37.9000
2389364 18291003      5.40000
2389364 18291003      2.45000
2389364 18291003      16.5000
2389364 18291003      37.1000
2389367 18291006      7.10000
2389367 18291006     -1.66667
2389367 18291006      17.5000
2389367 18291006    -0.500000
2389368 18291007     -2.15000
2389368 18291007      20.7500
2389368 18291007    -0.850000
2389370 18291009      3.70000
2389370 18291009      11.4667
2389370 18291009     -6.90000
2389370 18291009     -8.20000
2389370 18291009     -4.30000
2389371 18291010     -5.60000
2389371 18291010      7.45000
2389371 18291010     -7.76667
2389371 18291010     -11.6000
2389371 18291010     -3.00000
2389373 18291012      11.7000
2389373 18291012     -12.4000
2389373 18291012     -1.30000
2389376 18291015     -4.80000
2389376 18291015     -21.0000
2389376 18291015      16.1000
2389376 18291015      22.8333
2389380 18291019     -3.20000
2389380 18291019      18.1500
2389380 18291019     -4.30000
2389380 18291019      6.95000
2389381 18291020     -4.80000
2389381 18291020      17.4000
2389381 18291020     -3.71429
2389381 18291020      8.80000
2389381 18291020      4.07500
2389382 18291021     -10.4500
2389382 18291021      4.10000
2389382 18291021      16.9000
2389382 18291021      7.50000
2389382 18291021      13.3000
2389383 18291022     -10.5250
2389383 18291022      3.70000
2389383 18291022      16.8000
2389383 18291022      9.20000
2389383 18291022      12.6000
2389384 18291023     -14.8000
2389384 18291023      2.90000
2389384 18291023      16.8000
2389384 18291023      11.5000
2389384 18291023      13.6000
2389385 18291024     -7.90000
2389385 18291024      1.75000
2389385 18291024      15.2000
2389385 18291024      10.2000
2389385 18291024      13.5000
2389391 18291030      12.7333
2389391 18291030      9.50000
2389391 18291030      25.9000
2389392 18291031      15.9000
2389392 18291031      9.08000
2389392 18291031      0.00000
2389392 18291031      27.3000
2389393 18291101      12.4333
2389393 18291101      7.41667
2389393 18291101     -3.30000
2389393 18291101      25.5000
2389396 18291104      19.4500
2389396 18291104     -2.20000
2389396 18291104      23.3000
2389396 18291104     -17.3000
2389396 18291104      20.4000
2389396 18291104     -15.1000
2389397 18291105      7.30000
2389397 18291105     -5.50000
2389397 18291105      23.6500
2389397 18291105     -15.8500
2389397 18291105      18.3500
2389397 18291105     -12.7000
2389397 18291105      12.5000
2389397 18291105     -11.3000
2389397 18291105     -10.2000
2389399 18291107     -1.40000
2389399 18291107      21.5667
2389399 18291107     -14.2000
2389399 18291107      14.6000
2389399 18291107     -12.7000
2389399 18291107     -6.25000
2389399 18291107      11.9500
2389404 18291112     -1.50000
2389404 18291112     0.200000
2389404 18291112      13.4333
2389404 18291112     -10.3000
2389404 18291112     -17.2000
2389405 18291113     -2.50000
2389405 18291113     -2.00000
2389405 18291113      16.5286
2389405 18291113     -10.9000
2389405 18291113     -22.5500
2389406 18291114      1.10000
2389406 18291114      16.0800
2389406 18291114     -10.4000
2389406 18291114     -23.0000
2389409 18291117      10.2000
2389409 18291117      14.2000
2389409 18291117     -17.2000
2389409 18291117      8.85000
2389414 18291122     -12.4000
2389414 18291122     -6.85000
2389416 18291124     -16.5000
2389416 18291124     0.900000
2389418 18291126     -14.7000
2389418 18291126     -1.10000
2389418 18291126     -10.9000
2389419 18291127     -19.2000
2389419 18291127      2.20000
2389419 18291127     -13.8000
2389419 18291127      34.6000
2389420 18291128     -20.3000
2389420 18291128      30.4500
2389424 18291202     -14.5500
2389424 18291202     -12.7000
2389424 18291202     -1.00000
2389424 18291202     -7.46667
2389425 18291203     -27.0500
2389425 18291203     -17.5000
2389425 18291203     -11.9667
2389426 18291204     -26.0000
2389426 18291204     -16.3667
2389426 18291204     -13.9500
2389427 18291205     -17.2000
2389427 18291205     -7.70000
2389427 18291205     -15.2333
2389427 18291205      17.7000
2389428 18291206     -14.1000
2389428 18291206     -4.80000
2389428 18291206     -14.6000
2389428 18291206      14.1500
2389429 18291207     -16.8000
2389429 18291207     -6.90000
2389429 18291207     -15.6500
2389429 18291207      13.4000
2389430 18291208     -14.0000
2389430 18291208     -5.25000
2389430 18291208      4.10000
2389430 18291208     -18.6500
2389431 18291209     -15.1000
2389431 18291209      3.50000
2389431 18291209     -18.4000
2389432 18291210     -14.5000
2389432 18291210      5.33333
2389432 18291210     -19.4000
2389435 18291213     0.250000
2389435 18291213     -22.8000
2389435 18291213      1.20000
2389435 18291213      6.10000
2389435 18291213      14.5000
2389435 18291213      2.10000
2389436 18291214      2.10000
2389436 18291214     -23.3333
2389436 18291214      2.70000
2389436 18291214      4.40000
2389436 18291214      19.2000
2389436 18291214     -2.90000
2389437 18291215      5.30000
2389437 18291215     -21.0000
2389437 18291215      2.40000
2389437 18291215      12.0333
2389437 18291215     -9.00000
2389441 18291219     -1.82500
2389441 18291219      17.2625
2389441 18291219     -9.40000
2389441 18291219      22.5000
2389441 18291219     -13.4000
2389448 18291226      15.8000
2389450 18291228      15.7000
2389450 18291228      10.9000
2389450 18291228     -18.5000
2389450 18291228     -19.8000
2389462 18300109      34.9000
2389462 18300109     -33.8333
2389463 18300110      39.2000
2389463 18300110     -37.2333
2389466 18300113      5.42500
2389466 18300113     -2.15000
2389466 18300113      22.4000
2389473 18300120      12.3000
2389473 18300120      32.1500
2389473 18300120      41.6000
2389473 18300120     0.500000
2389476 18300123      6.40000
2389476 18300123      2.50000
2389478 18300125     -11.1000
2389478 18300125     -15.1500
2389479 18300126     -10.6000
2389479 18300126     -11.1000
2389479 18300126     -11.2000
2389480 18300127     -9.70000
2389480 18300127     -7.50000
2389483 18300130     -8.50000
2389483 18300130     -8.73333
2389484 18300131     -1.70000
2389484 18300131     -7.46667
2389484 18300131     -8.60000
2389486 18300202      14.9500
2389486 18300202      8.00000
2389486 18300202     -12.8500
2389487 18300203      11.8000
2389487 18300203      11.1000
2389487 18300203      21.1000
2389487 18300203     -12.3000
2389494 18300210      5.20000
2389494 18300210      3.37500
2389494 18300210      7.40000
2389494 18300210      13.7500
2389494 18300210     -20.2000
2389494 18300210     0.800000
2389494 18300210     -11.5000
2389494 18300210     -1.20000
2389496 18300212      1.16667
2389496 18300212      7.20000
2389496 18300212      16.9000
2389496 18300212     -28.1667
2389496 18300212      2.75000
2389496 18300212     -10.1000
2389496 18300212      2.96667
2389497 18300213     -4.46667
2389497 18300213     -1.96667
2389497 18300213      15.6500
2389497 18300213     -23.8000
2389497 18300213      2.90000
2389497 18300213     -8.55000
2389497 18300213      1.50000
2389498 18300214     -4.10000
2389498 18300214      4.40000
2389498 18300214      5.70000
2389498 18300214      1.10000
2389498 18300214      12.3750
2389498 18300214    -0.300000
2389498 18300214     -16.6667
2389501 18300217      8.00000
2389501 18300217      2.60000
2389501 18300217      8.76667
2389501 18300217     0.450000
2389501 18300217     -1.00000
2389503 18300219     -24.5000
2389503 18300219     -5.30000
2389503 18300219      3.90000
2389503 18300219      31.7000
2389504 18300220     -19.8000
2389504 18300220     -5.50000
2389504 18300220      3.26667
2389504 18300220      35.7000
2389505 18300221     -1.70000
2389505 18300221      3.20000
2389505 18300221      3.60000
2389505 18300221      5.65000
2389505 18300221     -12.2000
2389506 18300222      8.50000
2389506 18300222      8.20000
2389506 18300222     -14.7000
2389508 18300224      3.10000
2389508 18300224      6.70000
2389508 18300224     -15.0500
2389508 18300224      4.20000
2389510 18300226     -3.56667
2389510 18300226     -17.6000
2389510 18300226      6.32000
2389510 18300226      8.66667
2389511 18300227      1.00000
2389511 18300227     -10.6000
2389511 18300227      10.3200
2389511 18300227      15.8000
2389511 18300227     -4.60000
2389513 18300301      1.00000
2389513 18300301     -17.3000
2389513 18300301      5.65000
2389513 18300301      6.00000
2389513 18300301     -12.1667
2389514 18300302      12.0250
2389514 18300302      29.3000
2389514 18300302    -0.250000
2389514 18300302     -13.9000
2389514 18300302     -30.5000
2389514 18300302     -11.0500
2389514 18300302     -4.00000
2389515 18300303      12.4400
2389515 18300303      28.4000
2389515 18300303     -1.90000
2389515 18300303     -13.1500
2389515 18300303     -30.8000
2389515 18300303     -12.7000
2389515 18300303     -6.60000
2389515 18300303     -5.80000
2389516 18300304     -8.90000
2389516 18300304     -1.30000
2389516 18300304     -26.3000
2389516 18300304     -13.4000
2389516 18300304      7.50000
2389516 18300304      14.7000
2389516 18300304      10.5000
2389517 18300305     -9.25000
2389517 18300305     -10.4000
2389517 18300305      6.58000
2389517 18300305      14.0750
2389517 18300305      11.9000
2389519 18300307     -12.5000
2389519 18300307      3.30000
2389519 18300307      9.20000
2389519 18300307      14.0500
2389519 18300307      10.8250
2389520 18300308      3.70000
2389520 18300308      9.25000
2389520 18300308      6.23333
2389520 18300308      14.0000
2389521 18300309      4.20000
2389521 18300309      9.90000
2389521 18300309      19.9000
2389521 18300309      7.80000
2389521 18300309     -30.4000
2389521 18300309     -29.9000
2389522 18300310      8.26667
2389522 18300310      14.0000
2389522 18300310      14.8000
2389522 18300310      19.5000
2389522 18300310     -13.5000
2389522 18300310     -12.4000
2389522 18300310      5.80000
2389522 18300310     -15.0000
2389525 18300313      15.8667
2389525 18300313      15.0000
2389525 18300313      14.6000
2389525 18300313     -9.20000
2389525 18300313     -12.6000
2389525 18300313     -1.95000
2389525 18300313     -5.40000
2389525 18300313     -18.5500
2389527 18300315      7.80000
2389527 18300315     -9.60000
2389527 18300315     -9.90000
2389527 18300315     -13.5000
2389527 18300315      7.30000
2389527 18300315     -11.9000
2389527 18300315      2.85000
2389528 18300316     -7.50000
2389528 18300316     -8.90000
2389528 18300316     -10.5000
2389528 18300316    -0.800000
2389528 18300316      5.55000
2389528 18300316      2.85000
2389528 18300316     -5.60000
2389534 18300322      16.9000
2389534 18300322      7.15000
2389534 18300322    -0.825000
2389534 18300322     -17.5000
2389535 18300323      20.2000
2389535 18300323      10.3000
2389535 18300323      2.20000
2389535 18300323     -11.7333
2389539 18300327      1.82500
2389539 18300327     -15.8000
2389539 18300327     -13.3000
2389541 18300329     0.550000
2389541 18300329     -20.7000
2389541 18300329      14.5667
2389541 18300329      20.3500
2389541 18300329      7.45000
2389541 18300329      24.6500
2389542 18300330      1.66667
2389542 18300330     -20.9000
2389542 18300330      11.9500
2389542 18300330      20.9000
2389542 18300330      10.7500
2389542 18300330      19.4333
2389542 18300330      19.3000
2389545 18300402      28.1000
2389545 18300402      16.0000
2389545 18300402      10.4333
2389545 18300402      5.00000
2389546 18300403      23.1000
2389546 18300403      10.5667
2389546 18300403      10.9000
2389546 18300403      7.00000
2389546 18300403     -1.50000
2389546 18300403     -28.5000
2389546 18300403     -42.6000
2389547 18300404      31.6000
2389547 18300404      12.7667
2389547 18300404      10.9000
2389547 18300404      9.10000
2389547 18300404    -0.300000
2389547 18300404     -16.2000
2389547 18300404     -29.2000
2389548 18300405      6.50000
2389548 18300405      15.3667
2389548 18300405      8.93333
2389548 18300405      4.02500
2389548 18300405     -15.9000
2389548 18300405     -26.4000
2389548 18300405     -19.8250
2389549 18300406      12.4000
2389549 18300406      6.80000
2389549 18300406      4.70000
2389549 18300406     -21.0000
2389549 18300406     -34.3667
2389549 18300406     -26.1000
2389550 18300407      27.3000
2389550 18300407      19.8500
2389550 18300407      15.4500
2389550 18300407     -16.5000
2389550 18300407     -29.0000
2389550 18300407     -21.2000
2389550 18300407     -9.20000
2389550 18300407     -18.8000
2389551 18300408      12.4000
2389551 18300408      10.4500
2389551 18300408     -13.8000
2389551 18300408     -24.1000
2389551 18300408     -20.3500
2389551 18300408     -8.90000
2389551 18300408     -17.3000
2389553 18300410     0.700000
2389553 18300410     -12.4000
2389553 18300410     -4.20000
2389553 18300410      10.1000
2389553 18300410      2.00000
2389553 18300410      15.7000
2389553 18300410     -6.73333
2389554 18300411    -0.150000
2389554 18300411     -13.7000
2389554 18300411     -5.30000
2389554 18300411      13.4000
2389554 18300411      3.33333
2389554 18300411      12.8800
2389554 18300411     -9.73333
2389554 18300411     -4.90000
2389556 18300413      11.5000
2389556 18300413     -1.10000
2389556 18300413      4.30000
2389556 18300413      15.1000
2389556 18300413      6.06667
2389556 18300413      22.5000
2389556 18300413     -5.70000
2389558 18300415      8.70000
2389558 18300415      12.2000
2389558 18300415      28.3500
2389558 18300415     -5.25000
2389558 18300415     -20.6500
2389558 18300415     -32.8000
2389558 18300415      2.90000
2389561 18300418      11.2000
2389561 18300418     -9.90000
2389561 18300418      1.23333
2389561 18300418      10.0000
2389561 18300418     -15.3750
2389561 18300418     -16.9000
2389561 18300418      5.30000
2389562 18300419      7.30000
2389562 18300419     -3.95000
2389562 18300419     -14.8250
2389562 18300419     -10.6000
2389562 18300419      5.20000
2389563 18300420      5.20000
2389563 18300420     -11.7000
2389563 18300420     -10.5000
2389563 18300420      2.72500
2389563 18300420     -5.35000
2389564 18300421      9.10000
2389564 18300421      1.80000
2389564 18300421     -12.3000
2389564 18300421     -10.2000
2389564 18300421     -14.3500
2389564 18300421      11.6500
2389564 18300421      9.36000
2389567 18300424      11.0750
2389567 18300424      3.90000
2389567 18300424     -13.4000
2389567 18300424     -13.4000
2389567 18300424     -16.5000
2389567 18300424      9.36667
2389567 18300424      6.20000
2389567 18300424     -14.3500
2389567 18300424      6.72222
2389567 18300424      15.5000
2389567 18300424      7.53333
2389567 18300424      8.66000
2389568 18300425      10.2000
2389568 18300425      2.40000
2389568 18300425     -13.0000
2389568 18300425     -12.0000
2389568 18300425      4.60000
2389568 18300425     -14.4500
2389568 18300425      11.6500
2389568 18300425      11.5000
2389568 18300425      5.45000
2389568 18300425      8.27500
2389568 18300425      12.7000
2389571 18300428     -12.5000
2389571 18300428      2.90000
2389571 18300428     -7.10000
2389571 18300428      11.5000
2389571 18300428      6.11429
2389571 18300428      8.10000
2389571 18300428      10.9500
2389571 18300428     -1.90000
2389572 18300429     -14.1000
2389572 18300429      4.30000
2389572 18300429      12.6000
2389572 18300429      6.85714
2389572 18300429      4.38571
2389572 18300429      7.27500
2389572 18300429     -1.35000
2389572 18300429     -11.5500
2389572 18300429     -22.2000
2389573 18300430     -22.3000
2389573 18300430      4.50000
2389573 18300430      14.7000
2389573 18300430      8.50000
2389573 18300430      5.82000
2389573 18300430      11.2500
2389573 18300430     -8.90000
2389573 18300430     -20.5000
2389576 18300503     -3.60000
2389576 18300503     -12.3000
2389576 18300503     -7.70000
2389576 18300503     -7.95000
2389576 18300503      7.00000
2389577 18300504    -0.800000
2389577 18300504     -12.4500
2389577 18300504      11.6000
2389578 18300505     -14.9000
2389578 18300505      5.60000
2389578 18300505     0.100000
2389580 18300507     -14.6000
2389580 18300507      7.16667
2389580 18300507      1.63333
2389580 18300507     -21.4333
2389581 18300508     -16.4000
2389581 18300508      5.50000
2389581 18300508      1.10000
2389581 18300508     -12.9000
2389584 18300511      3.56667
2389584 18300511      6.70000
2389584 18300511     -8.10000
2389584 18300511     -1.25000
2389584 18300511      5.45000
2389585 18300512      3.80000
2389585 18300512      5.10000
2389585 18300512     -11.8333
2389585 18300512      0.00000
2389585 18300512      4.30000
2389585 18300512     -18.8000
2389588 18300515      4.50000
2389588 18300515     -11.6667
2389588 18300515      1.80000
2389588 18300515      3.90000
2389588 18300515     -8.90000
2389588 18300515      13.7000
2389588 18300515      1.80000
2389591 18300518      36.9000
2389591 18300518      30.3000
2389591 18300518     -50.2000
2389592 18300519      32.6000
2389592 18300519      31.3000
2389592 18300519     -46.1500
2389592 18300519     -37.1000
2389592 18300519     -42.4000
2389592 18300519     -39.7000
2389593 18300520     -20.1000
2389593 18300520     0.400000
2389593 18300520      16.8500
2389593 18300520      20.1000
2389593 18300520      31.1667
2389594 18300521     -1.60000
2389594 18300521      16.0667
2389594 18300521      19.4000
2389594 18300521      30.3000
2389595 18300522     -4.60000
2389595 18300522      17.6250
2389595 18300522      22.0500
2389595 18300522      29.8000
2389596 18300523     -8.10000
2389596 18300523      12.9000
2389596 18300523      13.8000
2389596 18300523      19.3000
2389597 18300524     -3.00000
2389597 18300524      16.4000
2389597 18300524      15.3000
2389597 18300524      17.9000
2389598 18300525     -7.40000
2389598 18300525      13.9500
2389598 18300525      13.7667
2389598 18300525      17.1500
2389599 18300526     -14.2000
2389599 18300526      5.45000
2389599 18300526      8.50000
2389599 18300526      15.4000
2389600 18300527     -17.0000
2389600 18300527      1.12000
2389600 18300527      7.65000
2389600 18300527      13.8000
2389601 18300528     -30.4000
2389601 18300528     -11.8400
2389601 18300528     -3.32500
2389601 18300528      2.85000
2389601 18300528      3.70000
2389601 18300528      11.9500
2389602 18300529     -16.2000
2389602 18300529     -6.45000
2389602 18300529      2.70000
2389603 18300530     -1.30000
2389603 18300530      1.00000
2389605 18300601      6.43333
2389605 18300601     -1.90000
2389606 18300602     0.700000
2389606 18300602     -9.05000
2389608 18300604     -12.4667
2389608 18300604      14.7000
2389609 18300605     -10.9000
2389609 18300605      3.10000
2389609 18300605     -8.75000
2389609 18300605    -0.500000
2389609 18300605      15.2000
2389611 18300607     -10.0667
2389611 18300607     -9.45000
2389611 18300607     -7.85000
2389611 18300607     -4.30000
2389611 18300607      11.9500
2389613 18300609     -9.50000
2389613 18300609     -9.20000
2389613 18300609     -9.00000
2389613 18300609      11.7333
2389613 18300609     -2.15000
2389614 18300610     -12.0000
2389614 18300610     -21.5000
2389614 18300610     -18.0000
2389614 18300610      13.0000
2389614 18300610     -4.45000
2389614 18300610      5.70000
2389616 18300612     -14.1000
2389616 18300612      10.8667
2389616 18300612      7.03333
2389617 18300613      1.65000
2389617 18300613      18.5333
2389617 18300613      16.8000
2389618 18300614      1.50000
2389618 18300614      18.7250
2389618 18300614      16.8500
2389619 18300615      1.20000
2389619 18300615      6.08750
2389619 18300615      1.50000
2389619 18300615      3.50000
2389619 18300615      9.63333
2389620 18300616    -0.133333
2389620 18300616      8.62500
2389620 18300616      3.62000
2389620 18300616      5.00000
2389620 18300616      10.8000
2389622 18300618      13.5000
2389622 18300618      4.95000
2389622 18300618      7.50000
2389622 18300618      13.0000
2389625 18300621      10.9333
2389625 18300621      5.20000
2389625 18300621      9.46667
2389625 18300621      12.7000
2389626 18300622      17.4500
2389626 18300622      11.6000
2389626 18300622      6.00000
2389626 18300622      6.80000
2389626 18300622      12.9000
2389628 18300624      13.6500
2389628 18300624      19.7000
2389628 18300624      31.2000
2389628 18300624     -20.2000
2389628 18300624     -14.8000
2389628 18300624     -9.50000
2389629 18300625      16.2500
2389629 18300625      26.2000
2389629 18300625      35.2500
2389629 18300625      23.2000
2389629 18300625     -11.4000
2389630 18300626      9.45000
2389630 18300626      20.7000
2389630 18300626      27.5000
2389630 18300626      8.77500
2389631 18300627      6.92500
2389631 18300627      6.20000
2389631 18300627      12.1000
2389631 18300627     -8.45000
2389631 18300627     -4.60000
2389632 18300628      6.50000
2389632 18300628      6.80000
2389632 18300628      11.3000
2389632 18300628     -5.20000
2389632 18300628     -7.00000
2389633 18300629      11.4000
2389633 18300629      10.9000
2389633 18300629      13.8667
2389633 18300629     -7.17500
2389633 18300629     -5.25000
2389634 18300630      7.30000
2389634 18300630      5.50000
2389634 18300630      9.75000
2389634 18300630     -7.25000
2389634 18300630     -7.80000
2389635 18300701      7.55000
2389635 18300701      4.90000
2389635 18300701      11.8000
2389635 18300701     -4.35000
2389635 18300701     -6.10000
2389636 18300702      1.50000
2389636 18300702      9.62000
2389636 18300702     -8.80000
2389636 18300702     -5.50000
2389637 18300703      2.00000
2389637 18300703      8.87500
2389637 18300703     -6.50000
2389637 18300703     -6.90000
2389638 18300704      2.80000
2389638 18300704      8.82500
2389638 18300704     -7.20000
2389638 18300704     -5.80000
2389639 18300705      19.6500
2389639 18300705      1.10000
2389639 18300705    -0.200000
2389639 18300705     -25.3000
2389640 18300706      20.3000
2389640 18300706    -0.200000
2389640 18300706     0.900000
2389640 18300706     -22.3000
2389685 18300820      9.90000
2389685 18300820      10.3000
2389686 18300821      7.86000
2389686 18300821      9.65000
2389688 18300823      8.30000
2389688 18300823      9.25000
2389688 18300823     -18.0000
2389689 18300824      7.75000
2389689 18300824      10.8000
2389689 18300824     -16.3000
2389690 18300825      6.60000
2389690 18300825     -11.4000
2389690 18300825     -14.3000
2389691 18300826      13.2500
2389691 18300826     -10.2000
2389691 18300826     -11.8500
2389691 18300826     -5.10000
2389692 18300827      6.80000
2389692 18300827     -13.9000
2389692 18300827     -10.1500
2389692 18300827     -10.2500
2389693 18300828     -23.5000
2389693 18300828     -10.1000
2389693 18300828    -0.550000
2389693 18300828     -14.7500
2389693 18300828      27.0000
2389694 18300829     -19.6000
2389694 18300829     -11.5000
2389694 18300829     -4.50000
2389694 18300829     -12.4500
2389694 18300829      30.3333
2389695 18300830     -12.6000
2389695 18300830     -15.8500
2389695 18300830     -7.45000
2389695 18300830     -15.3000
2389695 18300830     -23.6000
2389695 18300830     -16.9000
2389696 18300831     -12.8000
2389696 18300831     -16.6000
2389696 18300831     -10.2500
2389696 18300831     -15.3000
2389696 18300831     -20.4000
2389696 18300831     -13.1000
2389699 18300903     -25.3000
2389699 18300903     -14.3500
2389699 18300903     -12.2000
2389699 18300903     -6.20000
2389701 18300905     -17.6500
2389701 18300905     -19.3000
2389701 18300905     -12.7000
2389701 18300905      13.5500
2389703 18300907     -13.5000
2389703 18300907     -16.2500
2389703 18300907     -5.50000
2389703 18300907      16.3000
2389703 18300907      15.6000
2389705 18300909      16.6000
2389705 18300909      12.1500
2389705 18300909     -16.5000
2389707 18300911      16.1000
2389707 18300911      13.0400
2389707 18300911     -13.2000
2389707 18300911     -18.7000
2389710 18300914      13.9500
2389710 18300914     -8.86667
2389710 18300914     -10.8000
2389710 18300914      17.1000
2389711 18300915      11.7500
2389711 18300915     -11.3000
2389711 18300915      15.8000
2389711 18300915     -8.60000
2389712 18300916      11.6500
2389712 18300916     -8.40000
2389712 18300916      16.9000
2389712 18300916    -0.700000
2389712 18300916     -10.0667
2389713 18300917     -21.7500
2389713 18300917      23.5000
2389713 18300917     -11.1000
2389713 18300917      13.6000
2389713 18300917      18.9000
2389714 18300918     -20.6000
2389714 18300918      21.9000
2389714 18300918     -12.7000
2389714 18300918      10.0000
2389714 18300918      14.2667
2389714 18300918      3.55000
2389715 18300919     -21.3000
2389715 18300919      23.6500
2389715 18300919     -15.3000
2389715 18300919      1.10000
2389716 18300920      10.5667
2389716 18300920     -15.9000
2389716 18300920     0.400000
2389716 18300920      6.20000
2389716 18300920     -15.6000
2389717 18300921      11.0750
2389717 18300921      3.70000
2389717 18300921     -11.8000
2389717 18300921     -17.1000
2389717 18300921     -1.80000
2389720 18300924      4.90000
2389720 18300924    -0.700000
2389720 18300924     -13.6000
2389720 18300924    -0.700000
2389721 18300925      10.1000
2389721 18300925      1.72500
2389721 18300925     -8.80000
2389721 18300925     -14.2000
2389722 18300926      6.60000
2389722 18300926      4.95000
2389722 18300926     -14.6000
2389722 18300926     -16.4000
2389723 18300927      6.20000
2389723 18300927     -15.8000
2389723 18300927     -18.1000
2389724 18300928      5.40000
2389724 18300928     -18.0000
2389727 18301001     -2.20000
2389727 18301001     -14.6333
2389727 18301001     -4.50000
2389727 18301001      5.00000
2389727 18301001     -15.5333
2389729 18301003     -11.8000
2389729 18301003     -3.00000
2389729 18301003      8.90000
2389729 18301003     -16.4000
2389729 18301003      12.3000
2389730 18301004     -12.6000
2389730 18301004     -6.70000
2389730 18301004      10.8000
2389730 18301004     -17.1667
2389730 18301004      11.0667
2389730 18301004      9.20000
2389731 18301005     -33.0000
2389731 18301005     -12.3000
2389731 18301005      8.40000
2389731 18301005     -12.2000
2389731 18301005     -8.32500
2389731 18301005     -2.00000
2389732 18301006     -15.8000
2389732 18301006      6.80000
2389732 18301006     -13.8000
2389732 18301006     -7.60000
2389732 18301006     0.600000
2389732 18301006     -2.90000
2389733 18301007     -24.1000
2389733 18301007     -10.4000
2389733 18301007     -13.8000
2389733 18301007     -8.40000
2389733 18301007      19.0000
2389733 18301007      33.2000
2389737 18301011     -20.0000
2389737 18301011     -13.2000
2389737 18301011      11.4000
2389737 18301011      12.1500
2389737 18301011      26.3000
2389738 18301012     -14.5000
2389738 18301012     -11.8000
2389738 18301012      10.3000
2389738 18301012      12.5000
2389738 18301012      29.7000
2389738 18301012      18.4000
2389739 18301013     -10.1000
2389739 18301013      10.9000
2389739 18301013      9.60000
2389739 18301013      25.3000
2389739 18301013      25.7000
2389739 18301013      17.9000
2389739 18301013      2.50000
2389740 18301014     -18.5000
2389740 18301014      8.70000
2389740 18301014      6.90000
2389740 18301014      28.1000
2389740 18301014      25.4000
2389740 18301014      17.6667
2389740 18301014     -4.30000
2389740 18301014     -9.20000
2389743 18301017     -9.20000
2389743 18301017      9.00000
2389743 18301017      11.0800
2389743 18301017     -22.5000
2389743 18301017     0.800000
2389744 18301018     0.200000
2389744 18301018      10.6000
2389744 18301018      6.13333
2389744 18301018     -13.4000
2389744 18301018     -18.0000
2389744 18301018     -8.10000
2389744 18301018      26.2000
2389745 18301019      3.40000
2389745 18301019      13.4000
2389745 18301019      7.86667
2389745 18301019     -13.0667
2389745 18301019     -23.1000
2389745 18301019     -12.8667
2389745 18301019     -13.2000
2389745 18301019      6.00000
2389745 18301019      18.3500
2389747 18301021      21.3000
2389747 18301021      14.9667
2389747 18301021     -9.05000
2389747 18301021     -23.2000
2389747 18301021     -8.30000
2389747 18301021      3.35000
2389747 18301021      18.5000
2389748 18301022      19.6000
2389748 18301022      11.9333
2389748 18301022     -24.5000
2389748 18301022     -10.9000
2389748 18301022     -8.95000
2389748 18301022      16.9000
2389748 18301022     -31.4000
2389748 18301022      18.6500
2389751 18301025     -17.8000
2389751 18301025      13.9500
2389751 18301025      17.0667
2389751 18301025      20.5000
2389753 18301027      6.36667
2389753 18301027      9.63333
2389753 18301027      13.1500
2389753 18301027     -15.8000
2389755 18301029      9.17500
2389755 18301029      12.8333
2389755 18301029      9.78000
2389755 18301029     -13.1000
2389755 18301029      16.1000
2389756 18301030      6.55000
2389756 18301030      8.65000
2389756 18301030      12.1000
2389756 18301030     -12.8500
2389756 18301030      14.6000
2389757 18301031      9.03333
2389757 18301031      11.3250
2389757 18301031     -15.8000
2389757 18301031      14.5000
2389757 18301031      8.06667
2389760 18301103      14.6000
2389760 18301103     -10.4000
2389760 18301103      17.7000
2389760 18301103      8.15000
2389760 18301103      9.81667
2389761 18301104      6.90000
2389761 18301104     -10.0000
2389761 18301104      20.2000
2389761 18301104      9.60000
2389761 18301104      10.9857
2389762 18301105    -0.950000
2389762 18301105     -13.5000
2389762 18301105      16.7000
2389762 18301105      9.10000
2389762 18301105      9.03636
2389762 18301105     -6.60000
2389763 18301106     -15.5000
2389763 18301106      5.90000
2389763 18301106      11.9222
2389763 18301106     -4.96667
2389763 18301106     -14.6250
2389764 18301107      9.85000
2389764 18301107      11.5667
2389764 18301107     -5.50000
2389764 18301107     -17.2250
2389764 18301107      18.1000
2389764 18301107      15.3500
2389768 18301111      10.0333
2389768 18301111      14.9667
2389768 18301111     -21.6500
2389768 18301111      15.4500
2389768 18301111      19.0500
2389769 18301112      9.74000
2389769 18301112      10.7571
2389769 18301112      10.3250
2389769 18301112     -20.1333
2389769 18301112      15.3000
2389769 18301112      17.2667
2389770 18301113      11.2429
2389770 18301113      13.0000
2389770 18301113      11.8250
2389770 18301113     -17.7667
2389770 18301113      20.0000
2389770 18301113      19.4333
2389770 18301113      10.2667
2389770 18301113      8.20000
2389770 18301113     -5.10000
2389772 18301115      7.73333
2389772 18301115     -17.8571
2389772 18301115      9.50000
2389772 18301115      1.76250
2389772 18301115     -7.43333
2389773 18301116     -18.3600
2389773 18301116      15.1000
2389773 18301116      5.48750
2389773 18301116     -5.00000
2389775 18301118     -17.0000
2389775 18301118      13.5500
2389775 18301118     -12.5000
2389775 18301118      12.3750
2389775 18301118      13.0500
2389775 18301118      9.80000
2389778 18301121      10.6000
2389778 18301121      8.75000
2389778 18301121     -11.4333
2389778 18301121      5.02000
2389778 18301121      12.3750
2389779 18301122      5.85000
2389779 18301122      5.20000
2389779 18301122     -8.20000
2389779 18301122      6.30000
2389779 18301122      15.5800
2389779 18301122      15.5000
2389780 18301123      10.8000
2389780 18301123      11.6500
2389780 18301123     -8.12500
2389780 18301123      13.5500
2389780 18301123      17.0000
2389782 18301125      5.72000
2389782 18301125      7.50000
2389782 18301125     -12.6000
2389782 18301125      9.94286
2389782 18301125      13.3000
2389796 18301209      22.0333
2389796 18301209      13.3000
2389796 18301209      11.3000
2389796 18301209      6.03636
2389797 18301210      20.2000
2389797 18301210      13.7000
2389797 18301210      9.60000
2389797 18301210      4.31818
2389798 18301211      8.50000
2389798 18301211      3.20000
2389798 18301211     0.900000
2389798 18301211     0.746154
2389798 18301211     -5.76000
2389798 18301211      20.4000
2389798 18301211      21.6000
2389800 18301213      6.10000
2389800 18301213     -13.0556
2389800 18301213      12.9000
2389800 18301213      14.6667
2389806 18301219     -17.8333
2389806 18301219      13.8600
2389806 18301219     -5.90000
2389806 18301219     -8.00000
2389806 18301219      13.7000
2389806 18301219      14.5000
2389809 18301222     -6.80000
2389809 18301222     -12.2000
2389809 18301222      11.4000
2389809 18301222      11.3000
2389810 18301223     -10.6200
2389810 18301223      7.10000
2389810 18301223      7.90000
2389810 18301223      12.0500
2389810 18301223      20.3000
2389810 18301223      11.8000
2389811 18301224     -3.10000
2389811 18301224      12.2333
2389811 18301224      9.60000
2389811 18301224      13.1000
2389811 18301224      15.9000
2389811 18301224      6.30000
2389814 18301227      10.0000
2389814 18301227      9.15000
2389814 18301227      15.4000
2389814 18301227      6.15000
2389815 18301228     -21.1000
2389815 18301228     -20.6000
2389815 18301228      5.90000
2389815 18301228      3.75000
2389815 18301228      33.0000
2389815 18301228      7.05000
2389818 18301231    -0.600000
2389818 18301231      11.8000
2389818 18301231      7.58000
2389818 18301231      20.8000
2389818 18301231     -12.7500
2389818 18301231      8.80000
2389824 18310106     -25.0000
2389824 18310106      10.4000
2389825 18310107     -29.3000
2389825 18310107      5.90000
2389825 18310107      18.0667
2389829 18310111      2.63636
2389829 18310111     -5.50000
2389829 18310111      7.66667
2389829 18310111      18.7500
2389833 18310115     -24.7800
2389833 18310115     -7.00000
2389833 18310115      8.30000
2389833 18310115      20.9500
2389834 18310116      12.6000
2389834 18310116     -25.9000
2389834 18310116     -13.2500
2389834 18310116      3.90000
2389834 18310116      13.9429
2389838 18310120      13.7000
2389838 18310120      18.8000
2389838 18310120      10.4750
2389839 18310121      7.90000
2389839 18310121      15.0500
2389839 18310121      7.90000
2389840 18310122      13.4000
2389840 18310122      12.5000
2389844 18310126      15.3000
2389844 18310126      9.60000
2389844 18310126      22.7000
2389844 18310126      12.1000
2389844 18310126      14.0000
2389845 18310127      14.3500
2389845 18310127      8.65000
2389845 18310127      14.0500
2389845 18310127      3.70000
2389845 18310127      4.33333
2389847 18310129      15.3000
2389847 18310129      18.4500
2389847 18310129      5.53333
2389847 18310129      6.10000
2389847 18310129      9.10000
2389849 18310131      16.8857
2389849 18310131      6.20000
2389849 18310131      7.00000
2389849 18310131      9.40000
2389849 18310131      7.23333
2389849 18310131     -6.05000
2389850 18310201      18.9000
2389850 18310201      13.7000
2389850 18310201      14.3000
2389850 18310201      13.4000
2389850 18310201      9.90000
2389850 18310201     -5.46667
2389850 18310201     -11.7667
2389850 18310201     -15.1500
2389852 18310203      14.6333
2389852 18310203      7.70000
2389852 18310203      9.40000
2389852 18310203      10.6500
2389852 18310203      4.50000
2389852 18310203     -5.90000
2389854 18310205      13.1000
2389854 18310205      1.90000
2389854 18310205      2.00000
2389854 18310205     -13.7000
2389854 18310205      2.70000
2389856 18310207    -0.700000
2389856 18310207     -13.7000
2389856 18310207      6.80000
2389856 18310207      7.05000
2389859 18310210      9.23333
2389860 18310211      3.40000
2389864 18310215      5.10000
2389864 18310215     -22.8000
2389864 18310215      9.40000
2389865 18310216      5.80000
2389866 18310217      9.12500
2389869 18310220      3.75000
2389869 18310220      5.02500
2389869 18310220      18.3000
2389870 18310221      2.70000
2389870 18310221      6.50000
2389870 18310221      19.5000
2389870 18310221      24.2000
2389872 18310223      11.8667
2389872 18310223      19.2000
2389872 18310223      8.60000
2389872 18310223      12.1500
2389874 18310225     -6.00000
2389874 18310225      14.6333
2389875 18310226      7.90000
2389876 18310227      3.05000
2389876 18310227     -12.6000
2389877 18310228      2.63333
2389877 18310228     -11.9000
2389877 18310228     -10.2500
2389878 18310301      4.62727
2389878 18310301     -9.70000
2389878 18310301     -8.46667
2389878 18310301      10.3000
2389878 18310301      2.50000
2389878 18310301     -18.0600
2389878 18310301      12.0000
2389879 18310302      9.05625
2389879 18310302     -9.00000
2389879 18310302      21.4000
2389879 18310302     -8.62500
2389879 18310302      13.2333
2389879 18310302      0.00000
2389881 18310304      9.50000
2389881 18310304     -6.03333
2389881 18310304      4.44444
2389881 18310304     -7.36667
2389881 18310304     -3.25000
2389882 18310305      5.26667
2389882 18310305     -7.05000
2389882 18310305      11.2125
2389882 18310305     -2.36667
2389882 18310305      1.53333
2389883 18310306      8.15000
2389883 18310306     -10.4000
2389883 18310306      11.5250
2389883 18310306      1.60000
2389883 18310306      8.50000
2389885 18310308      1.10000
2389885 18310308      8.87778
2389885 18310308      1.40000
2389885 18310308      2.73333
2389885 18310308      7.36667
2389885 18310308      14.5000
2389886 18310309      7.66667
2389886 18310309      3.35000
2389886 18310309      2.35000
2389886 18310309      5.43333
2389886 18310309      10.2000
2389886 18310309      5.50000
2389887 18310310      2.76667
2389887 18310310      6.30000
2389887 18310310      1.83333
2389887 18310310      2.82500
2389887 18310310      13.5000
2389887 18310310      5.05000
2389887 18310310      2.30000
2389887 18310310      11.0000
2389887 18310310     -6.80000
2389890 18310313      5.10000
2389890 18310313      5.85000
2389890 18310313      12.2500
2389890 18310313      6.40000
2389890 18310313      2.55000
2389890 18310313      8.78333
2389890 18310313     -3.66667
2389890 18310313     -17.4250
2389890 18310313     -10.8667
2389890 18310313      7.30000
2389893 18310316      13.0000
2389893 18310316      4.40000
2389893 18310316      12.0500
2389893 18310316     -1.75000
2389893 18310316     -16.4400
2389893 18310316     -5.85000
2389893 18310316      13.2000
2389895 18310318      2.27500
2389895 18310318     -14.5667
2389895 18310318     -25.4500
2389895 18310318     -7.16667
2389895 18310318      12.8000
2389896 18310319      8.10000
2389896 18310319     -7.30000
2389896 18310319     -20.9000
2389896 18310319     -10.2500
2389896 18310319      10.1000
2389901 18310324     -15.8000
2389901 18310324      9.93333
2389901 18310324     -1.60000
2389901 18310324      10.1000
2389903 18310326      13.7000
2389903 18310326      4.30000
2389903 18310326     -3.35000
2389903 18310326      9.20000
2389903 18310326     -22.5500
2389903 18310326      20.8000
2389904 18310327      11.9750
2389904 18310327     -9.00000
2389904 18310327      5.80000
2389904 18310327     -23.4000
2389904 18310327      17.3500
2389904 18310327     -9.07500
2389905 18310328      11.5000
2389905 18310328     -5.83333
2389905 18310328      7.80000
2389905 18310328     -26.5000
2389905 18310328      16.4500
2389905 18310328     -10.0333
2389906 18310329      16.0333
2389906 18310329     -6.55000
2389906 18310329      8.60000
2389906 18310329     -27.6500
2389906 18310329      16.8000
2389906 18310329     -8.80000
2389906 18310329     -7.40000
2389906 18310329      15.5000
2389908 18310331      11.6000
2389908 18310331     -11.6500
2389908 18310331      1.05000
2389908 18310331      9.25000
2389908 18310331     -10.3000
2389908 18310331      9.80000
2389910 18310402     -13.3750
2389910 18310402    -0.300000
2389910 18310402      8.00000
2389910 18310402     -10.1000
2389910 18310402      9.65000
2389911 18310403     -10.3500
2389911 18310403      1.70000
2389911 18310403      8.04000
2389911 18310403      3.85000
2389913 18310405      8.60000
2389913 18310405      8.56667
2389914 18310406      17.4000
2389914 18310406      4.66667
2389914 18310406     -9.95000
2389916 18310408      1.00000
2389916 18310408      8.06667
2389916 18310408      10.3000
2389916 18310408     -12.1333
2389918 18310410     -4.50000
2389919 18310411     -5.60000
2389919 18310411     -13.2667
2389920 18310412     -13.5667
2389921 18310413     -6.00000
2389921 18310413     -15.8000
2389921 18310413     -10.3000
2389922 18310414     -4.90000
2389922 18310414     -12.2250
2389922 18310414     -8.60000
2389925 18310417     -17.9250
2389925 18310417     -8.10000
2389925 18310417     -9.35000
2389925 18310417     -6.90000
2389927 18310419     -17.1000
2389927 18310419     -15.4000
2389927 18310419     -8.00000
2389927 18310419      3.60000
2389928 18310420     -15.4000
2389928 18310420     -13.7000
2389928 18310420     -6.20000
2389928 18310420      7.40000
2389929 18310421     -17.4000
2389929 18310421     -14.0500
2389929 18310421     -1.30000
2389929 18310421      10.6000
2389929 18310421     -13.5667
2389929 18310421      14.6000
2389930 18310422     -19.4000
2389930 18310422     -17.5000
2389930 18310422     -3.70000
2389930 18310422      7.70000
2389930 18310422     -16.5000
2389930 18310422      10.1500
2389931 18310423     -20.9000
2389931 18310423     -17.7000
2389931 18310423     -5.60000
2389931 18310423      6.50000
2389931 18310423      10.1333
2389931 18310423      17.3000
2389932 18310424     -25.6000
2389932 18310424     -9.40000
2389932 18310424      3.80000
2389932 18310424      6.93333
2389933 18310425     -26.8000
2389933 18310425      3.80000
2389933 18310425      7.10000
2389933 18310425      13.0000
2389934 18310426      3.40000
2389934 18310426      6.70000
2389934 18310426      10.4000
2389934 18310426      5.70000
2389935 18310427      1.80000
2389935 18310427      6.66667
2389935 18310427     0.633334
2389936 18310428     -4.40000
2389936 18310428      1.40000
2389937 18310429     -6.20000
2389937 18310429     -1.20000
2389937 18310429      17.6667
2389938 18310430     -3.90000
2389938 18310430    -0.500000
2389938 18310430      18.7500
2389939 18310501    -0.400000
2389939 18310501      11.1400
2389939 18310501     -13.8750
2389941 18310503      14.0750
2389941 18310503     -11.8333
2389941 18310503      3.35000
2389942 18310504      15.5333
2389942 18310504     -6.36667
2389942 18310504     -2.55000
2389943 18310505      11.6500
2389943 18310505     -9.50000
2389943 18310505     -8.70000
2389944 18310506      10.5000
2389944 18310506     -11.0333
2389945 18310507      5.16667
2389945 18310507     -13.9667
2389946 18310508      4.20000
2389946 18310508     -16.1750
2389947 18310509      2.96667
2389947 18310509     -18.2500
2389948 18310510     -2.26667
2389949 18310511     -13.7500
2389951 18310513     -11.5000
2389952 18310514     -12.4000
2389952 18310514      5.00000
2389952 18310514      24.5000
2389953 18310515     -17.0000
2389953 18310515      10.2000
2389954 18310516      10.1000
2389955 18310517      5.50000
2389956 18310518      6.00000
2389957 18310519      10.8000
2389958 18310520      9.30000
2389959 18310521      8.10000
2389960 18310522      2.30000
2389960 18310522      7.26667
2389960 18310522      2.72500
2389961 18310523     0.300000
2389961 18310523      11.4000
2389961 18310523      6.30000
2389962 18310524      4.10000
2389962 18310524      7.90000
2389962 18310524      2.90000
2389962 18310524     -13.1667
2389963 18310525    -0.450000
2389963 18310525      7.20000
2389963 18310525     -9.22000
2389963 18310525      13.1000
2389964 18310526      5.75000
2389964 18310526     -7.60000
2389964 18310526      17.7000
2389964 18310526     -9.40000
2389965 18310527      4.70000
2389965 18310527     -10.9000
2389965 18310527      7.95000
2389965 18310527     -16.2000
2389967 18310529     -7.17500
2389967 18310529      13.0000
2389969 18310531     -10.2000
2389969 18310531      11.0500
2389969 18310531     -14.5000
2389969 18310531      8.90000
2389970 18310601     -11.6000
2389970 18310601      6.36667
2389970 18310601     -13.9000
2389970 18310601      14.9000
2389971 18310602     -15.1000
2389971 18310602      5.80000
2389971 18310602     -16.6000
2389971 18310602      8.90000
2389971 18310602     -7.83333
2389972 18310603     -17.5667
2389972 18310603      6.00000
2389972 18310603     -13.3667
2389972 18310603      11.0500
2389972 18310603     -6.00000
2389974 18310605      9.95000
2389974 18310605      12.2000
2389974 18310605     -6.93333
2389976 18310607      9.10000
2389976 18310607     -16.8000
2389976 18310607     -12.3500
2389978 18310609      6.90000
2389978 18310609     -15.8333
2389982 18310613      13.4000
2389982 18310613     -17.6000
2389984 18310615      10.8000
2389984 18310615     -18.6000
2389984 18310615     -9.10000
2389987 18310618      11.9500
2389987 18310618     -19.3000
2389989 18310620     -5.15000
2389989 18310620     -5.50000
2389990 18310621      4.20000
2389990 18310621     -2.25000
2389991 18310622     -7.90000
2389992 18310623     -8.45000
2389994 18310625     -13.7750
2389995 18310626     -16.0500
2389996 18310627     -20.9500
2389997 18310628     -21.1000
2389997 18310628      3.50000
2389999 18310630     -12.7000
2390000 18310701     -13.4000
2390002 18310703     -2.50000
2390003 18310704      6.25000
2390003 18310704      16.6333
2390004 18310705      5.30000
2390004 18310705      19.8000
2390004 18310705      19.4000
2390005 18310706      18.3000
2390005 18310706      19.4667
2390005 18310706     -21.5500
2390006 18310707      18.5250
2390006 18310707      21.7000
2390006 18310707     -24.4000
2390007 18310708      14.5800
2390007 18310708      14.6000
2390008 18310709      12.8400
2390008 18310709      14.6000
2390008 18310709      20.8000
2390009 18310710      10.9250
2390009 18310710      13.4000
2390009 18310710      19.5000
2390009 18310710    -0.350000
2390010 18310711      9.80000
2390010 18310711      13.0500
2390011 18310712      8.50000
2390011 18310712      13.3000
2390011 18310712     -13.8000
2390012 18310713      14.8000
2390012 18310713     -9.75000
2390014 18310715     -4.10000
2390014 18310715     -1.20000
2390014 18310715     -20.8667
2390014 18310715      32.1000
2390016 18310717     -12.1000
2390016 18310717     -6.62500
2390016 18310717     -26.6500
2390016 18310717      18.1000
2390017 18310718     -13.7000
2390017 18310718     -34.8500
2390017 18310718      21.4000
2390019 18310720    -0.750000
2390020 18310721     -11.3000
2390020 18310721      15.4500
2390020 18310721      2.50000
2390022 18310723      0.00000
2390023 18310724     -31.4750
2390024 18310725     -14.3000
2390024 18310725      9.96000
2390024 18310725     -14.6000
2390024 18310725     -2.50000
2390025 18310726     -11.8250
2390025 18310726      8.00000
2390025 18310726     -12.1000
2390025 18310726     -1.90000
2390027 18310728      10.3833
2390027 18310728    -0.500000
2390027 18310728      14.3000
2390028 18310729      9.27500
2390028 18310729     -9.30000
2390028 18310729      2.16667
2390031 18310801      21.4667
2390031 18310801      2.77500
2390031 18310801     -4.00000
2390032 18310802      17.3000
2390032 18310802      19.7000
2390032 18310802      14.8000
2390032 18310802     -1.20000
2390032 18310802     -5.96667
2390034 18310804      14.0000
2390034 18310804      19.4500
2390034 18310804      8.90000
2390034 18310804      13.3000
2390034 18310804     -4.00000
2390034 18310804     -10.0000
2390035 18310805      11.9143
2390035 18310805      21.8000
2390035 18310805      7.65000
2390035 18310805     -7.76667
2390035 18310805     -8.50000
2390036 18310806      15.8400
2390036 18310806      20.5500
2390036 18310806      6.90000
2390036 18310806     -9.90000
2390036 18310806     -12.0000
2390037 18310807      20.1000
2390037 18310807      21.4000
2390037 18310807      8.62000
2390037 18310807     -13.2000
2390038 18310808      17.4000
2390038 18310808      16.7000
2390038 18310808      7.77500
2390038 18310808     -10.0000
2390039 18310809      14.6333
2390039 18310809      17.8000
2390039 18310809      9.76000
2390039 18310809     -10.1000
2390039 18310809     -8.20000
2390040 18310810      14.6000
2390040 18310810      15.4000
2390040 18310810      8.00000
2390040 18310810     -12.1667
2390040 18310810     -14.2000
2390041 18310811      19.2000
2390041 18310811      9.58000
2390041 18310811     -12.8500
2390041 18310811     -15.7500
2390042 18310812      14.8000
2390042 18310812      5.47500
2390042 18310812     -12.9000
2390042 18310812      3.40000
2390042 18310812     -13.0333
2390042 18310812     -3.70000
2390044 18310814      6.86667
2390044 18310814     -10.3200
2390044 18310814     -11.7500
2390045 18310815     -12.9000
2390045 18310815     -13.8000
2390045 18310815      12.2000
2390046 18310816     -14.6500
2390046 18310816     -12.1000
2390046 18310816      12.9500
2390047 18310817     -13.7667
2390047 18310817     -16.0000
2390047 18310817      10.4833
2390048 18310818     -16.5333
2390048 18310818     -11.0000
2390048 18310818      9.10000
2390048 18310818      3.86667
2390049 18310819     -16.6333
2390049 18310819      8.60000
2390049 18310819      3.70000
2390049 18310819      12.0000
2390050 18310820     -15.2500
2390050 18310820      8.70000
2390050 18310820      8.10000
2390053 18310823      14.4000
2390054 18310824      16.2750
2390062 18310901     -10.6333
2390062 18310901      1.40000
2390063 18310902     -17.4143
2390063 18310902      6.55000
2390063 18310902     -2.90000
2390065 18310904     -13.4667
2390065 18310904      5.92000
2390065 18310904      5.30000
2390065 18310904      13.6000
2390066 18310905     -15.0000
2390066 18310905      7.95000
2390066 18310905      9.20000
2390066 18310905      16.1000
2390067 18310906     -14.9000
2390067 18310906      7.60000
2390067 18310906      4.60000
2390067 18310906      10.8800
2390068 18310907      6.35000
2390068 18310907      3.40000
2390068 18310907      13.8750
2390069 18310908      5.40000
2390069 18310908    -0.200000
2390069 18310908      9.93333
2390077 18310916     -18.9667
2390078 18310917     -9.58333
2390079 18310918     -11.8000
2390081 18310920     -13.5000
2390082 18310921     -7.45000
2390082 18310921     -16.0500
2390083 18310922     -11.6667
2390084 18310923     -8.73333
2390085 18310924     -10.4667
2390086 18310925     -10.7400
2390086 18310925      10.4000
2390087 18310926     -14.6250
2390087 18310926      10.4000
2390088 18310927     -11.0750
2390088 18310927      2.00000
2390089 18310928     -8.90000
2390089 18310928      9.80000
2390091 18310930     -9.67500
2390091 18310930      7.20000
2390091 18310930      7.25000
2390091 18310930     -11.6333
2390091 18310930      13.4000
2390092 18311001     -6.55000
2390092 18311001      5.80000
2390092 18311001      2.30000
2390092 18311001     -5.86667
2390092 18311001      10.4000
2390095 18311004      7.50000
2390095 18311004    -0.633333
2390095 18311004      6.13333
2390095 18311004     -14.5600
2390096 18311005      10.0000
2390096 18311005      2.60000
2390096 18311005      7.30000
2390096 18311005     -16.3000
2390098 18311007     -1.40000
2390098 18311007     0.700000
2390098 18311007      23.1667
2390098 18311007     -5.60000
2390099 18311008      7.90000
2390099 18311008      15.2667
2390099 18311008     -8.00000
2390100 18311009      5.70000
2390100 18311009      14.0333
2390100 18311009     -11.2000
2390100 18311009     -8.75000
2390101 18311010      5.50000
2390101 18311010      10.6000
2390101 18311010     -10.3000
2390101 18311010      13.4000
2390102 18311011     -9.20000
2390102 18311011      11.6333
2390103 18311012      21.5000
2390103 18311012     -9.30000
2390103 18311012      19.7333
2390103 18311012      19.2000
2390104 18311013     -12.4000
2390104 18311013      11.2000
2390104 18311013      7.62500
2390104 18311013     -15.5000
2390105 18311014     -6.50000
2390105 18311014      13.8500
2390105 18311014      15.0600
2390105 18311014     -13.2500
2390106 18311015     -5.40000
2390106 18311015      17.0500
2390106 18311015      13.3000
2390106 18311015     -12.4000
2390106 18311015     -2.55000
2390111 18311020      13.0000
2390111 18311020     -16.7000
2390112 18311021      14.1000
2390112 18311021     -13.5000
2390114 18311023     -15.7500
2390115 18311024     -14.5000
2390116 18311025     -12.9000
2390116 18311025      20.8500
2390117 18311026     -7.60000
2390117 18311026      6.40000
2390117 18311026      15.2333
2390117 18311026      4.63333
2390118 18311027     -6.00000
2390118 18311027      4.40000
2390119 18311028     -7.60000
2390119 18311028     -15.5000
2390119 18311028      23.3000
2390119 18311028     -12.4000
2390120 18311029     -13.8000
2390120 18311029     -10.2500
2390120 18311029     -20.1500
2390123 18311101     -10.7545
2390123 18311101      7.10000
2390125 18311103     -13.0000
2390125 18311103    -0.600000
2390126 18311104     -6.97500
2390126 18311104     -13.3000
2390126 18311104     -2.70000
2390127 18311105     -7.04444
2390127 18311105     -12.9000
2390127 18311105     -1.80000
2390130 18311108     -5.40000
2390130 18311108     -13.3000
2390130 18311108     -1.25000
2390131 18311109     -13.3000
2390131 18311109     -2.82000
2390132 18311110     -10.7000
2390132 18311110     -3.90000
2390132 18311110      7.93333
2390136 18311114      12.7333
2390136 18311114     -14.3000
2390138 18311116      14.2000
2390138 18311116     -11.5000
2390138 18311116     -7.75000
2390138 18311116    -0.500000
2390140 18311118      9.50000
2390140 18311118     -14.8000
2390140 18311118     -8.06667
2390141 18311119      9.15000
2390141 18311119     -16.0000
2390141 18311119     -7.00000
2390148 18311126      11.5000
2390148 18311126     -16.0667
2390155 18311203     -8.20000
2390155 18311203     -10.0000
2390158 18311206      17.0000
2390164 18311212      9.95000
2390166 18311214      7.55000
2390166 18311214      16.7500
2390169 18311217      18.7667
2390169 18311217      22.6250
2390170 18311218      15.0857
2390172 18311220      19.7571
2390172 18311220     -6.40000
2390175 18311223      9.41667
2390175 18311223     -13.5000
2390175 18311223     -16.0000
2390179 18311227     -14.3000
2390179 18311227     -17.7000
2390185 18320102     -10.0000
2390186 18320103     -13.4000
2390187 18320104     -7.75000
2390187 18320104      15.4000
2390187 18320104     -8.55000
2390188 18320105     -13.3000
2390198 18320115     -11.4000
2390198 18320115      18.2500
2390199 18320116     -13.5500
2390199 18320116      19.7889
2390199 18320116     0.260000
2390204 18320121      19.2400
2390204 18320121     0.871429
2390204 18320121     -10.0000
2390204 18320121      13.5333
2390208 18320125     0.500000
2390208 18320125     -8.60000
2390208 18320125      10.6400
2390215 18320201      5.40000
2390215 18320201     -12.2000
2390216 18320202      6.86000
2390216 18320202     -8.10000
2390217 18320203      6.90000
2390217 18320203     -7.80000
2390218 18320204      7.87500
2390218 18320204     -10.8000
2390224 18320210      18.1000
2390224 18320210     -4.60000
2390224 18320210      11.8667
2390227 18320213      22.3250
2390227 18320213      1.80000
2390228 18320214      22.6000
2390228 18320214      3.20000
2390228 18320214     -9.20000
2390229 18320215      21.1500
2390229 18320215      2.20000
2390229 18320215     -10.6000
2390229 18320215     -7.80000
2390229 18320215      14.8000
2390230 18320216      20.1000
2390230 18320216     -5.90000
2390230 18320216     -5.40000
2390230 18320216      15.7333
2390231 18320217      18.6000
2390231 18320217     -8.60000
2390231 18320217      15.3500
2390231 18320217      9.30000
2390231 18320217      18.3500
2390232 18320218     -11.3000
2390232 18320218      13.9500
2390232 18320218      9.28000
2390232 18320218      14.9000
2390233 18320219     -4.40000
2390233 18320219      16.2667
2390233 18320219      12.1000
2390233 18320219      15.7167
2390234 18320220     -10.5000
2390234 18320220      16.1667
2390234 18320220      8.65000
2390234 18320220      12.8667
2390235 18320221     -9.60000
2390235 18320221      12.4000
2390235 18320221      6.55000
2390235 18320221      11.4000
2390235 18320221     0.800000
2390236 18320222     -7.95000
2390236 18320222      16.2000
2390236 18320222      8.60000
2390236 18320222      14.8200
2390236 18320222      7.92000
2390237 18320223     -8.90000
2390237 18320223      8.03333
2390237 18320223      6.13333
2390237 18320223      12.4500
2390237 18320223    -0.483333
2390237 18320223      11.0000
2390238 18320224     -11.9000
2390238 18320224      11.7500
2390238 18320224      3.40000
2390238 18320224      15.1000
2390238 18320224    0.0500000
2390238 18320224      8.40000
2390239 18320225     -13.1000
2390239 18320225      11.7000
2390239 18320225      14.4000
2390239 18320225      1.00000
2390239 18320225      3.95000
2390242 18320228      2.90000
2390242 18320228     -10.8500
2390242 18320228      14.7833
2390242 18320228     -8.40000
2390246 18320303      2.90000
2390246 18320303      16.9000
2390246 18320303     -11.0000
2390246 18320303      4.10000
2390246 18320303      16.1000
2390246 18320303      8.65000
2390248 18320305      7.50000
2390248 18320305      20.5000
2390248 18320305     -11.3000
2390248 18320305      2.60000
2390248 18320305      18.9000
2390248 18320305      13.3857
2390248 18320305     -18.8000
2390249 18320306      2.90000
2390249 18320306     -9.73333
2390249 18320306      15.3800
2390251 18320308      18.3667
2390251 18320308      16.7200
2390252 18320309      9.50000
2390252 18320309      14.5000
2390255 18320312      13.0000
2390255 18320312    -0.675000
2390255 18320312      9.20000
2390255 18320312     -5.95000
2390256 18320313      9.85000
2390256 18320313      1.50000
2390256 18320313      12.7000
2390256 18320313     -4.40000
2390258 18320315     -3.12000
2390258 18320315      10.2400
2390258 18320315     -8.33333
2390259 18320316     -5.40000
2390259 18320316      9.22500
2390259 18320316     -6.60000
2390264 18320321      3.00000
2390264 18320321     -10.9000
2390264 18320321      18.1000
2390264 18320321      8.30000
2390272 18320329      13.9250
2390272 18320329     -2.90000
2390273 18320330      16.5143
2390273 18320330     -4.30000
2390274 18320331      13.6200
2390274 18320331     -3.30000
2390274 18320331      24.0000
2390275 18320401      5.50000
2390275 18320401     -7.30000
2390275 18320401      20.4333
2390277 18320403      14.5250
2390280 18320406      20.6250
2390280 18320406      2.80000
2390281 18320407      17.9400
2390281 18320407     -6.40000
2390282 18320408      13.5000
2390282 18320408     -4.63333
2390282 18320408     -17.1400
2390282 18320408      10.2000
2390283 18320409      17.6000
2390283 18320409     -8.00000
2390283 18320409     -20.3250
2390283 18320409      10.0000
2390287 18320413     -20.9000
2390287 18320413      10.3000
2390288 18320414     -22.1000
2390288 18320414      9.40000
2390289 18320415     -28.2000
2390289 18320415      6.25000
2390289 18320415      8.80000
2390290 18320416      3.66667
2390291 18320417     0.400000
2390292 18320418     -1.83333
2390293 18320419      1.06667
2390294 18320420     -6.00000
2390296 18320422      10.4000
2390297 18320423      8.00000
2390300 18320426      18.4500
2390302 18320428      13.2000
2390302 18320428      21.5000
2390302 18320428      14.5667
2390303 18320429      12.2000
2390304 18320430      15.2833
2390307 18320503      13.4000
2390307 18320503     -9.25000
2390307 18320503      15.9333
2390308 18320504      9.80000
2390308 18320504     -13.8500
2390308 18320504      9.85000
2390309 18320505      9.80000
2390309 18320505     -7.63333
2390311 18320507      9.50000
2390311 18320507     -14.8667
2390312 18320508     -7.40000
2390313 18320509     -8.50000
2390315 18320511     -9.36667
2390316 18320512     -10.9364
2390318 18320514     -14.8429
2390318 18320514     -11.4333
2390318 18320514    -0.150000
2390319 18320515     -10.1167
2390319 18320515     -8.20000
2390319 18320515      8.53333
2390320 18320516     -9.72222
2390320 18320516     -11.1750
2390320 18320516      9.82000
2390321 18320517     -14.5250
2390321 18320517     -16.0667
2390321 18320517      1.43333
2390321 18320517      5.80000
2390321 18320517      10.5000
2390322 18320518     -14.5000
2390322 18320518     -4.92500
2390322 18320518      8.90000
2390322 18320518      14.4333
2390324 18320520      9.67500
2390324 18320520     -12.0000
2390325 18320521      8.58333
2390325 18320521     -10.5000
2390327 18320523      8.75000
2390327 18320523     -10.2000
2390328 18320524      9.60000
2390328 18320524     -15.0667
2390330 18320526      3.70000
2390330 18320526     -17.9667
2390330 18320526     -1.96667
2390331 18320527      4.70000
2390331 18320527     -13.8500
2390331 18320527      5.90000
2390331 18320527     -7.30000
2390332 18320528      6.20000
2390332 18320528     -14.9000
2390332 18320528     -9.80000
2390333 18320529      7.10000
2390333 18320529     -13.6000
2390333 18320529     -8.30000
2390334 18320530     -12.7000
2390336 18320601     -12.6500
2390337 18320602     -8.10000
2390337 18320602     -7.70000
2390338 18320603     -7.70000
2390340 18320605     -12.6200
2390341 18320606     -10.1500
2390342 18320607     -11.3000
2390343 18320608     -8.22000
2390343 18320608      11.6000
2390346 18320611     -14.0250
2390346 18320611      5.50000
2390359 18320624     -6.83333
2390359 18320624     -4.50000
2390359 18320624      10.2000
2390360 18320625     -4.60000
2390360 18320625     -9.00000
2390360 18320625      1.33333
2390364 18320629     -10.0333
2390369 18320704     0.600000
2390373 18320708      3.45000
2390374 18320709     -2.66667
2390374 18320709      7.30000
2390375 18320710      13.0500
2390375 18320710     -5.77500
2390377 18320712     -6.62500
2390377 18320712     -3.90000
2390378 18320713     -8.95000
2390378 18320713     -6.80000
2390379 18320714     -9.22000
2390379 18320714     -7.86667
2390380 18320715     -8.25000
2390380 18320715     -4.80000
2390383 18320718     -9.45000
2390389 18320724      5.70000
2390394 18320729     -13.2500
2390400 18320804      13.3000
2390400 18320804      7.95000
2390401 18320805      5.02500
2390403 18320807      9.20000
2390404 18320808      6.20000
2390405 18320809      7.30000
2390406 18320810      13.8667
2390407 18320811      9.30000
2390407 18320811      10.1000
2390408 18320812      10.4000
2390409 18320813      5.22000
2390411 18320815      1.40000
2390412 18320816      5.97500
2390428 18320901     -9.43333
2390434 18320907     -8.83333
2390435 18320908     -8.60000
2390436 18320909     -9.46667
2390437 18320910     -8.40000
2390438 18320911     -14.4200
2390439 18320912     -16.2200
2390440 18320913     -14.6000
2390441 18320914     -10.0250
2390442 18320915     -12.6333
2390442 18320915      14.3000
2390458 18321001      7.16667
2390459 18321002      15.7200
2390459 18321002     -9.20000
2390460 18321003      14.5000
2390461 18321004      8.02500
2390462 18321005      8.35000
2390465 18321008     -5.33333
2390466 18321009     -5.00000
2390466 18321009     -4.86667
2390467 18321010     -9.36000
2390468 18321011     -7.78571
2390471 18321014     -8.14286
2390471 18321014     -16.9000
2390472 18321015     -10.3333
2390477 18321020     -5.70000
2390477 18321020     -11.4000
2390478 18321021     -14.4333
2390479 18321022     -11.4500
2390480 18321023     -8.80000
2390481 18321024     -6.70000
2390481 18321024      7.96667
2390483 18321026     -1.60000
2390487 18321030      13.1400
2390488 18321031      15.0625
2390492 18321104      12.5667
2390492 18321104      12.0500
2390493 18321105      15.0250
2390494 18321106      12.5333
2390511 18321123      13.1000
2390512 18321124      14.9000
2390514 18321126      14.5000
2390515 18321127      13.1000
2390516 18321128      12.8000
2390519 18321201      11.4500
2390519 18321201     -7.20000
2390521 18321203      12.7000
2390521 18321203     -8.16000
2390521 18321203     -10.3000
2390525 18321207     -8.36000
2390525 18321207     -11.0333
2390525 18321207     -4.90000
2390526 18321208     -8.15000
2390526 18321208     -10.8750
2390526 18321208     -4.50000
2390530 18321212     -13.3000
2390533 18321215      11.3500
2390536 18321218      1.70000
2390537 18321219     0.100000
2390542 18321224     -7.95000
2390542 18321224      8.05000
2390542 18321224      10.0500
2390542 18321224     -4.10000
2390545 18321227     -4.61429
2390545 18321227      12.9600
2390560 18330111      4.55000
2390561 18330112      10.1333
2390562 18330113      9.66667
2390567 18330118      10.7250
2390568 18330119      7.20000
2390568 18330119     -4.17500
2390569 18330120      8.50000
2390569 18330120     -3.17500
2390569 18330120      16.9000
2390575 18330126     -2.42000
2390575 18330126     -11.8200
2390592 18330212      1.20000
2390592 18330212    -0.600000
2390595 18330215     -2.40000
2390595 18330215      11.2500
2390596 18330216     -2.00000
2390596 18330216      14.1909
2390597 18330217     -2.70000
2390597 18330217      9.92222
2390598 18330218     -6.65000
2390598 18330218      11.8000
2390600 18330220     -12.7333
2390600 18330220      11.5667
2390605 18330225     -4.73333
2390606 18330226     -15.5000
2390606 18330226     0.900000
2390619 18330311      10.5500
2390619 18330311      9.20000
2390620 18330312    -0.150000
2390620 18330312     -3.60000
2390628 18330320      8.80000
2390629 18330321      7.20000
2390634 18330326      6.80000
2390636 18330328      9.35000
2390636 18330328     -13.3000
2390640 18330401      7.00000
2390661 18330422     -3.75000
2390668 18330429      2.65000
2390671 18330502     -1.20000
2390672 18330503      4.82500
2390673 18330504      4.60000
2390674 18330505      4.43333
2390675 18330506      2.50000
2390676 18330507      1.95000
2390686 18330517      12.0000
2390688 18330519      10.6000
2390689 18330520      9.32500
2390692 18330523      6.10000
2390692 18330523      5.88000
2390693 18330524      6.90000
2390693 18330524      8.32500
2390694 18330525      5.35000
2390694 18330525      6.80000
2390739 18330709      23.9000
2390743 18330713      22.4000
2390745 18330715      8.85000
2390748 18330718      5.80000
2390749 18330719     0.600000
2390749 18330719      5.90000
2390750 18330720      4.12500
2390765 18330804      9.95000
2390770 18330809      5.47500
2390783 18330822      2.22000
2390784 18330823     0.100000
2390797 18330905     0.633333
2390803 18330911     -22.4000
2390803 18330911     -1.60000
2390828 18331006      8.90000
2390830 18331008      9.10000
2390830 18331008     0.975000
2390831 18331009      8.00000
2390831 18331009    -0.166667
2390832 18331010      8.70000
2390834 18331012      8.10000
2390836 18331014      9.60000
2390840 18331018      9.20000
2390856 18331103      9.70000
2390860 18331107      9.30000
2390861 18331108      5.90000
2390864 18331111      9.00000
2390865 18331112      9.20000
2390883 18331130      28.3000
2390884 18331201      27.1000
2390889 18331206      25.1000
2390891 18331208      23.2000
2390893 18331210      26.2000
2390917 18340103      6.80000
2390927 18340113     -2.03333
2390931 18340117      25.0000
2390948 18340203      3.73333
2390954 18340209      27.8000
2390955 18340210      29.8500
2390955 18340210     -5.63333
2390956 18340211      30.0000
2390956 18340211     -6.37500
2390957 18340212      28.9000
2390957 18340212     -7.40000
2390959 18340214      26.1000
2390959 18340214     -8.15000
2390959 18340214     -30.3000
2390960 18340215      25.4000
2390960 18340215     -32.1500
2390960 18340215     -35.7000
2390961 18340216      23.3000
2390961 18340216     -26.4000
2390964 18340219     -20.5500
2390964 18340219     -23.3000
2390968 18340223     -30.1667
2390969 18340224     -31.6000
2390970 18340225     -26.8000
2390982 18340309      24.7500
2390987 18340314     -31.4500
2391003 18340330     -22.3000
2391003 18340330      15.1333
2391007 18340403      11.7167
2391053 18340519      25.5000
2391056 18340522      19.2333
2391056 18340522     -9.75000
2391057 18340523      21.7750
2391063 18340529      22.8000
2391066 18340601      8.86667
2391067 18340602      7.50000
2391079 18340614      37.2167
2391081 18340616      29.5000
2391083 18340618      29.1667
2391086 18340621      25.6250
2391088 18340623      22.7250
2391104 18340709      20.2700
2391162 18340905     -23.4000
2391167 18340910      41.3667
2391168 18340911      29.1750
2391173 18340916      29.6875
2391176 18340919      25.6000
2391179 18340922      35.2000
2391187 18340930     -24.4000
2391188 18341001     -19.8667
2391188 18341001     -25.0000
2391188 18341001      20.4000
2391189 18341002     -18.5333
2391189 18341002      22.0000
2391191 18341004     -21.4667
2391191 18341004      26.3000
2391193 18341006     -16.1333
2391195 18341008     -20.2000
2391201 18341014     -21.7750
2391202 18341015     -36.7000
2391205 18341018     -24.3000
2391205 18341018      10.5000
2391205 18341018      26.6500
2391210 18341023      26.1625
2391210 18341023     -24.2000
2391212 18341025      26.9188
2391212 18341025     -33.1750
2391215 18341028      22.0667
2391215 18341028     -24.4500
2391215 18341028      28.7000
2391216 18341029      21.1000
2391216 18341029     -34.6000
2391221 18341103      26.7667
2391222 18341104      25.7333
2391223 18341105      31.0500
2391230 18341112     -33.8400
2391231 18341113     -33.6333
2391231 18341113     -19.5500
2391231 18341113     -29.5000
2391233 18341115     -23.9000
2391233 18341115     -27.6800
2391233 18341115      30.2400
2391238 18341120     -26.4000
2391238 18341120      22.7667
2391238 18341120     -23.4750
2391239 18341121     -29.2000
2391239 18341121      28.8167
2391239 18341121     -23.9667
2391239 18341121     -42.2000
2391239 18341121     -32.6000
2391240 18341122     -28.3833
2391240 18341122      25.5000
2391240 18341122     -27.6667
2391240 18341122     -39.5000
2391240 18341122      21.7000
2391253 18341205      31.4000
2391254 18341206      32.5000
2391255 18341207      28.7333
2391257 18341209      25.0500
2391257 18341209      31.3000
2391259 18341211      20.6000
2391259 18341211      26.4000
2391268 18341220     -21.7333
2391270 18341222     -27.5000
2391271 18341223     -24.3000
2391271 18341223     -29.0500
2391272 18341224     -23.9000
2391272 18341224     -33.1286
2391272 18341224      22.8000
2391274 18341226     -20.2500
2391274 18341226     -32.0857
2391274 18341226      21.5000
2391274 18341226      22.6000
2391277 18341229     -27.1333
2391277 18341229     -33.8500
2391277 18341229      17.0500
2391277 18341229      26.4200
2391278 18341230     -25.3000
2391278 18341230     -28.3500
2391278 18341230      16.6500
2391278 18341230      27.5000
2391292 18350113      20.4000
2391293 18350114      23.2000
2391294 18350115      19.9000
2391304 18350125      22.5000
2391308 18350129      17.7000
2391310 18350131     -14.2000
2391311 18350201     -15.7000
2391312 18350202     -15.1000
2391315 18350205     -24.7400
2391321 18350211     -32.2000
2391324 18350214      21.1667
2391324 18350214     -21.2667
2391325 18350215      21.3000
2391325 18350215     -20.7250
2391332 18350222      33.7500
2391332 18350222      39.9500
2391337 18350227      32.5000
2391338 18350228      31.4667
2391338 18350228     -16.0500
2391338 18350228     -25.8000
2391340 18350302     -17.3500
2391340 18350302     -30.7000
2391340 18350302      41.6500
2391342 18350304     -12.2000
2391342 18350304     -23.2000
2391347 18350309     -16.4200
2391347 18350309     -24.8000
2391349 18350311     -12.0000
2391349 18350311     -22.6000
2391351 18350313      33.2000
2391356 18350318      27.5000
2391358 18350320      29.3000
2391363 18350325     -19.6000
2391367 18350329     -25.3000
2391369 18350331     -26.3000
2391372 18350403     -35.4500
2391372 18350403     -36.1500
2391374 18350405     -32.3500
2391374 18350405     -26.5000
2391374 18350405     -6.60000
2391375 18350406     -26.6800
2391375 18350406     -29.8000
2391375 18350406     -9.40000
2391376 18350407     -21.4400
2391376 18350407     -14.6000
2391377 18350408     -30.7500
2391377 18350408     -8.20000
2391377 18350408     -28.9500
2391378 18350409     -35.2000
2391378 18350409     -10.2000
2391378 18350409     -31.1000
2391378 18350409      23.6429
2391378 18350409      25.8000
2391380 18350411     -26.7000
2391380 18350411     -19.6000
2391380 18350411      20.1800
2391380 18350411      24.0500
2391380 18350411     -32.6167
2391382 18350413     -25.0333
2391382 18350413      18.4750
2391382 18350413     -32.4400
2391382 18350413     -27.4000
2391383 18350414     -20.5000
2391383 18350414      17.3800
2391383 18350414     -29.3833
2391383 18350414     -18.7000
2391383 18350414      18.7000
2391384 18350415     -16.0000
2391384 18350415      16.9500
2391384 18350415     -28.6500
2391384 18350415     -18.4750
2391384 18350415      19.9000
2391389 18350420     -22.3000
2391389 18350420      11.7500
2391389 18350420     -13.9667
2391392 18350423     -27.4250
2391392 18350423      31.8000
2391392 18350423     -24.6667
2391397 18350428     -29.8286
2391397 18350428     -23.6200
2391397 18350428      23.9000
2391399 18350430     -23.5400
2391399 18350430      27.1000
2391399 18350430      17.5250
2391399 18350430     -25.6600
2391401 18350502     -31.0600
2391401 18350502      22.7500
2391401 18350502      23.0375
2391401 18350502     -22.3000
2391401 18350502     -23.0250
2391402 18350503     -34.8000
2391402 18350503      24.4333
2391402 18350503      24.8143
2391402 18350503     -21.9500
2391402 18350503     -27.3500
2391402 18350503     -21.3400
2391403 18350504     -37.3000
2391403 18350504      20.9000
2391403 18350504      32.2000
2391403 18350504     -22.8667
2391403 18350504     -21.9000
2391403 18350504     -14.2000
2391403 18350504      25.5000
2391403 18350504      6.70000
2391405 18350506      23.0000
2391405 18350506     -21.6000
2391405 18350506     -23.5333
2391405 18350506      34.6400
2391405 18350506      17.8000
2391408 18350509      25.1000
2391408 18350509     -20.5500
2391408 18350509     -22.8400
2391408 18350509      20.8000
2391409 18350510     -28.5667
2391409 18350510     -19.4333
2391409 18350510      20.2000
2391414 18350515     -20.6250
2391414 18350515      36.5000
2391415 18350516     -16.8800
2391415 18350516      35.5000
2391416 18350517     -23.1750
2391416 18350517      36.6000
2391417 18350518     -25.5500
2391417 18350518      35.3000
2391418 18350519     -26.0333
2391418 18350519      32.2000
2391419 18350520     -23.1000
2391419 18350520      42.3500
2391420 18350521     -19.6000
2391420 18350521      33.9000
2391424 18350525      38.8000
2391432 18350602     -25.6000
2391432 18350602     -13.9000
2391432 18350602     -36.1000
2391433 18350603     -22.8000
2391433 18350603     -15.3500
2391433 18350603     -37.9000
2391436 18350606     -18.8000
2391436 18350606     -29.6500
2391436 18350606      33.1000
2391440 18350610     -26.9500
2391440 18350610      33.4000
2391441 18350611     -30.9500
2391441 18350611      27.0000
2391444 18350614     -37.4000
2391444 18350614      25.3500
2391444 18350614      34.2000
2391448 18350618     -23.8000
2391450 18350620      37.1000
2391451 18350621      41.5667
2391455 18350625     -27.7000
2391455 18350625      43.8000
2391455 18350625      14.6667
2391460 18350630     -31.6000
2391460 18350630      16.5333
2391460 18350630     -12.8000
2391464 18350704     -33.2000
2391464 18350704     -12.6500
2391464 18350704      40.2000
2391468 18350708     -33.0000
2391468 18350708     -27.9500
2391469 18350709     -31.6000
2391469 18350709     -22.2500
2391471 18350711     -41.7667
2391471 18350711     -10.1333
2391471 18350711      40.2200
2391471 18350711     -20.4000
2391472 18350712     -34.2500
2391472 18350712     -19.3125
2391472 18350712      30.1571
2391472 18350712     -30.7500
2391472 18350712      16.5500
2391473 18350713     -32.7667
2391473 18350713     -18.5909
2391473 18350713      27.4200
2391473 18350713     -28.3000
2391473 18350713      13.5000
2391481 18350721      25.6000
2391481 18350721     -32.4000
2391481 18350721     -15.7000
2391481 18350721      22.8200
2391481 18350721     -25.0750
2391484 18350724     -24.4538
2391484 18350724      27.9000
2391487 18350727     -24.4800
2391487 18350727     -14.4000
2391487 18350727      25.5600
2391489 18350729     -25.9000
2391489 18350729     -15.6833
2391489 18350729      26.7000
2391489 18350729     -20.9500
2391491 18350731     -16.8333
2391491 18350731      25.5500
2391491 18350731     -26.6000
2391491 18350731      25.5667
2391493 18350802     -26.2667
2391493 18350802     -26.0250
2391493 18350802      34.0200
2391533 18350911     -23.0500
2391533 18350911     -32.5000
2391533 18350911     -15.6000
2391533 18350911     -45.6000
2391533 18350911      27.6500
2391533 18350911     -10.0500
2391533 18350911      35.3000
2391537 18350915      16.2250
2391537 18350915     -26.3000
2391537 18350915      24.1000
2391537 18350915     -24.6800
2391537 18350915     -21.1400
2391537 18350915      27.2000
2391543 18350921     -28.8000
2391543 18350921      17.3333
2391543 18350921     -33.5000
2391543 18350921     -25.7000
2391543 18350921     -20.3000
2391543 18350921     -16.4000
2391543 18350921     -6.20000
2391543 18350921      45.7000
2391543 18350921      27.0000
2391543 18350921      33.4000
2391544 18350922     -23.0000
2391544 18350922      16.1500
2391544 18350922     -34.1000
2391544 18350922     -27.3000
2391544 18350922     -16.3000
2391544 18350922     -15.6750
2391544 18350922     -1.10000
2391544 18350922      35.1500
2391544 18350922      16.0000
2391544 18350922      21.1000
2391544 18350922      21.3500
2391546 18350924     -21.0500
2391546 18350924     -32.9000
2391546 18350924     -25.0667
2391546 18350924      33.9167
2391546 18350924      15.0000
2391546 18350924      24.7000
2391546 18350924    -0.750000
2391548 18350926     -20.5500
2391548 18350926      33.2500
2391548 18350926      18.4750
2391548 18350926      25.2000
2391548 18350926      4.05000
2391548 18350926     -22.9000
2391548 18350926      9.50000
2391549 18350927      32.9000
2391549 18350927      11.8000
2391549 18350927      24.6000
2391549 18350927      6.10000
2391549 18350927     -27.8000
2391549 18350927     -4.10000
2391551 18350929      30.3500
2391551 18350929      7.70000
2391551 18350929      21.4000
2391551 18350929     -15.7000
2391551 18350929      23.2000
2391553 18351001      25.3000
2391553 18351001      13.7000
2391553 18351001     -14.6000
2391553 18351001      20.2000
2391553 18351001     -14.3667
2391553 18351001     -31.9000
2391554 18351002      30.1000
2391554 18351002      17.0000
2391554 18351002     -12.8000
2391554 18351002      22.4667
2391554 18351002     -16.3000
2391554 18351002     -33.4000
2391555 18351003      27.1000
2391555 18351003     -11.3500
2391555 18351003      25.6500
2391555 18351003     -14.1000
2391555 18351003     -30.1500
2391557 18351005     -27.1000
2391557 18351005      10.7000
2391557 18351005      26.9000
2391561 18351009     -11.8000
2391561 18351009      30.2000
2391561 18351009      27.1571
2391563 18351011     -2.10000
2391563 18351011     -11.5000
2391563 18351011      46.0200
2391563 18351011      20.6750
2391566 18351014     -27.1667
2391566 18351014      3.80000
2391566 18351014     -6.12000
2391566 18351014      30.7500
2391567 18351015     -21.3250
2391567 18351015      3.40000
2391567 18351015      11.0444
2391567 18351015     -27.9000
2391567 18351015      3.45000
2391567 18351015      30.5000
2391569 18351017      22.1857
2391569 18351017      35.6500
2391569 18351017     -29.6200
2391569 18351017     -10.7667
2391569 18351017     -30.8500
2391570 18351018      15.5200
2391570 18351018      25.1250
2391570 18351018     -23.5500
2391570 18351018     -12.3500
2391570 18351018     -33.0000
2391570 18351018     -8.85000
2391570 18351018     -20.4000
2391573 18351021      15.8500
2391573 18351021      26.1455
2391573 18351021     -25.5000
2391573 18351021     -22.0500
2391573 18351021      26.6000
2391573 18351021     -13.1000
2391573 18351021     -16.1333
2391573 18351021      39.1000
2391573 18351021      27.7500
2391573 18351021      32.2000
2391574 18351022      25.8750
2391574 18351022      34.5333
2391574 18351022     -12.7000
2391574 18351022      29.9667
2391574 18351022     -9.90000
2391574 18351022     -17.2250
2391574 18351022      32.4400
2391574 18351022      23.9333
2391574 18351022      24.6500
2391574 18351022     -34.4333
2391574 18351022     -21.8500
2391576 18351024      28.2000
2391576 18351024      37.1000
2391576 18351024     -20.5000
2391576 18351024      25.8000
2391576 18351024     -12.5667
2391576 18351024      34.7889
2391576 18351024     -36.5000
2391576 18351024      19.0300
2391576 18351024     -16.5000
2391576 18351024     -33.3000
2391584 18351101      16.8500
2391584 18351101     -31.4500
2391584 18351101     -31.9333
2391584 18351101      16.3000
2391584 18351101      21.4500
2391584 18351101      19.7000
2391585 18351102      18.5500
2391585 18351102     -32.1000
2391585 18351102     -33.7000
2391585 18351102      20.7250
2391585 18351102      21.4000
2391587 18351104     -27.5500
2391587 18351104      18.2667
2391589 18351106      15.5833
2391589 18351106      16.9375
2391589 18351106     -25.4000
2391592 18351109      27.0500
2391592 18351109      10.9500
2391592 18351109     -29.3000
2391592 18351109      21.3333
2391592 18351109     -35.6000
2391596 18351113      15.4000
2391596 18351113     -32.2750
2391596 18351113     -23.3333
2391596 18351113     -11.4714
2391596 18351113      24.2000
2391596 18351113     -16.3400
2391596 18351113     -24.0500
2391596 18351113      40.7000
2391597 18351114      4.40000
2391597 18351114     -45.9500
2391597 18351114     -30.3000
2391597 18351114     -16.3000
2391597 18351114      21.3000
2391597 18351114     -16.5500
2391597 18351114     -19.8400
2391597 18351114      49.5222
2391597 18351114      11.3667
2391602 18351119     -24.6500
2391602 18351119      13.6750
2391602 18351119     -31.0000
2391602 18351119     -33.6667
2391602 18351119      29.2600
2391602 18351119      21.6400
2391602 18351119      19.3000
2391605 18351122      30.2000
2391605 18351122     -33.8000
2391605 18351122      30.0000
2391605 18351122      20.1429
2391605 18351122     -27.9000
2391605 18351122     -13.0500
2391605 18351122     -29.5000
2391607 18351124      33.8000
2391607 18351124      20.1000
2391607 18351124     -13.1500
2391607 18351124     -27.9000
2391607 18351124      28.6000
2391607 18351124      21.7000
2391608 18351125      21.7000
2391608 18351125     -8.90000
2391608 18351125     -23.0000
2391608 18351125      29.7750
2391608 18351125      26.9000
2391608 18351125      13.1667
2391608 18351125      23.8750
2391609 18351126     -13.4000
2391609 18351126     -27.4000
2391609 18351126      29.8500
2391609 18351126      8.94000
2391609 18351126      26.9000
2391609 18351126      2.80000
2391611 18351128      26.7000
2391611 18351128      26.6000
2391611 18351128     -6.77500
2391611 18351128     -25.3750
2391611 18351128      17.5750
2391612 18351129      31.1667
2391612 18351129      23.4000
2391612 18351129     -13.5000
2391612 18351129      25.5000
2391612 18351129      35.1000
2391614 18351201      20.0833
2391614 18351201      20.4000
2391614 18351201      35.6000
2391614 18351201     -31.2000
2391614 18351201     -36.0500
2391614 18351201      19.5333
2391614 18351201     -14.6667
2391617 18351204      13.6333
2391617 18351204      25.5000
2391617 18351204     -32.1000
2391617 18351204      14.2500
2391617 18351204     -17.5500
2391617 18351204     -16.4333
2391623 18351210     -28.4333
2391623 18351210     -20.2750
2391623 18351210     -11.0500
2391623 18351210      11.8000
2391624 18351211     -25.1500
2391624 18351211     -15.8750
2391624 18351211     -3.50000
2391624 18351211      15.6500
2391624 18351211     -3.80000
2391634 18351221      2.95000
2391634 18351221      15.3000
2391634 18351221      23.8600
2391634 18351221      23.7000
2391642 18351229      11.4500
2391642 18351229      19.8000
2391642 18351229      31.6500
2391645 18360101      19.8500
2391645 18360101     -13.1250
2391645 18360101     0.100000
2391646 18360102      19.2000
2391646 18360102     -13.8400
2391646 18360102     -2.80000
2391646 18360102      42.5000
2391650 18360106     -28.0600
2391650 18360106     -18.4000
2391650 18360106      31.8250
2391650 18360106     -5.70000
2391650 18360106     -8.30000
2391651 18360107     -20.3500
2391651 18360107     -10.4000
2391651 18360107      31.7400
2391651 18360107     -14.9400
2391651 18360107     -17.9000
2391652 18360108     -22.9667
2391652 18360108     -17.0500
2391652 18360108      32.1200
2391652 18360108     -10.1800
2391652 18360108     -13.3667
2391652 18360108      30.5000
2391653 18360109     -30.2400
2391653 18360109      23.9833
2391653 18360109     -13.5000
2391653 18360109     -19.4000
2391653 18360109      23.4000
2391654 18360110     -31.0500
2391654 18360110      26.7000
2391654 18360110     -22.3500
2391654 18360110      6.40000
2391658 18360114     -24.7000
2391658 18360114      26.0000
2391658 18360114      5.60000
2391661 18360117     -26.9000
2391661 18360117      26.9000
2391661 18360117      7.66667
2391661 18360117      21.0600
2391661 18360117     -49.7000
2391661 18360117      21.0000
2391661 18360117      3.00000
2391663 18360119     -19.8333
2391663 18360119      13.7000
2391663 18360119      22.2500
2391663 18360119     -23.9500
2391663 18360119      20.6250
2391663 18360119     -24.3000
2391663 18360119      28.6000
2391663 18360119      9.93333
2391665 18360121      20.0000
2391665 18360121      26.7500
2391665 18360121      31.5000
2391665 18360121      21.7000
2391668 18360124      9.77500
2391668 18360124      18.9000
2391668 18360124      32.9833
2391668 18360124     -21.0000
2391668 18360124      17.7000
2391669 18360125      13.1000
2391669 18360125      22.9333
2391669 18360125      29.0000
2391669 18360125     -23.6600
2391669 18360125      20.8000
2391669 18360125     -11.4000
2391670 18360126      20.1000
2391670 18360126      28.8000
2391670 18360126      27.7714
2391670 18360126     -20.5750
2391670 18360126     -18.5500
2391670 18360126     -18.9500
2391670 18360126      22.6600
2391673 18360129      18.7750
2391673 18360129     -14.5200
2391673 18360129      19.9667
2391673 18360129     -20.8500
2391673 18360129     -15.3000
2391675 18360131      23.8667
2391675 18360131     -21.7000
2391675 18360131      15.4778
2391675 18360131     -27.9125
2391675 18360131      22.7500
2391678 18360203     -27.4500
2391678 18360203      6.34000
2391678 18360203     -25.1111
2391678 18360203      22.0889
2391680 18360205     -26.9000
2391680 18360205      10.2500
2391680 18360205     -29.3400
2391680 18360205      20.8125
2391680 18360205      22.5500
2391683 18360208     -26.9833
2391683 18360208      19.1714
2391683 18360208      18.6400
2391683 18360208     -25.7333
2391683 18360208     -11.3667
2391683 18360208      19.6000
2391686 18360211      15.0750
2391686 18360211     -16.2571
2391686 18360211      21.4600
2391686 18360211     -7.90000
2391686 18360211     -7.13333
2391688 18360213     -25.8375
2391688 18360213      16.9167
2391688 18360213     -17.9400
2391688 18360213     -18.3000
2391693 18360218      5.40000
2391693 18360218     -29.1000
2391693 18360218     -30.8000
2391693 18360218      33.3000
2391695 18360220     -24.7667
2391695 18360220      30.7800
2391695 18360220      19.0000
2391695 18360220      26.8500
2391697 18360222     -29.9000
2391697 18360222      29.8500
2391697 18360222      29.1500
2391697 18360222      30.9000
2391697 18360222     0.100000
2391697 18360222     -9.10000
2391700 18360225      29.1750
2391700 18360225      29.2333
2391700 18360225     -2.10000
2391700 18360225     -14.1000
2391700 18360225      15.7000
2391700 18360225     -25.1000
2391700 18360225     -25.8667
2391701 18360226      24.3500
2391701 18360226      28.5667
2391701 18360226     -3.00000
2391701 18360226     -12.8667
2391701 18360226      10.0250
2391701 18360226     -20.6500
2391701 18360226     -16.7000
2391701 18360226     -10.7000
2391702 18360227      25.4000
2391702 18360227      31.4200
2391702 18360227     -7.80000
2391702 18360227     -19.9333
2391702 18360227      14.7000
2391702 18360227     -25.4667
2391702 18360227     -18.1000
2391702 18360227     -12.7000
2391702 18360227      34.7667
2391704 18360229      30.0000
2391704 18360229      32.6500
2391704 18360229     -10.2333
2391704 18360229     -19.4500
2391704 18360229      11.7667
2391704 18360229     -29.6167
2391704 18360229     -21.6000
2391704 18360229     -16.2000
2391704 18360229      26.5000
2391705 18360301      23.7000
2391705 18360301      26.9667
2391705 18360301     -10.9000
2391705 18360301     -20.4000
2391705 18360301     -33.3600
2391705 18360301     -24.4000
2391705 18360301     -19.5000
2391705 18360301      25.2000
2391705 18360301     -27.5333
2391706 18360302      30.4500
2391706 18360302     -21.0000
2391706 18360302     -26.2857
2391706 18360302     -21.5000
2391706 18360302     -18.0000
2391706 18360302      24.2000
2391706 18360302     -24.8500
2391706 18360302      20.7333
2391706 18360302     -8.50000
2391710 18360306     -20.2000
2391710 18360306     -31.7667
2391710 18360306     -9.78235
2391710 18360306     -13.6875
2391710 18360306     -4.03333
2391711 18360307     -27.5000
2391711 18360307     -11.4000
2391711 18360307     -12.8750
2391714 18360310     -19.2375
2391714 18360310     -18.0000
2391714 18360310     -33.3600
2391714 18360310     -7.95000
2391714 18360310      27.5400
2391714 18360310      21.0500
2391716 18360312     -17.0571
2391716 18360312     -35.2000
2391716 18360312     -16.1000
2391716 18360312      19.9000
2391716 18360312      14.9000
2391716 18360312     -21.6400
2391716 18360312      16.6000
2391716 18360312     -26.8000
2391716 18360312      19.1000
2391720 18360316      14.7000
2391720 18360316     -17.4000
2391720 18360316      27.9600
2391720 18360316      28.2000
2391721 18360317     -14.8818
2391721 18360317      25.1857
2391721 18360317      20.2000
2391721 18360317     -19.7500
2391722 18360318     -15.6000
2391722 18360318      22.1000
2391722 18360318      20.1000
2391722 18360318     -22.5333
2391724 18360320     -18.7000
2391724 18360320      24.0500
2391724 18360320      21.1500
2391724 18360320      26.3500
2391725 18360321      18.9714
2391725 18360321      22.1500
2391725 18360321      31.7200
2391725 18360321      22.2000
2391730 18360326      17.5000
2391730 18360326     -24.5500
2391732 18360328      20.2800
2391732 18360328     -26.3571
2391732 18360328     -10.4000
2391735 18360331      17.5000
2391735 18360331     -11.6000
2391735 18360331      10.3000
2391735 18360331     -21.4000
2391735 18360331     -7.70000
2391735 18360331      30.1333
2391735 18360331      30.5500
2391736 18360401      14.7000
2391736 18360401     -9.80000
2391736 18360401     -16.7500
2391736 18360401     -3.20000
2391736 18360401      26.1333
2391736 18360401      23.0000
2391738 18360403     -12.9500
2391738 18360403     -22.7500
2391738 18360403     -6.53333
2391738 18360403      28.4250
2391738 18360403      25.8000
2391738 18360403     -17.2000
2391738 18360403     -13.0500
2391741 18360406     -16.5000
2391741 18360406     -24.3727
2391741 18360406     -11.2714
2391741 18360406      22.3250
2391741 18360406      18.4000
2391741 18360406     -20.6200
2391741 18360406     -14.4400
2391741 18360406      37.7000
2391742 18360407     -18.3000
2391742 18360407     -23.0667
2391742 18360407     -10.7250
2391742 18360407      29.7125
2391742 18360407      20.6000
2391742 18360407     -21.1000
2391742 18360407     -16.2333
2391742 18360407      30.8000
2391742 18360407      8.60000
2391742 18360407     -5.65000
2391742 18360407     -28.6667
2391744 18360409     -31.3000
2391744 18360409     -16.9000
2391744 18360409      27.8800
2391744 18360409      20.5000
2391744 18360409     -24.3857
2391744 18360409     -11.3333
2391744 18360409      32.0000
2391744 18360409      26.6000
2391744 18360409     -19.7250
2391744 18360409      29.4000
2391745 18360410     -19.6000
2391745 18360410      26.7500
2391745 18360410      19.8000
2391745 18360410     -25.0000
2391745 18360410     -11.4333
2391745 18360410      34.9500
2391745 18360410      22.1000
2391745 18360410     -24.9500
2391745 18360410      27.3000
2391746 18360411      13.4000
2391746 18360411     -23.7000
2391746 18360411     -14.5143
2391746 18360411      31.7000
2391746 18360411      24.9875
2391746 18360411     -27.0333
2391746 18360411      29.7000
2391746 18360411     -15.0000
2391750 18360415     -36.8750
2391750 18360415      19.6000
2391750 18360415      30.1000
2391750 18360415     -4.72000
2391750 18360415      36.6333
2391752 18360417     -19.8333
2391752 18360417      27.1385
2391752 18360417      28.9000
2391752 18360417     -27.3200
2391752 18360417      35.3250
2391752 18360417      17.3250
2391752 18360417      18.5143
2391752 18360417      11.8286
2391752 18360417     -21.0000
2391752 18360417     -15.5250
2391755 18360420      16.4000
2391755 18360420      28.1000
2391755 18360420     -22.0400
2391755 18360420      30.9929
2391755 18360420      15.7000
2391755 18360420      14.8400
2391755 18360420      15.1333
2391755 18360420     -18.9333
2391755 18360420      22.4500
2391756 18360421     -18.8667
2391756 18360421      31.2000
2391756 18360421      12.6000
2391756 18360421      15.9714
2391756 18360421      12.7200
2391756 18360421     -23.6333
2391756 18360421      20.5000
2391758 18360423     -22.0000
2391758 18360423      29.5429
2391758 18360423      13.0600
2391758 18360423      11.7000
2391758 18360423      20.4500
2391758 18360423      16.3000
2391759 18360424      29.4364
2391759 18360424      17.7714
2391759 18360424      10.6250
2391759 18360424      20.5000
2391759 18360424      17.2333
2391759 18360424      33.3000
2391762 18360427      12.5000
2391762 18360427      26.0000
2391762 18360427      16.4333
2391762 18360427      38.8500
2391762 18360427     -24.5286
2391762 18360427     -12.2333
2391762 18360427     -19.8000
2391762 18360427      23.9000
2391762 18360427      18.5000
2391765 18360430      12.0500
2391765 18360430     -25.9500
2391765 18360430     -7.86000
2391765 18360430     -16.6000
2391765 18360430      27.9667
2391765 18360430      28.4000
2391765 18360430     -16.3000
2391771 18360506     -6.40000
2391771 18360506      19.9000
2391771 18360506      17.0000
2391771 18360506      19.0667
2391771 18360506     -18.6333
2391771 18360506      33.5000
2391771 18360506      17.6000
2391772 18360507      23.7000
2391772 18360507      20.6000
2391772 18360507      18.3333
2391772 18360507     -22.6833
2391772 18360507      34.0500
2391772 18360507      19.8600
2391774 18360509      23.2000
2391774 18360509     -20.5000
2391774 18360509      36.6000
2391774 18360509      21.5500
2391774 18360509     -14.2500
2391774 18360509      26.8000
2391776 18360511      23.2000
2391776 18360511      12.7000
2391776 18360511      13.2500
2391776 18360511      24.3333
2391776 18360511      18.1000
2391776 18360511      20.1000
2391776 18360511      23.9500
2391778 18360513      50.1500
2391778 18360513     -3.10000
2391778 18360513      10.4000
2391778 18360513      33.8529
2391779 18360514      35.3385
2391779 18360514      11.6000
2391779 18360514      16.1500
2391779 18360514      29.4636
2391780 18360515      37.4500
2391780 18360515     -14.5000
2391780 18360515    -0.100000
2391780 18360515      9.00000
2391780 18360515      21.0778
2391781 18360516      37.1250
2391781 18360516     -16.1000
2391781 18360516     -21.0600
2391781 18360516      12.7333
2391781 18360516      19.8000
2391781 18360516      18.3615
2391783 18360518     -13.4000
2391783 18360518     -24.2667
2391783 18360518      14.4100
2391783 18360518      31.9000
2391783 18360518      42.3000
2391783 18360518      13.8500
2391784 18360519     -14.7333
2391784 18360519     -27.1750
2391784 18360519      8.88750
2391784 18360519      40.5000
2391784 18360519      25.9500
2391784 18360519      13.3250
2391785 18360520     -18.1000
2391785 18360520     -35.1750
2391785 18360520      14.1000
2391785 18360520      39.4500
2391785 18360520      20.5400
2391785 18360520      20.7857
2391786 18360521     -25.1500
2391786 18360521     -36.5000
2391786 18360521      13.6250
2391786 18360521      37.9000
2391786 18360521      16.6400
2391786 18360521      25.0200
2391788 18360523     -29.3250
2391788 18360523      7.70000
2391788 18360523      32.3000
2391788 18360523      23.6286
2391788 18360523     -24.9800
2391790 18360525     -32.3000
2391790 18360525     -3.23333
2391790 18360525      33.2000
2391790 18360525      18.5000
2391790 18360525      8.40000
2391790 18360525     -15.2000
2391790 18360525      24.8000
2391790 18360525     -5.16667
2391791 18360526     -32.3000
2391791 18360526      15.0000
2391791 18360526      13.9000
2391791 18360526      8.30000
2391791 18360526     -19.9500
2391791 18360526      21.7500
2391791 18360526     -19.5000
2391791 18360526     -24.4000
2391792 18360527      14.8000
2391792 18360527      9.57500
2391792 18360527      11.6667
2391792 18360527     -25.7222
2391792 18360527      18.0500
2391792 18360527     -28.1500
2391795 18360530      9.00000
2391795 18360530     -26.8000
2391795 18360530      23.1750
2391795 18360530     -19.6500
2391795 18360530     -13.5000
2391795 18360530      26.9000
2391796 18360531      12.4000
2391796 18360531     -21.3800
2391796 18360531     -21.4900
2391796 18360531      18.6000
2391796 18360531     -15.0000
2391800 18360604     -22.8250
2391800 18360604      26.6500
2391800 18360604     -16.2000
2391800 18360604      21.3667
2391800 18360604     -24.7000
2391800 18360604      14.8000
2391801 18360605     -22.0000
2391801 18360605      36.5667
2391801 18360605     -18.2000
2391801 18360605      22.4000
2391801 18360605     -29.2500
2391801 18360605      18.7500
2391802 18360606     -23.1000
2391802 18360606     -17.7000
2391802 18360606      18.2000
2391802 18360606     -27.1000
2391802 18360606      20.8000
2391802 18360606      30.3000
2391802 18360606      23.8000
2391804 18360608     -26.9600
2391804 18360608     -20.5000
2391804 18360608     -28.2200
2391804 18360608      22.2000
2391804 18360608      21.4000
2391804 18360608      19.2667
2391804 18360608     -20.0750
2391805 18360609     -24.8800
2391805 18360609     -16.3000
2391805 18360609     -24.8333
2391805 18360609      18.5800
2391805 18360609      31.4000
2391805 18360609      27.7333
2391805 18360609     -20.1000
2391805 18360609      9.30000
2391805 18360609     -17.0000
2391810 18360614      16.0143
2391810 18360614     -32.6857
2391810 18360614     -6.66667
2391810 18360614     -18.6333
2391810 18360614     -8.40000
2391810 18360614      6.10000
2391810 18360614      50.3000
2391810 18360614      42.5000
2391810 18360614      30.7000
2391811 18360615      22.5143
2391811 18360615     -22.7875
2391811 18360615     -21.9000
2391811 18360615     -3.65000
2391811 18360615      10.9200
2391811 18360615      35.4000
2391811 18360615      20.6000
2391811 18360615     -4.56667
2391813 18360617      7.20000
2391813 18360617     -25.0000
2391813 18360617      26.2000
2391813 18360617      13.9000
2391813 18360617     -7.50000
2391813 18360617      6.25000
2391813 18360617      19.9333
2391816 18360620     -22.9667
2391816 18360620      25.3250
2391816 18360620      16.7000
2391816 18360620      16.4667
2391816 18360620     -12.2000
2391816 18360620      12.6500
2391816 18360620     -13.0000
2391819 18360623      28.3500
2391819 18360623      15.9500
2391819 18360623      16.1833
2391819 18360623     -16.8000
2391819 18360623      19.1000
2391819 18360623     -14.7000
2391819 18360623      26.5833
2391820 18360624      15.7000
2391820 18360624      17.9250
2391820 18360624     -12.6000
2391820 18360624      14.8000
2391820 18360624     -11.0000
2391820 18360624      26.2600
2391821 18360625      17.5800
2391821 18360625     -10.2000
2391821 18360625      15.2000
2391821 18360625     -13.2667
2391821 18360625      26.8667
2391825 18360629      23.8000
2391825 18360629      14.0000
2391825 18360629      36.9000
2391825 18360629     -43.2500
2391825 18360629     -30.5000
2391825 18360629     -49.1000
2391826 18360630     -13.9000
2391826 18360630      30.1500
2391826 18360630     -23.5250
2391826 18360630     -14.6000
2391826 18360630     -19.3714
2391826 18360630     -8.10000
2391826 18360630      33.9000
2391828 18360702     -26.8000
2391828 18360702     -18.0000
2391828 18360702     -25.5000
2391828 18360702     -14.7000
2391828 18360702     -15.5800
2391828 18360702     -31.0000
2391828 18360702     -19.4000
2391831 18360705     -14.6818
2391831 18360705     -24.7000
2391831 18360705     -10.9182
2391831 18360705     -7.20000
2391831 18360705     -33.2500
2391831 18360705     -23.1000
2391831 18360705     -13.6000
2391831 18360705     -24.3667
2391832 18360706     -31.9200
2391832 18360706     -18.7455
2391832 18360706     -26.8000
2391832 18360706     -31.6167
2391832 18360706     -20.8000
2391832 18360706     -4.60000
2391832 18360706     -15.0333
2391832 18360706      14.2667
2391833 18360707     -32.2000
2391833 18360707     -18.9000
2391833 18360707     -26.5000
2391833 18360707     -28.7500
2391833 18360707     -21.0000
2391833 18360707     -2.70000
2391833 18360707     -10.7000
2391833 18360707      13.6500
2391833 18360707     -15.1000
2391845 18360719     -34.2667
2391845 18360719     -26.2000
2391845 18360719      24.6400
2391845 18360719      15.4000
2391845 18360719     -41.3500
2391845 18360719     -7.67500
2391845 18360719      12.8571
2391845 18360719      1.30000
2391845 18360719      4.35000
2391845 18360719      45.7250
2391847 18360721     -29.5000
2391847 18360721      7.20000
2391847 18360721     -19.7667
2391847 18360721      2.05833
2391847 18360721     -5.24000
2391847 18360721     -3.65556
2391847 18360721      36.9000
2391847 18360721      19.1000
2391847 18360721      29.4500
2391847 18360721     -2.00000
2391848 18360722      12.2500
2391848 18360722     -13.1750
2391848 18360722      6.74000
2391848 18360722     -6.50909
2391848 18360722     -7.13333
2391848 18360722      37.5571
2391848 18360722      25.8125
2391848 18360722     -10.8000
2391849 18360723      13.6000
2391849 18360723     -17.6000
2391849 18360723      2.80000
2391849 18360723     -19.2500
2391849 18360723     -18.6500
2391849 18360723      25.8000
2391849 18360723      19.2500
2391849 18360723     -17.5000
2391850 18360724     -20.3667
2391850 18360724     0.616667
2391850 18360724     -26.4200
2391850 18360724     -19.5600
2391850 18360724      29.1000
2391850 18360724      26.6500
2391850 18360724     -15.1000
2391850 18360724     -40.7000
2391851 18360725     -22.8500
2391851 18360725    -0.325000
2391851 18360725     -25.7250
2391851 18360725     -25.6556
2391851 18360725      27.1400
2391851 18360725      22.7500
2391851 18360725     -14.5000
2391851 18360725     -49.9000
2391852 18360726     -28.9000
2391852 18360726      3.80000
2391852 18360726     -28.5571
2391852 18360726     -32.7000
2391852 18360726      25.5000
2391852 18360726      22.0500
2391852 18360726     -21.8500
2391852 18360726      3.45000
2391853 18360727     -35.3200
2391853 18360727     -34.9444
2391853 18360727      21.6000
2391853 18360727      18.5500
2391853 18360727     -22.9000
2391853 18360727     -1.56667
2391854 18360728     -32.1545
2391854 18360728     -32.7500
2391854 18360728      31.1000
2391854 18360728     -24.2000
2391854 18360728     -11.3875
2391855 18360729     -21.9000
2391855 18360729     -25.1333
2391855 18360729     -21.6000
2391855 18360729     -22.0143
2391856 18360730     -26.9250
2391856 18360730     -22.4000
2391856 18360730     -17.4833
2391863 18360806      14.5111
2391863 18360806      16.6889
2391863 18360806      14.3000
2391863 18360806     -15.7000
2391863 18360806     -9.73750
2391863 18360806     -15.7000
2391865 18360808      17.1667
2391865 18360808      14.1000
2391865 18360808      15.2000
2391865 18360808     -15.2000
2391865 18360808     -10.9889
2391865 18360808     -9.85000
2391865 18360808      32.4500
2391866 18360809      16.7000
2391866 18360809      13.7769
2391866 18360809      15.7000
2391866 18360809     -13.2778
2391866 18360809     -11.5750
2391866 18360809      32.6000
2391867 18360810      23.1714
2391867 18360810      12.2000
2391867 18360810     -11.2556
2391867 18360810     -12.0500
2391867 18360810      7.56000
2391869 18360812      26.6125
2391869 18360812     -16.2000
2391869 18360812     -12.3000
2391869 18360812     -10.7750
2391869 18360812      11.0444
2391870 18360813      23.2000
2391870 18360813     -20.0600
2391870 18360813     -12.8000
2391870 18360813      15.6000
2391870 18360813     -35.2000
2391871 18360814     -17.8667
2391871 18360814     -9.20000
2391871 18360814      15.2429
2391871 18360814     -29.3000
2391871 18360814      13.8250
2391872 18360815     -34.6000
2391872 18360815     -26.1000
2391872 18360815      11.0222
2391872 18360815     -30.8250
2391872 18360815      1.02500
2391872 18360815    -0.450000
2391873 18360816     -23.8000
2391873 18360816      6.25000
2391873 18360816     -37.0000
2391873 18360816      2.50000
2391873 18360816      2.30000
2391873 18360816     -4.00000
2391873 18360816      43.7000
2391875 18360818     -6.00000
2391875 18360818     -16.5833
2391875 18360818     -15.2200
2391875 18360818      32.6833
2391879 18360822     -13.3200
2391879 18360822      34.4000
2391879 18360822      23.8500
2391879 18360822      8.05000
2391880 18360823     -19.3143
2391880 18360823      33.5000
2391880 18360823      22.4500
2391880 18360823      8.80000
2391880 18360823      12.4000
2391881 18360824     -14.5333
2391881 18360824     -13.9000
2391881 18360824      30.1000
2391881 18360824      20.8000
2391881 18360824      9.20000
2391881 18360824      20.6143
2391882 18360825     -25.6400
2391882 18360825     -17.8000
2391882 18360825      40.8000
2391882 18360825      32.2000
2391882 18360825      19.5000
2391882 18360825      18.3000
2391882 18360825      44.4333
2391884 18360827     -21.4333
2391884 18360827      38.9000
2391884 18360827      33.1000
2391884 18360827      18.7000
2391884 18360827      49.2000
2391884 18360827     -16.4182
2391884 18360827      28.8000
2391884 18360827      35.1222
2391884 18360827     -22.8000
2391888 18360831      17.1000
2391888 18360831      22.2000
2391888 18360831      12.8000
2391888 18360831      43.8000
2391888 18360831     -19.2810
2391888 18360831      25.4750
2391888 18360831     -24.8625
2391888 18360831      34.0000
2391888 18360831     -10.2538
2391889 18360901      35.2000
2391889 18360901      25.6000
2391889 18360901      47.5000
2391889 18360901     -14.1429
2391889 18360901      22.8625
2391889 18360901     -25.3250
2391889 18360901      38.7000
2391889 18360901     -11.4000
2391889 18360901      33.7889
2391891 18360903     -9.50000
2391891 18360903      21.8714
2391891 18360903     -21.8000
2391891 18360903      32.7375
2391891 18360903     -15.3474
2391891 18360903      24.5250
2391891 18360903      7.50000
2391894 18360906     -28.2000
2391894 18360906      30.0000
2391894 18360906     -18.2687
2391894 18360906      26.3250
2391894 18360906      18.8000
2391894 18360906     -33.4000
2391894 18360906     -14.2000
2391897 18360909     -15.1769
2391897 18360909      24.9250
2391897 18360909      19.6333
2391897 18360909     -32.7000
2391897 18360909     -17.2000
2391901 18360913     -38.0000
2391901 18360913    -0.900000
2391902 18360914     -3.45000
2391902 18360914      20.4000
2391905 18360917     -14.6600
2391905 18360917      14.2667
2391905 18360917      28.5250
2391905 18360917      39.4900
2391905 18360917     -14.6000
2391907 18360919      15.5000
2391907 18360919      28.9500
2391907 18360919      36.1000
2391907 18360919     -15.7667
2391907 18360919     -23.1667
2391908 18360920      8.70000
2391908 18360920      24.1333
2391908 18360920      39.3600
2391908 18360920     -12.6300
2391908 18360920     -15.3333
2391909 18360921      5.06667
2391909 18360921      37.3714
2391909 18360921     -12.3000
2391909 18360921     -13.8308
2391910 18360922      1.20000
2391910 18360922      32.2000
2391910 18360922     -13.8667
2391910 18360922     -14.6412
2391910 18360922      21.6000
2391915 18360927     -14.0400
2391915 18360927     -11.8500
2391915 18360927     -14.0000
2391915 18360927      20.8500
2391915 18360927      21.1667
2391915 18360927     -23.3750
2391915 18360927     -17.8333
2391919 18361001      5.61667
2391919 18361001     -30.4000
2391919 18361001     -18.2600
2391919 18361001     -5.73333
2391924 18361006     -23.0333
2391924 18361006     -17.1625
2391924 18361006      40.6250
2391925 18361007     -25.1375
2391925 18361007     -25.5000
2391925 18361007      40.4400
2391925 18361007      29.9500
2391926 18361008     -26.3500
2391926 18361008      37.8500
2391926 18361008      23.6000
2391926 18361008     -25.9000
2391926 18361008      48.1000
2391928 18361010     -33.8000
2391928 18361010      41.5391
2391928 18361010      26.3667
2391928 18361010     -19.3000
2391928 18361010      50.5375
2391928 18361010      21.7727
2391928 18361010      34.1000
2391933 18361015      34.2000
2391933 18361015      24.4000
2391933 18361015     -16.7500
2391933 18361015     -29.2000
2391933 18361015      37.6500
2391933 18361015      25.0000
2391933 18361015      7.35000
2391933 18361015      26.7333
2391933 18361015     -9.25000
2391933 18361015     -24.5667
2391933 18361015      4.80000
2391934 18361016     -23.3000
2391934 18361016     -27.1667
2391934 18361016      36.2429
2391934 18361016      20.4727
2391934 18361016      12.9000
2391934 18361016      27.0000
2391934 18361016     -21.7333
2391934 18361016      15.1571
2391934 18361016     -19.8000
2391937 18361019     -27.4000
2391937 18361019      31.8750
2391937 18361019      27.4000
2391937 18361019      13.8000
2391937 18361019      32.4833
2391937 18361019     -8.32500
2391937 18361019      20.6875
2391937 18361019     -22.7600
2391937 18361019     -14.5571
2391937 18361019     -12.8000
2391937 18361019      28.8000
2391937 18361019      35.7000
2391937 18361019     -14.8500
2391939 18361021      26.6750
2391939 18361021      9.20000
2391939 18361021      27.2500
2391939 18361021     -11.4125
2391939 18361021      11.5500
2391939 18361021     -27.4583
2391939 18361021     -18.9500
2391939 18361021     -21.1000
2391939 18361021      13.3000
2391939 18361021      6.97000
2391939 18361021     -23.0000
2391940 18361022      28.7800
2391940 18361022      9.60000
2391940 18361022      24.8143
2391940 18361022     -8.96000
2391940 18361022      13.5600
2391940 18361022     -21.1143
2391940 18361022     -17.3250
2391940 18361022     -17.7500
2391940 18361022      15.9000
2391940 18361022      4.50000
2391940 18361022      18.6556
2391940 18361022     -17.9000
2391940 18361022     -20.9500
2391946 18361028     -13.9500
2391946 18361028      29.6000
2391946 18361028      20.9000
2391946 18361028     -20.8333
2391946 18361028     -28.0000
2391946 18361028     -15.2000
2391946 18361028     -14.6500
2391949 18361031      25.0000
2391949 18361031     -18.6000
2391949 18361031     -21.5500
2391949 18361031     -22.3667
2391953 18361104     -23.8000
2391953 18361104     -11.4333
2391955 18361106     -23.8000
2391955 18361106     -16.4800
2391955 18361106      8.45000
2391955 18361106      2.00000
2391956 18361107     -14.9750
2391956 18361107      7.25000
2391956 18361107     0.350000
2391956 18361107     -2.10000
2391956 18361107      28.6500
2391956 18361107      37.5500
2391958 18361109     -15.7286
2391958 18361109      13.9000
2391958 18361109     -13.5750
2391958 18361109     -17.0200
2391958 18361109      14.9625
2391958 18361109      28.1000
2391958 18361109      20.3500
2391958 18361109      16.1667
2391958 18361109     -13.1000
2391960 18361111     -16.1500
2391960 18361111     -19.7800
2391960 18361111      13.8667
2391960 18361111      21.6500
2391960 18361111     -22.0333
2391960 18361111     -20.0500
2391961 18361112     -16.9250
2391961 18361112     -16.9714
2391961 18361112      14.7667
2391961 18361112      22.9833
2391961 18361112     -17.1500
2391961 18361112     -14.1250
2391961 18361112      26.8000
2391965 18361116     -24.7000
2391965 18361116      7.20000
2391965 18361116      6.95000
2391965 18361116      13.0600
2391965 18361116     -22.0500
2391965 18361116      36.5000
2391965 18361116      40.1500
2391965 18361116      27.7333
2391966 18361117     -20.8500
2391966 18361117      14.5600
2391966 18361117      21.3600
2391966 18361117     -13.1182
2391966 18361117      31.5833
2391966 18361117      35.0000
2391966 18361117      19.7333
2391966 18361117      36.6000
2391967 18361118      18.3000
2391967 18361118      23.7250
2391967 18361118     -17.2667
2391967 18361118      29.2250
2391967 18361118      30.5667
2391967 18361118      17.6667
2391967 18361118      29.7333
2391967 18361118      33.5250
2391967 18361118      20.9000
2391967 18361118     -21.3500
2391968 18361119      7.95000
2391968 18361119      13.5000
2391968 18361119     -16.4222
2391968 18361119      25.4000
2391968 18361119      32.9000
2391968 18361119      18.1000
2391968 18361119      31.6000
2391968 18361119      25.2250
2391968 18361119      21.7500
2391968 18361119     -14.9000
2391975 18361126      18.4500
2391975 18361126      12.5000
2391975 18361126     -22.2000
2391975 18361126     -25.0500
2391975 18361126      31.4714
2391975 18361126      27.3500
2391975 18361126     -8.05000
2391975 18361126     -18.3000
2391975 18361126      29.2000
2391980 18361201      5.77500
2391980 18361201      15.4333
2391980 18361201      7.64000
2391980 18361201      16.0000
2391980 18361201     -10.6833
2391980 18361201      20.0667
2391980 18361201     -35.4000
2391980 18361201     -14.7333
2391980 18361201     -28.2000
2391980 18361201     -30.6000
2391980 18361201     -4.10000
2391980 18361201     -10.8000
2391980 18361201      12.6000
2391994 18361215     -18.9750
2391994 18361215      21.2286
2391994 18361215     -19.8000
2391994 18361215      19.8167
2391994 18361215     -31.3000
2391994 18361215     -37.4000
2391994 18361215     -17.7714
2391994 18361215      11.9571
2391994 18361215     -22.8333
2391994 18361215      27.9000
2391994 18361215      13.3000
2391997 18361218     -20.5000
2391997 18361218      22.0000
2391997 18361218     -32.3500
2391997 18361218     -36.4667
2391997 18361218     -14.5000
2391997 18361218      6.38889
2391997 18361218     -20.5333
2391997 18361218      22.7583
2391997 18361218      24.9333
2391997 18361218      25.0500
2391997 18361218     -12.6000
2392000 18361221     -27.3000
2392000 18361221     -4.20000
2392000 18361221      13.4000
2392000 18361221     -14.6000
2392000 18361221      27.6250
2392000 18361221      27.6000
2392000 18361221      28.3600
2392000 18361221     -12.4000
2392000 18361221     -7.93333
2392000 18361221     -21.2250
2392000 18361221      16.5000
2392014 18370104     -8.02222
2392014 18370104     -1.37778
2392014 18370104     -23.1143
2392014 18370104      19.6500
2392014 18370104      26.9000
2392014 18370104      21.7400
2392014 18370104      28.5667
2392014 18370104     -9.83750
2392014 18370104      27.4625
2392014 18370104      20.5750
2392014 18370104      29.2500
2392015 18370105     -7.03333
2392015 18370105     -23.2000
2392015 18370105      17.0833
2392015 18370105      38.3000
2392015 18370105      13.1000
2392015 18370105     -19.6000
2392015 18370105      24.0000
2392015 18370105      21.4000
2392015 18370105      18.4000
2392015 18370105     -16.6000
2392015 18370105      24.6000
2392015 18370105      15.9333
2392015 18370105      27.7000
2392018 18370108     -13.3500
2392018 18370108      23.1250
2392018 18370108      33.8000
2392018 18370108     -15.7000
2392018 18370108     -9.45000
2392018 18370108      11.9000
2392018 18370108      27.1750
2392018 18370108      28.4000
2392018 18370108      18.8000
2392018 18370108     -29.4500
2392018 18370108      30.5000
2392018 18370108     -6.24000
2392018 18370108      18.9286
2392018 18370108      28.8000
2392019 18370109     -15.5500
2392019 18370109      25.7667
2392019 18370109     -16.4333
2392019 18370109      16.3000
2392019 18370109      30.8000
2392019 18370109      33.0200
2392019 18370109      20.1000
2392019 18370109     -26.5000
2392019 18370109      27.4500
2392019 18370109     -5.30000
2392019 18370109      22.5750
2392019 18370109      32.8000
2392022 18370112     -10.8000
2392022 18370112      33.8375
2392022 18370112     -12.5400
2392022 18370112      28.2333
2392022 18370112      26.3000
2392022 18370112     -6.50000
2392022 18370112     -11.0000
2392022 18370112     -13.1200
2392022 18370112      23.4000
2392024 18370114     -18.1500
2392024 18370114      27.1167
2392024 18370114     -17.6400
2392024 18370114      25.4333
2392024 18370114      32.9333
2392024 18370114      22.5000
2392024 18370114     -9.40000
2392024 18370114     -19.8000
2392031 18370121     -14.0500
2392031 18370121      33.1000
2392031 18370121      29.3667
2392031 18370121     -9.50000
2392031 18370121     -14.7167
2392031 18370121      22.3000
2392031 18370121      15.0500
2392031 18370121      22.3500
2392031 18370121     -29.7000
2392032 18370122     -15.9750
2392032 18370122      26.0250
2392032 18370122      22.1800
2392032 18370122     -4.44444
2392032 18370122     -12.7667
2392032 18370122      22.5250
2392032 18370122      15.8000
2392032 18370122      25.3000
2392032 18370122     -25.0700
2392032 18370122      1.05000
2392032 18370122      20.3500
2392041 18370131     -22.3250
2392041 18370131     -9.33333
2392041 18370131      17.2000
2392041 18370131      14.1857
2392041 18370131     -14.3000
2392041 18370131      20.0800
2392041 18370131     -7.25000
2392041 18370131     -11.6714
2392041 18370131     -23.8000
2392041 18370131      24.1250
2392046 18370205     -11.1333
2392046 18370205      27.6667
2392046 18370205      10.5000
2392046 18370205     -2.65000
2392046 18370205      28.9923
2392046 18370205      27.5000
2392046 18370205      21.9167
2392046 18370205     -16.3000
2392046 18370205     -21.5200
2392046 18370205     -14.1000
2392047 18370206      29.0333
2392047 18370206     -7.70000
2392047 18370206      26.2520
2392047 18370206      19.5812
2392047 18370206     -17.8000
2392047 18370206     -24.6800
2392047 18370206     -16.6000
2392048 18370207     -5.43333
2392048 18370207      34.6750
2392048 18370207      27.9100
2392048 18370207     -16.2000
2392048 18370207     -18.7000
2392048 18370207     -11.8000
2392049 18370208      24.8800
2392049 18370208      24.3250
2392049 18370208     -17.3500
2392049 18370208     -21.5700
2392049 18370208     -15.4000
2392050 18370209      35.5000
2392050 18370209      30.2261
2392050 18370209     -11.7000
2392050 18370209     -18.6545
2392050 18370209     -10.9000
2392050 18370209     -34.1500
2392050 18370209      12.8500
2392051 18370210      26.6000
2392051 18370210      31.0261
2392051 18370210     -16.8500
2392051 18370210     -21.7625
2392051 18370210     -13.2667
2392051 18370210     -35.8000
2392051 18370210      12.8400
2392051 18370210     -7.46000
2392051 18370210     -17.9000
2392051 18370210     -9.50000
2392051 18370210     -16.4000
2392052 18370211      28.8091
2392052 18370211     -15.1000
2392052 18370211     -22.7429
2392052 18370211     -10.1667
2392052 18370211     -36.0750
2392052 18370211      10.7000
2392052 18370211     -9.70000
2392052 18370211     -17.4250
2392052 18370211      20.4000
2392052 18370211      25.3500
2392052 18370211     -24.1000
2392057 18370216      12.4000
2392057 18370216     -8.90000
2392057 18370216     -13.5000
2392057 18370216     -14.4250
2392057 18370216     -16.1500
2392057 18370216      26.3000
2392057 18370216     -12.1615
2392057 18370216     -25.6000
2392058 18370217      15.0000
2392058 18370217     -10.7000
2392058 18370217     -16.4000
2392058 18370217      30.8000
2392058 18370217     -10.0000
2392058 18370217     -28.2000
2392058 18370217      25.4667
2392062 18370221      28.5500
2392062 18370221     -9.80000
2392062 18370221     -14.6000
2392062 18370221      30.1000
2392062 18370221     -11.6333
2392062 18370221     -15.8667
2392062 18370221     -8.06667
2392062 18370221      8.50000
2392062 18370221      17.4000
2392062 18370221     -9.20000
2392062 18370221     -24.8000
2392062 18370221     -19.8000
2392062 18370221     -14.2833
2392062 18370221      7.10000
2392062 18370221      19.3750
2392062 18370221     -24.8000
2392063 18370222     -15.9000
2392063 18370222     -22.4800
2392063 18370222      22.3500
2392063 18370222     -13.5714
2392063 18370222     -15.0000
2392063 18370222     -14.2000
2392063 18370222      10.0000
2392063 18370222      16.1375
2392063 18370222     -20.9833
2392063 18370222     -12.6000
2392063 18370222     -9.73333
2392063 18370222      12.0800
2392063 18370222      26.7286
2392063 18370222     -14.9000
2392064 18370223      15.3000
2392064 18370223     -5.50000
2392069 18370228     -22.3333
2392069 18370228     -10.3000
2392069 18370228      12.3000
2392069 18370228      27.6143
2392069 18370228      15.4000
2392069 18370228     -13.2833
2392069 18370228      37.5000
2392069 18370228      24.6571
2392069 18370228     -22.5000
2392072 18370303      8.37500
2392072 18370303      24.7333
2392072 18370303      13.5000
2392072 18370303      30.2500
2392072 18370303      20.6333
2392072 18370303     -18.6000
2392072 18370303      25.0000
2392072 18370303     -17.1000
2392074 18370305      10.6000
2392074 18370305      36.6250
2392074 18370305      24.5727
2392074 18370305      30.1571
2392074 18370305     -17.9000
2392074 18370305     -18.2333
2392074 18370305     -16.2000
2392074 18370305      11.7000
2392074 18370305      26.4500
2392075 18370306      33.9000
2392075 18370306      19.6125
2392075 18370306      25.2667
2392075 18370306     -17.4333
2392075 18370306     -14.6000
2392075 18370306     -17.9000
2392075 18370306      7.30000
2392075 18370306      20.4000
2392075 18370306     -19.1000
2392075 18370306     -16.0000
2392080 18370311      32.3000
2392080 18370311     -13.3000
2392080 18370311      4.85000
2392080 18370311     -13.3667
2392080 18370311      11.1333
2392080 18370311     -26.2500
2392080 18370311     -24.7667
2392081 18370312      25.2000
2392081 18370312     -16.2667
2392081 18370312     -3.66667
2392081 18370312      8.90000
2392081 18370312     -22.5000
2392081 18370312     -21.5500
2392081 18370312     -8.10000
2392082 18370313      22.0000
2392082 18370313     -21.2500
2392082 18370313      2.95000
2392082 18370313      12.3500
2392082 18370313      13.9200
2392082 18370313     -17.6000
2392082 18370313     -12.4600
2392082 18370313     -4.80000
2392087 18370318      17.6333
2392087 18370318      23.7500
2392087 18370318      25.9250
2392087 18370318     -16.4250
2392087 18370318     -18.1000
2392087 18370318     -13.2500
2392087 18370318      9.90000
2392087 18370318     -23.8750
2392087 18370318     -11.7600
2392092 18370323      19.0625
2392092 18370323     -18.1000
2392092 18370323     -9.75000
2392092 18370323     -14.8000
2392092 18370323     -21.4667
2392092 18370323      11.9600
2392092 18370323     -13.9000
2392092 18370323      23.6000
2392093 18370324      15.6250
2392093 18370324     -18.1000
2392093 18370324     -9.23333
2392093 18370324      7.42500
2392093 18370324     -12.6000
2392093 18370324      21.5000
2392094 18370325      15.6133
2392094 18370325     -22.6600
2392094 18370325     -11.7000
2392094 18370325      8.15000
2392094 18370325     -11.8143
2392094 18370325      20.6000
2392098 18370329      22.7000
2392098 18370329     -13.7000
2392098 18370329      17.3000
2392098 18370329      32.4000
2392098 18370329      8.40000
2392098 18370329     -11.5750
2392098 18370329      25.8500
2392100 18370331      19.9250
2392100 18370331     -11.4500
2392100 18370331      14.2333
2392100 18370331      25.0000
2392100 18370331      10.9000
2392100 18370331     -16.0000
2392100 18370331      22.0667
2392101 18370401      20.8125
2392101 18370401     -14.0000
2392101 18370401      14.1667
2392101 18370401      31.4500
2392101 18370401      13.5250
2392101 18370401     -21.1000
2392101 18370401      21.8333
2392101 18370401     -8.28000
2392101 18370401     -30.9000
2392101 18370401      20.1000
2392110 18370410      24.2667
2392110 18370410      25.2400
2392110 18370410     -15.6000
2392110 18370410      5.18750
2392110 18370410     -18.3000
2392110 18370410     -8.40000
2392110 18370410      30.8167
2392110 18370410      15.0000
2392110 18370410     -24.5333
2392110 18370410      35.8375
2392116 18370416      19.0000
2392116 18370416     -18.0500
2392116 18370416      44.8000
2392116 18370416     -16.4000
2392116 18370416      5.46667
2392117 18370417     -25.1000
2392117 18370417      40.2000
2392117 18370417     -23.7500
2392117 18370417      7.13333
2392117 18370417      18.0667
2392121 18370421     -18.8000
2392121 18370421      9.92000
2392121 18370421      11.9667
2392121 18370421     -23.9000
2392121 18370421     -10.4000
2392121 18370421     -17.4333
2392121 18370421     -28.5000
2392121 18370421      14.3000
2392122 18370422     -18.9000
2392122 18370422      7.60000
2392122 18370422      16.8308
2392122 18370422     -12.1500
2392122 18370422     -10.2000
2392122 18370422     -14.3500
2392122 18370422     -29.8000
2392122 18370422      22.5750
2392122 18370422     -7.15000
2392123 18370423      9.53333
2392123 18370423      18.3429
2392123 18370423     -22.3250
2392123 18370423     -15.1000
2392123 18370423     -19.2167
2392123 18370423     -28.6000
2392123 18370423      18.3714
2392123 18370423     -6.55000
2392123 18370423      7.20000
2392124 18370424      17.0923
2392124 18370424     -13.9000
2392124 18370424     -14.5111
2392124 18370424     -25.0000
2392124 18370424      20.4333
2392124 18370424      10.4000
2392125 18370425      12.5929
2392125 18370425     -19.1333
2392125 18370425     -24.3000
2392125 18370425      21.1800
2392125 18370425      11.7000
2392125 18370425      25.1000
2392126 18370426      14.1947
2392126 18370426     -16.1800
2392126 18370426     -27.8667
2392126 18370426      23.7125
2392126 18370426      10.6000
2392126 18370426      26.4333
2392126 18370426      23.0000
2392131 18370501      19.2500
2392131 18370501      8.60000
2392131 18370501      9.20000
2392131 18370501     -28.2000
2392132 18370502      21.1000
2392132 18370502      10.5000
2392132 18370502      4.50000
2392132 18370502     -37.7667
2392132 18370502     -15.2333
2392132 18370502      8.60000
2392132 18370502     -11.4667
2392132 18370502     -25.4500
2392132 18370502      4.50000
2392132 18370502      15.1000
2392136 18370506     -18.5000
2392136 18370506      1.35000
2392136 18370506     -22.7455
2392136 18370506      15.5400
2392137 18370507     -12.9000
2392137 18370507    -0.275000
2392137 18370507     -27.5667
2392137 18370507      17.4714
2392137 18370507     -28.4333
2392137 18370507     -15.8000
2392138 18370508      0.00000
2392138 18370508     -24.9100
2392138 18370508      12.9600
2392138 18370508     -30.6000
2392138 18370508     -15.1333
2392139 18370509     -24.0250
2392139 18370509      16.8000
2392139 18370509     -17.2000
2392139 18370509      3.03333
2392143 18370513      13.4000
2392143 18370513     -13.8500
2392143 18370513      1.86667
2392143 18370513      32.3250
2392143 18370513      21.5333
2392144 18370514      16.1000
2392144 18370514     -14.6000
2392144 18370514      4.40000
2392144 18370514      30.4000
2392144 18370514      17.0000
2392150 18370520      19.4500
2392150 18370520      23.7500
2392150 18370520      21.9500
2392150 18370520      35.3250
2392150 18370520     -22.3667
2392150 18370520     -13.9500
2392150 18370520     -10.2000
2392150 18370520      30.3000
2392150 18370520      18.6000
2392150 18370520     -29.9000
2392154 18370524     -23.0500
2392154 18370524      31.5000
2392154 18370524      17.9000
2392154 18370524     -31.6500
2392154 18370524      23.0000
2392156 18370526      33.7000
2392156 18370526      16.5333
2392156 18370526     -33.0333
2392156 18370526      21.4800
2392156 18370526      16.8000
2392156 18370526      1.26667
2392157 18370527      32.2000
2392157 18370527      17.2667
2392157 18370527     -32.2000
2392157 18370527      22.0000
2392157 18370527      21.1000
2392157 18370527      8.55000
2392157 18370527     -4.35000
2392158 18370528      32.7000
2392158 18370528      19.0200
2392158 18370528      14.6667
2392158 18370528     -29.3750
2392158 18370528      28.1375
2392158 18370528      21.0500
2392158 18370528      12.7000
2392158 18370528     -20.5500
2392158 18370528      22.4000
2392158 18370528     -26.9000
2392158 18370528      19.5400
2392160 18370530      35.5000
2392160 18370530      22.0000
2392160 18370530      13.6000
2392160 18370530      25.6500
2392160 18370530      29.5375
2392160 18370530      9.36667
2392160 18370530     -24.5800
2392160 18370530      24.2000
2392161 18370531      24.6500
2392161 18370531      25.1500
2392161 18370531      12.3167
2392161 18370531     -28.0000
2392161 18370531      18.4250
2392161 18370531     -11.8000
2392161 18370531     -21.4000
2392168 18370607    -0.666667
2392168 18370607     -26.9273
2392168 18370607      17.7333
2392168 18370607     -6.40000
2392168 18370607      26.8000
2392168 18370607     -13.7571
2392168 18370607     -11.7167
2392169 18370608     -5.20000
2392169 18370608     -32.1417
2392169 18370608      16.7000
2392169 18370608     -13.8000
2392169 18370608      40.8214
2392169 18370608     -21.3667
2392169 18370608     -14.8625
2392169 18370608      32.4000
2392170 18370609     -6.30000
2392170 18370609      14.0000
2392170 18370609      39.5143
2392170 18370609     -26.7800
2392170 18370609     -18.9714
2392170 18370609      29.0667
2392170 18370609      26.9000
2392173 18370612     -8.82500
2392173 18370612      28.9833
2392173 18370612     -27.9000
2392173 18370612     -17.4214
2392173 18370612      26.5000
2392173 18370612      24.5056
2392173 18370612     -7.06667
2392173 18370612     -10.0000
2392174 18370613      24.7000
2392174 18370613     -31.0357
2392174 18370613     -22.3714
2392174 18370613      17.3750
2392174 18370613      15.9833
2392174 18370613      23.6000
2392174 18370613     -9.92222
2392174 18370613     -22.0833
2392176 18370615     -24.1583
2392176 18370615      16.6000
2392176 18370615      12.6947
2392176 18370615      21.1667
2392176 18370615     -12.6857
2392176 18370615     -16.7000
2392176 18370615      31.3000
2392178 18370617     -10.6400
2392178 18370617     -3.82000
2392178 18370617     -16.9400
2392178 18370617     -34.9667
2392178 18370617      38.1000
2392178 18370617      50.8000
2392179 18370618     -20.8727
2392179 18370618     -15.1533
2392179 18370618     -24.1625
2392179 18370618      28.8000
2392179 18370618      43.9000
2392179 18370618      10.4500
2392180 18370619     -21.5938
2392180 18370619     -16.4818
2392180 18370619     -25.9286
2392180 18370619      32.4000
2392180 18370619      47.4000
2392180 18370619      12.4500
2392181 18370620     -31.4800
2392181 18370620     -23.1667
2392181 18370620     -28.4833
2392181 18370620      22.7000
2392181 18370620      41.3000
2392181 18370620      5.62000
2392181 18370620      8.78333
2392182 18370621      11.1800
2392182 18370621     -11.8500
2392182 18370621      21.1000
2392182 18370621      20.5667
2392182 18370621     -12.5000
2392182 18370621      22.8833
2392182 18370621      7.05000
2392182 18370621     -21.4000
2392183 18370622      10.6500
2392183 18370622     -8.25000
2392183 18370622      18.7000
2392183 18370622      20.4500
2392183 18370622     -12.8000
2392183 18370622      21.8500
2392183 18370622      7.06000
2392183 18370622     -22.3000
2392183 18370622      15.6000
2392184 18370623     -10.2000
2392184 18370623      17.3000
2392184 18370623      23.4600
2392184 18370623     -15.8000
2392184 18370623      25.6000
2392184 18370623     -19.8500
2392184 18370623      11.8000
2392185 18370624      19.6000
2392185 18370624      25.7250
2392185 18370624     -12.0000
2392185 18370624     -21.3800
2392185 18370624      14.3250
2392185 18370624      27.6000
2392185 18370624     -8.82000
2392187 18370626      20.5000
2392187 18370626      26.9000
2392187 18370626     -12.5000
2392187 18370626     -19.3750
2392187 18370626      12.1400
2392187 18370626      9.96000
2392187 18370626     -7.10000
2392187 18370626      23.9667
2392187 18370626      26.8000
2392187 18370626     -21.3000
2392187 18370626     -12.2000
2392189 18370628      23.1000
2392189 18370628     -25.3500
2392189 18370628      12.2083
2392189 18370628      7.70000
2392189 18370628     -15.0500
2392189 18370628      29.0000
2392189 18370628      16.3000
2392189 18370628     -24.3500
2392189 18370628     -15.0000
2392189 18370628      38.3000
2392189 18370628     -9.40000
2392189 18370628      21.6000
2392189 18370628      29.0500
2392189 18370628      3.50000
2392190 18370629      24.4000
2392190 18370629     -28.1000
2392190 18370629      15.2300
2392190 18370629      11.0000
2392190 18370629      27.8000
2392190 18370629      16.0500
2392190 18370629     -21.3000
2392190 18370629     -17.9000
2392190 18370629      38.4000
2392190 18370629     -8.10000
2392190 18370629      19.8000
2392190 18370629      30.0571
2392190 18370629      1.90000
2392190 18370629     -19.8000
2392191 18370630     -28.1000
2392191 18370630      7.03333
2392191 18370630      24.0000
2392191 18370630      14.9250
2392191 18370630     -21.2000
2392191 18370630     -11.3000
2392191 18370630     -13.0667
2392191 18370630      21.0000
2392191 18370630      26.4000
2392191 18370630      7.30000
2392191 18370630     -6.94000
2392193 18370702     -17.7500
2392193 18370702      14.7800
2392193 18370702      19.3667
2392193 18370702     -21.5000
2392193 18370702     -11.5500
2392193 18370702      24.4000
2392193 18370702      31.3000
2392193 18370702      1.40000
2392193 18370702     -8.90000
2392193 18370702     -15.1000
2392193 18370702      34.6000
2392193 18370702      14.2000
2392196 18370705     -18.9333
2392196 18370705     -12.8571
2392196 18370705      21.1000
2392196 18370705      26.0000
2392196 18370705     -14.7000
2392196 18370705      37.8333
2392196 18370705      14.3500
2392196 18370705     -4.40000
2392196 18370705     -19.3000
2392196 18370705      20.9000
2392197 18370706     -26.9000
2392197 18370706     -18.2600
2392197 18370706      25.0000
2392197 18370706      28.8000
2392197 18370706     -13.8000
2392197 18370706      33.5667
2392197 18370706      13.7500
2392197 18370706     -6.10000
2392197 18370706     -19.5000
2392197 18370706     -3.05000
2392197 18370706      12.0333
2392197 18370706      28.5500
2392197 18370706      16.9000
2392197 18370706      5.75000
2392197 18370706     -10.4000
2392201 18370710     -5.86667
2392201 18370710     -11.0000
2392201 18370710     -10.9000
2392201 18370710      11.2143
2392201 18370710     -8.70000
2392201 18370710      25.0750
2392201 18370710      13.8500
2392201 18370710      8.80000
2392201 18370710     -5.01111
2392201 18370710      43.3000
2392201 18370710      12.0000
2392201 18370710      18.7000
2392203 18370712     -6.75000
2392203 18370712      23.1000
2392203 18370712      19.9000
2392203 18370712      13.1333
2392203 18370712     -11.7727
2392203 18370712      47.6000
2392203 18370712      14.3667
2392203 18370712      29.0000
2392203 18370712      35.6500
2392203 18370712     -1.90000
2392206 18370715     -14.0000
2392206 18370715      12.3000
2392206 18370715     -14.0000
2392206 18370715      29.3000
2392206 18370715      10.5000
2392206 18370715      16.0250
2392206 18370715      26.0000
2392206 18370715      36.1000
2392206 18370715      27.8667
2392206 18370715     -19.4333
2392207 18370716     -12.8500
2392207 18370716     -11.1000
2392207 18370716      11.6333
2392207 18370716      19.6625
2392207 18370716      27.5000
2392207 18370716      35.7000
2392207 18370716      29.2500
2392207 18370716     -24.3000
2392207 18370716      10.4500
2392211 18370720      24.2000
2392211 18370720     -27.9000
2392211 18370720      9.60000
2392211 18370720      26.5556
2392211 18370720     -10.7800
2392211 18370720     -26.1000
2392213 18370722      9.67778
2392213 18370722      21.2154
2392213 18370722     -9.71111
2392213 18370722     -26.9000
2392213 18370722      26.4000
2392213 18370722      26.7833
2392213 18370722      1.44000
2392213 18370722      15.2000
2392214 18370723      11.6000
2392214 18370723     -10.3333
2392214 18370723      31.9000
2392214 18370723      25.8800
2392235 18370813     -8.93750
2392235 18370813     -24.7000
2392235 18370813      27.3000
2392235 18370813      8.40000
2392236 18370814     -11.9500
2392236 18370814     -24.9667
2392236 18370814      29.4667
2392236 18370814      6.78571
2392236 18370814      16.4000
2392236 18370814      18.9000
2392236 18370814     -12.2667
2392237 18370815    -0.788889
2392237 18370815     -20.1500
2392237 18370815      25.4800
2392237 18370815      8.88000
2392237 18370815      15.2750
2392237 18370815      24.0167
2392237 18370815     -10.6600
2392237 18370815     -15.4000
2392238 18370816     -7.10000
2392238 18370816     -20.6000
2392238 18370816      22.6667
2392238 18370816      10.2833
2392238 18370816      23.4000
2392238 18370816      25.4167
2392238 18370816     -14.6250
2392238 18370816     -16.8000
2392238 18370816      16.9000
2392239 18370817     -2.50000
2392239 18370817      21.9500
2392239 18370817      14.9850
2392239 18370817      23.0400
2392239 18370817     -14.7875
2392240 18370818      24.4000
2392240 18370818      16.9722
2392240 18370818      24.1667
2392240 18370818     -8.52308
2392242 18370820      20.8000
2392242 18370820      24.4200
2392242 18370820      29.1222
2392242 18370820     -4.60000
2392242 18370820      10.3333
2392242 18370820     -25.0000
2392242 18370820      19.0833
2392243 18370821      15.3667
2392243 18370821      21.9333
2392243 18370821     -6.73333
2392243 18370821     -22.9000
2392243 18370821      16.0200
2392243 18370821     -33.5167
2392243 18370821     -28.3000
2392248 18370826     -11.0000
2392248 18370826     -23.9250
2392248 18370826     -2.97500
2392248 18370826     -28.3000
2392248 18370826      23.7625
2392248 18370826     -25.1000
2392248 18370826     -28.2500
2392252 18370830     -3.50000
2392252 18370830     -16.7000
2392252 18370830      28.2556
2392252 18370830     -19.7500
2392252 18370830     -25.9333
2392252 18370830     -6.76667
2392252 18370830     -12.5000
2392252 18370830      14.8400
2392252 18370830      9.83333
2392252 18370830     -1.20000
2392252 18370830     -2.20000
2392253 18370831      1.80000
2392253 18370831     -14.4000
2392253 18370831     -18.8333
2392253 18370831     -23.1000
2392253 18370831     -25.9500
2392253 18370831     -4.76667
2392253 18370831     -12.8000
2392253 18370831      15.9333
2392253 18370831     -14.6000
2392253 18370831      12.4000
2392253 18370831      29.6000
2392256 18370903     -21.0000
2392256 18370903     -8.40000
2392256 18370903      20.3400
2392256 18370903     -12.9000
2392256 18370903     -16.9000
2392256 18370903      10.7000
2392256 18370903      12.0500
2392256 18370903      31.0333
2392257 18370904     -6.70000
2392257 18370904      17.7000
2392257 18370904     -15.0500
2392257 18370904     -12.6167
2392257 18370904      15.8667
2392257 18370904      17.1667
2392257 18370904      32.2500
2392259 18370906     -1.10000
2392259 18370906     -9.86000
2392259 18370906     -7.98333
2392259 18370906      20.2750
2392259 18370906      22.3600
2392259 18370906      37.6250
2392260 18370907     -11.1000
2392260 18370907     -8.06667
2392260 18370907     -14.5000
2392260 18370907      13.5333
2392260 18370907      18.4000
2392260 18370907      32.1500
2392261 18370908     -9.01667
2392261 18370908      18.8000
2392261 18370908      18.3000
2392261 18370908      36.1000
2392261 18370908     -15.5500
2392262 18370909     -4.07273
2392262 18370909     -11.9000
2392262 18370909      18.5250
2392262 18370909      15.8000
2392262 18370909      33.7941
2392262 18370909     -13.8375
2392262 18370909      27.2750
2392262 18370909      15.7000
2392263 18370910     -4.40833
2392263 18370910      15.2000
2392263 18370910      14.4500
2392263 18370910      31.1000
2392263 18370910     -16.1636
2392263 18370910      27.6000
2392263 18370910      15.5154
2392264 18370911     -3.06667
2392264 18370911      21.9000
2392264 18370911      19.2000
2392264 18370911      35.0667
2392264 18370911     -24.5000
2392264 18370911      15.4000
2392264 18370911      10.6000
2392265 18370912     -4.80000
2392265 18370912      19.8000
2392265 18370912      39.8750
2392265 18370912     -18.3333
2392265 18370912      24.9333
2392265 18370912      18.5231
2392265 18370912     -29.5000
2392268 18370915     -17.7000
2392268 18370915      12.6833
2392268 18370915      7.95000
2392268 18370915     -6.43333
2392268 18370915      21.5000
2392269 18370916      18.6667
2392269 18370916      8.96667
2392269 18370916     -8.80000
2392269 18370916      16.9000
2392269 18370916     -5.15000
2392273 18370920      19.4000
2392273 18370920     -21.9500
2392273 18370920      3.50000
2392273 18370920     -25.0000
2392273 18370920      18.9000
2392273 18370920      14.5250
2392274 18370921      19.9000
2392274 18370921     -12.3750
2392274 18370921      11.6667
2392274 18370921      17.8000
2392274 18370921      22.0000
2392274 18370921     -4.36667
2392274 18370921      11.0000
2392275 18370922     -27.1600
2392275 18370922      8.38000
2392275 18370922      10.5000
2392275 18370922      15.0444
2392275 18370922      31.2667
2392276 18370923      13.1000
2392276 18370923      26.9000
2392276 18370923      20.1444
2392276 18370923     -9.90000
2392276 18370923      5.03000
2392277 18370924      17.0667
2392277 18370924      18.0286
2392277 18370924     -11.7333
2392277 18370924     0.780000
2392278 18370925      20.2333
2392278 18370925      23.2333
2392278 18370925      6.16111
2392279 18370926      21.7500
2392279 18370926      21.6000
2392279 18370926      2.60909
2392281 18370928      11.6500
2392281 18370928      25.6333
2392281 18370928      9.32000
2392281 18370928      19.0500
2392281 18370928      16.7750
2392284 18371001      11.8900
2392284 18371001      17.9182
2392284 18371001     -23.1500
2392284 18371001     -4.32000
2392284 18371001      11.5000
2392287 18371004      18.9739
2392287 18371004    -0.275000
2392287 18371004     -34.7500
2392287 18371004     -26.4625
2392288 18371005      13.1500
2392288 18371005     -9.43889
2392288 18371005     -32.1500
2392288 18371005     -25.8500
2392289 18371006      16.0000
2392289 18371006     -6.00000
2392289 18371006     -27.4000
2392289 18371006     -13.3000
2392289 18371006      24.6000
2392289 18371006     -24.3556
2392291 18371008      25.1000
2392291 18371008     -28.7000
2392291 18371008     -10.8500
2392291 18371008      23.1667
2392291 18371008     -25.5333
2392293 18371010     -40.1833
2392293 18371010     -26.5000
2392293 18371010      23.0600
2392293 18371010     -36.3000
2392293 18371010     -17.2800
2392294 18371011     -32.7333
2392294 18371011      22.4800
2392294 18371011     -28.0000
2392294 18371011     -16.6000
2392295 18371012     -52.8000
2392295 18371012      21.5375
2392295 18371012      7.91538
2392296 18371013     -32.9000
2392296 18371013      21.3400
2392296 18371013     -22.2933
2392296 18371013     -12.4000
2392296 18371013      16.9000
2392297 18371014      23.3000
2392297 18371014     -15.7300
2392297 18371014     -9.85000
2392297 18371014      15.7000
2392297 18371014     -6.60000
2392297 18371014      17.7000
2392302 18371019     -10.6333
2392302 18371019     -5.55000
2392302 18371019      21.7000
2392302 18371019     -5.60000
2392302 18371019      26.5000
2392302 18371019     -31.2867
2392302 18371019     -23.9143
2392302 18371019      24.1000
2392302 18371019     -8.95000
2392302 18371019      14.4000
2392302 18371019     -4.90000
2392303 18371020     -13.0000
2392303 18371020     -5.40000
2392303 18371020     -3.00000
2392303 18371020     -33.5714
2392303 18371020     -17.2800
2392303 18371020      21.5286
2392303 18371020     -10.1667
2392303 18371020      6.70000
2392303 18371020     -14.2000
2392304 18371021     -6.05000
2392304 18371021     -3.15000
2392304 18371021     -3.20000
2392304 18371021     -35.2167
2392304 18371021     -18.6545
2392304 18371021      19.0600
2392304 18371021     -2.92857
2392304 18371021      7.90000
2392304 18371021     -12.1714
2392309 18371026      11.5000
2392309 18371026      15.7600
2392309 18371026     -12.9091
2392309 18371026      26.7500
2392309 18371026      12.1000
2392309 18371026     -13.1333
2392309 18371026      15.0571
2392309 18371026      12.8667
2392309 18371026     -24.7000
2392310 18371027      13.4000
2392310 18371027      13.0500
2392310 18371027     -3.03000
2392310 18371027      28.5000
2392310 18371027      15.7000
2392310 18371027     -12.2500
2392310 18371027      20.3000
2392310 18371027      19.2286
2392310 18371027     -23.5333
2392311 18371028      11.6000
2392311 18371028     -5.08750
2392311 18371028      26.9000
2392311 18371028      21.9000
2392311 18371028      18.7143
2392311 18371028      17.6000
2392311 18371028     -17.4737
2392311 18371028      14.7000
2392312 18371029     -7.50000
2392312 18371029      14.9000
2392312 18371029      18.7333
2392312 18371029      11.9500
2392312 18371029     -27.1000
2392312 18371029      7.90000
2392313 18371030     -6.60000
2392313 18371030      20.5000
2392313 18371030      23.6875
2392313 18371030      17.8429
2392313 18371030     -22.5933
2392313 18371030      11.3500
2392313 18371030     -7.50000
2392313 18371030      20.6000
2392314 18371031      14.5000
2392314 18371031      21.5167
2392314 18371031      21.2875
2392314 18371031     -17.8900
2392314 18371031      13.0333
2392314 18371031     -11.1000
2392314 18371031      21.5000
2392314 18371031      11.9400
2392314 18371031     -17.7000
2392315 18371101      15.0500
2392315 18371101      19.9250
2392315 18371101      15.2750
2392315 18371101     -21.8600
2392315 18371101      8.52500
2392315 18371101      16.6000
2392315 18371101     -17.0000
2392319 18371105      19.1800
2392319 18371105     -12.3182
2392319 18371105      13.4000
2392319 18371105      18.4000
2392319 18371105      33.0000
2392319 18371105     -25.0857
2392319 18371105      20.0000
2392319 18371105     -18.2000
2392320 18371106     -16.2500
2392320 18371106      13.7000
2392320 18371106      22.1000
2392320 18371106     -18.1750
2392320 18371106      19.6750
2392320 18371106     -13.4800
2392328 18371114      15.8000
2392328 18371114     -14.3529
2392328 18371114      22.7000
2392328 18371114      11.2889
2392328 18371114     -4.60000
2392328 18371114     -14.4000
2392328 18371114      14.1667
2392336 18371122     -12.9000
2392336 18371122      11.8400
2392336 18371122     -5.40000
2392336 18371122      7.40000
2392336 18371122      16.5000
2392337 18371123      12.5000
2392337 18371123      4.60000
2392337 18371123      18.3000
2392339 18371125      6.10000
2392339 18371125      15.6400
2392339 18371125      2.05000
2392344 18371130      10.9250
2392344 18371130      18.8600
2392344 18371130     -19.3308
2392344 18371130      30.5600
2392344 18371130      12.0000
2392345 18371201      11.7333
2392345 18371201      19.0000
2392345 18371201     -10.1667
2392345 18371201      29.0750
2392345 18371201      11.9000
2392345 18371201      32.8000
2392345 18371201      19.0200
2392352 18371208     -19.7250
2392352 18371208      33.0000
2392352 18371208      15.9500
2392352 18371208     -19.6650
2392352 18371208     -7.90000
2392352 18371208      22.8000
2392352 18371208     -14.4000
2392352 18371208      2.95000
2392352 18371208     -16.0000
2392359 18371215      32.3429
2392359 18371215     -7.70000
2392359 18371215      23.9786
2392359 18371215     -1.43333
2392359 18371215     -19.7667
2392360 18371216      27.7000
2392360 18371216     -10.0500
2392360 18371216      25.4000
2392360 18371216     -2.17500
2392360 18371216     -18.1000
2392360 18371216      12.1500
2392361 18371217     -4.30000
2392361 18371217      24.5875
2392361 18371217     -1.30000
2392361 18371217      12.1000
2392362 18371218     -4.50000
2392362 18371218      20.5333
2392362 18371218     0.300000
2392362 18371218      13.7333
2392373 18371229      19.1000
2392373 18371229     -15.7714
2392373 18371229     -21.3000
2392373 18371229     -18.0500
2392373 18371229      32.2750
2392373 18371229     -28.0300
2392373 18371229     -22.3385
2392373 18371229     -8.74000
2392373 18371229      32.0000
2392374 18371230      33.8000
2392374 18371230     -25.4875
2392374 18371230     -22.1083
2392374 18371230     -10.9000
2392375 18371231     -18.8000
2392375 18371231     -18.3714
2392375 18371231      35.8857
2392375 18371231     -24.0222
2392375 18371231     -20.7000
2392375 18371231     -9.62500
2392375 18371231      14.7667
2392375 18371231      8.76667
2392375 18371231      35.9500
2392376 18380101     -16.6500
2392376 18380101     -16.2222
2392376 18380101      36.6200
2392376 18380101     -22.3462
2392376 18380101     -25.0481
2392376 18380101     -7.81000
2392376 18380101      16.8417
2392376 18380101      11.2200
2392376 18380101      35.8933
2392377 18380102     -15.2500
2392377 18380102      8.48333
2392377 18380102     -18.4800
2392377 18380102      33.5667
2392377 18380102     -25.1750
2392377 18380102     -25.4429
2392377 18380102     -7.75000
2392377 18380102      11.8438
2392377 18380102      14.3333
2392377 18380102      35.4900
2392378 18380103      6.12000
2392378 18380103      12.0600
2392378 18380103      36.8000
2392378 18380103     -19.9000
2392378 18380103     -15.6880
2392378 18380103     -6.84286
2392378 18380103      16.0429
2392378 18380103      12.3333
2392378 18380103      39.5071
2392378 18380103      23.0000
2392379 18380104      6.16667
2392379 18380104      15.7667
2392379 18380104      36.5500
2392379 18380104     -20.6500
2392379 18380104     -17.4556
2392379 18380104     -4.40000
2392379 18380104      22.3800
2392379 18380104      42.3611
2392379 18380104      23.9000
2392379 18380104      15.4333
2392379 18380104     -7.60000
2392383 18380108     -15.4000
2392383 18380108      11.1000
2392383 18380108     -9.80909
2392383 18380108     -16.3000
2392383 18380108     -4.36667
2392383 18380108      19.7286
2392383 18380108     -7.20000
2392383 18380108      23.5900
2392383 18380108     -28.6000
2392383 18380108     -6.40000
2392393 18380118     -9.95000
2392393 18380118      14.4800
2392393 18380118     -9.33750
2392393 18380118     -24.2000
2392393 18380118     -25.3000
2392396 18380121     -11.3500
2392396 18380121     -24.4714
2392396 18380121     -7.65556
2392396 18380121      18.8875
2392397 18380122     -16.8333
2392397 18380122      20.0000
2392398 18380123     -14.2571
2392398 18380123      21.5556
2392403 18380128      17.9000
2392403 18380128     -4.90000
2392403 18380128     -22.7375
2392403 18380128     -5.26667
2392405 18380130     -10.8000
2392405 18380130     -24.9400
2392405 18380130     -6.70000
2392405 18380130      15.2750
2392405 18380130      21.4667
2392405 18380130      24.5000
2392405 18380130      30.9500
2392410 18380204     -4.04000
2392410 18380204      22.2000
2392410 18380204     -20.7250
2392410 18380204     -19.2000
2392411 18380205     0.225000
2392411 18380205      21.5000
2392411 18380205     -19.0500
2392411 18380205     -18.5000
2392411 18380205     -6.80000
2392411 18380205     -17.2667
2392411 18380205     -25.7000
2392412 18380206      21.0000
2392412 18380206     -16.7000
2392412 18380206     -19.0647
2392412 18380206     -12.1000
2392413 18380207      23.9000
2392413 18380207     -12.8400
2392413 18380207     -15.8722
2392415 18380209      24.5000
2392415 18380209     -18.7000
2392415 18380209      12.5667
2392415 18380209     -22.5500
2392416 18380210     -14.6063
2392416 18380210      18.2000
2392416 18380210     -19.3333
2392416 18380210     -18.5500
2392418 18380212     -12.9375
2392418 18380212      23.3333
2392418 18380212     -24.2875
2392418 18380212     -19.1000
2392419 18380213     -9.38889
2392419 18380213      18.6750
2392419 18380213     -17.4000
2392419 18380213     -14.6500
2392420 18380214     -18.7250
2392420 18380214      8.60000
2392420 18380214     -15.6000
2392420 18380214     -11.1500
2392423 18380217     -18.7000
2392423 18380217     -23.1000
2392424 18380218     -11.5000
2392424 18380218     -27.2667
2392425 18380219     -23.1000
2392425 18380219     -24.4833
2392426 18380220     -12.1000
2392426 18380220     -29.2333
2392426 18380220     -24.4714
2392426 18380220     -12.6000
2392428 18380222     -24.4000
2392428 18380222     -17.8882
2392428 18380222     -12.1000
2392429 18380223     -22.8500
2392429 18380223     -20.7687
2392429 18380223     -11.9867
2392429 18380223     -5.20000
2392429 18380223      4.50000
2392430 18380224     -27.1000
2392430 18380224     -19.9125
2392430 18380224     -13.2318
2392430 18380224      8.52000
2392431 18380225     -26.6000
2392431 18380225     -18.3200
2392431 18380225     -12.6083
2392431 18380225     -6.95000
2392431 18380225      16.1250
2392431 18380225      19.7667
2392431 18380225     -24.5333
2392431 18380225     -22.3250
2392431 18380225     -32.3000
2392431 18380225     -35.3000
2392434 18380228     -16.4250
2392434 18380228     -14.0500
2392434 18380228     -13.0839
2392434 18380228      7.63158
2392434 18380228      10.3600
2392434 18380228     -27.0667
2392434 18380228     -37.2000
2392434 18380228      32.3667
2392434 18380228     -4.25000
2392434 18380228     -13.0000
2392435 18380301     -18.2500
2392435 18380301     -19.0000
2392435 18380301     -11.1625
2392435 18380301      10.1643
2392435 18380301      8.51250
2392435 18380301     -24.4000
2392435 18380301     -34.9000
2392435 18380301      32.2000
2392435 18380301      1.02500
2392435 18380301     -13.2000
2392435 18380301     -14.9000
2392435 18380301     -36.3000
2392437 18380303     -11.3500
2392437 18380303      9.47143
2392437 18380303      11.8000
2392437 18380303     -27.9000
2392437 18380303     -34.3333
2392437 18380303      31.9500
2392437 18380303     -7.55000
2392437 18380303     -34.9000
2392437 18380303     -21.2000
2392437 18380303      7.80000
2392438 18380304     0.970000
2392438 18380304      19.1556
2392438 18380304      16.1000
2392438 18380304     -16.3000
2392438 18380304     -29.6167
2392438 18380304      36.5111
2392438 18380304      5.80000
2392438 18380304     -32.8500
2392438 18380304     -22.4000
2392438 18380304      3.30000
2392438 18380304      25.5000
2392438 18380304     -5.00000
2392439 18380305      8.93750
2392439 18380305      11.1333
2392439 18380305     -22.9500
2392439 18380305     -34.0333
2392439 18380305      35.8286
2392439 18380305     -30.9000
2392439 18380305     -17.5000
2392439 18380305      7.38000
2392439 18380305      27.2000
2392439 18380305     -4.40000
2392439 18380305     -7.85000
2392442 18380308      34.3500
2392442 18380308     -32.7833
2392442 18380308     -17.7750
2392442 18380308      2.65000
2392442 18380308     -5.11818
2392442 18380308     -9.77273
2392442 18380308      22.4000
2392444 18380310     -29.0000
2392444 18380310     -14.7143
2392444 18380310      10.5000
2392444 18380310     -6.48571
2392444 18380310      28.3577
2392445 18380311     -24.0333
2392445 18380311     -7.48000
2392445 18380311      15.5667
2392445 18380311     -3.48571
2392445 18380311      25.0926
2392446 18380312     -28.5500
2392446 18380312     -13.9000
2392446 18380312      15.7000
2392446 18380312      1.50000
2392446 18380312      31.7625
2392446 18380312      24.6500
2392446 18380312     -4.62500
2392446 18380312      3.90000
2392450 18380316      2.76667
2392450 18380316      27.4667
2392450 18380316      10.1000
2392450 18380316     -9.50000
2392450 18380316      8.56667
2392450 18380316     -20.8750
2392452 18380318      9.30000
2392452 18380318      11.3000
2392452 18380318     -23.1250
2392452 18380318     -37.2333
2392452 18380318     -47.4000
2392453 18380319    -0.933333
2392453 18380319      19.8000
2392453 18380319     -16.8182
2392453 18380319     -9.57857
2392453 18380319     -17.9000
2392458 18380324      17.4333
2392458 18380324     -16.7600
2392458 18380324     -19.9517
2392458 18380324     -23.8500
2392458 18380324     -29.6000
2392466 18380401     -28.0000
2392466 18380401      4.10000
2392466 18380401     -20.6556
2392466 18380401     -29.1800
2392466 18380401     -26.6133
2392466 18380401      13.2750
2392466 18380401      8.18750
2392466 18380401     -13.0200
2392466 18380401     -14.0000
2392466 18380401     -14.0000
2392466 18380401      30.3000
2392466 18380401      32.9500
2392473 18380408     -8.24444
2392473 18380408      9.52857
2392473 18380408      22.1000
2392473 18380408      22.0000
2392473 18380408      15.0125
2392475 18380410      28.1000
2392475 18380410      22.5000
2392475 18380410      33.6857
2392475 18380410      5.40000
2392475 18380410      36.7000
2392476 18380411      29.7000
2392476 18380411      26.3000
2392476 18380411      30.7867
2392476 18380411      12.5000
2392476 18380411      35.3000
2392476 18380411      20.0500
2392477 18380412      21.1000
2392477 18380412      17.8333
2392477 18380412      39.9833
2392477 18380412      28.6125
2392477 18380412      16.1500
2392477 18380412      41.0238
2392477 18380412      27.0125
2392477 18380412      10.1800
2392477 18380412      18.6000
2392480 18380415      30.8000
2392480 18380415      37.0250
2392480 18380415      27.8500
2392480 18380415      39.9000
2392480 18380415      23.5000
2392480 18380415      18.6000
2392480 18380415      14.6000
2392480 18380415     -19.3667
2392481 18380416      14.7000
2392481 18380416      31.7400
2392481 18380416      36.7600
2392481 18380416      22.0000
2392481 18380416      22.6250
2392481 18380416      17.8000
2392481 18380416     -18.7000
2392481 18380416      10.1000
2392481 18380416     -23.6500
2392482 18380417      35.6000
2392482 18380417      39.5444
2392482 18380417      23.1000
2392482 18380417      20.2600
2392482 18380417      20.6667
2392482 18380417     -17.6200
2392482 18380417      9.45000
2392482 18380417     -26.4167
2392482 18380417     -13.1500
2392483 18380418      23.0000
2392483 18380418      32.6333
2392483 18380418      14.9500
2392483 18380418      14.9250
2392483 18380418     -17.0500
2392483 18380418     0.400000
2392483 18380418     -14.0000
2392483 18380418      10.1500
2392484 18380419      40.3429
2392484 18380419     -20.6857
2392485 18380420      41.7750
2392485 18380420      23.8000
2392485 18380420     -21.3375
2392485 18380420     -19.8000
2392485 18380420     -23.3000
2392485 18380420      2.43750
2392486 18380421      47.9000
2392486 18380421     -24.5000
2392486 18380421     -19.4000
2392486 18380421     -26.9000
2392486 18380421     0.933333
2392487 18380422     -23.5375
2392487 18380422     -25.9500
2392487 18380422      5.24000
2392487 18380422      26.0000
2392487 18380422     -8.63333
2392487 18380422     -32.0714
2392488 18380423     -25.4556
2392488 18380423      6.25000
2392488 18380423      26.2000
2392488 18380423     -2.00000
2392488 18380423     -22.7000
2392489 18380424     -23.6250
2392489 18380424      6.00000
2392489 18380424     -29.7857
2392489 18380424      28.1000
2392491 18380426     -2.15000
2392491 18380426     -23.1700
2392491 18380426      22.8000
2392491 18380426      20.9000
2392491 18380426     -21.0333
2392491 18380426      8.20000
2392495 18380430      17.8000
2392495 18380430     -20.5000
2392495 18380430      30.9400
2392495 18380430     -13.5000
2392495 18380430     -1.60000
2392495 18380430      11.4750
2392495 18380430      24.4667
2392495 18380430      5.70000
2392496 18380501      14.0500
2392496 18380501     -11.4667
2392496 18380501     -19.1000
2392496 18380501      33.3833
2392496 18380501     -12.3000
2392496 18380501      4.50000
2392496 18380501      13.8500
2392496 18380501      21.7000
2392496 18380501      5.50000
2392497 18380502      17.0250
2392497 18380502     -13.1250
2392497 18380502     -11.7000
2392497 18380502     -26.8000
2392497 18380502      35.2667
2392497 18380502     -15.9500
2392497 18380502      4.10000
2392497 18380502      19.3750
2392497 18380502      24.6429
2392498 18380503      23.5333
2392498 18380503     -9.21667
2392498 18380503     -14.0500
2392498 18380503     -26.8000
2392498 18380503      29.4000
2392498 18380503     -15.7000
2392498 18380503      7.20000
2392498 18380503      18.3000
2392498 18380503      26.8500
2392499 18380504      21.7167
2392499 18380504     -14.2500
2392499 18380504     -16.6333
2392499 18380504      21.6000
2392499 18380504      7.36000
2392499 18380504      30.7667
2392499 18380504     -20.6000
2392499 18380504      1.20000
2392499 18380504      12.1333
2392499 18380504      24.3500
2392500 18380505      18.1000
2392500 18380505     -7.10000
2392500 18380505     -12.2667
2392500 18380505      21.6500
2392500 18380505      7.32500
2392500 18380505      29.0000
2392500 18380505      12.0000
2392500 18380505      22.0000
2392501 18380506      22.3500
2392501 18380506     -6.90000
2392501 18380506     -12.0000
2392501 18380506      7.76667
2392501 18380506      16.8556
2392501 18380506      26.5000
2392502 18380507      20.4000
2392502 18380507     -8.60000
2392502 18380507     -14.3250
2392502 18380507      9.01429
2392502 18380507      9.63571
2392502 18380507      20.0500
2392502 18380507      25.4000
2392503 18380508      21.4000
2392503 18380508     -12.8500
2392503 18380508     -8.20000
2392503 18380508      8.86667
2392503 18380508      9.28333
2392503 18380508      20.0000
2392503 18380508      14.1000
2392503 18380508     -20.8000
2392504 18380509     -4.35000
2392504 18380509     -5.95000
2392504 18380509      16.0364
2392504 18380509      12.5257
2392504 18380509     -17.0000
2392504 18380509     -22.5000
2392505 18380510     -17.3000
2392505 18380510     -17.4000
2392505 18380510      6.97500
2392505 18380510      16.3474
2392505 18380510     -16.0500
2392505 18380510      20.7500
2392505 18380510      41.8000
2392506 18380511     -13.1625
2392506 18380511      13.6000
2392506 18380511      17.8727
2392506 18380511     -22.1143
2392506 18380511      27.2500
2392506 18380511      36.2000
2392506 18380511      30.3000
2392506 18380511      18.7500
2392508 18380513     -13.0000
2392508 18380513      12.4353
2392508 18380513     -16.3714
2392508 18380513      38.4500
2392508 18380513      23.4000
2392508 18380513      26.4000
2392508 18380513      17.1000
2392508 18380513      13.8500
2392508 18380513     -3.65000
2392508 18380513     -13.3167
2392513 18380518      39.2000
2392513 18380518      21.6833
2392513 18380518      23.4000
2392513 18380518      20.4667
2392513 18380518     -8.58333
2392513 18380518     0.400000
2392517 18380522      26.5000
2392517 18380522      1.20000
2392517 18380522     -27.5625
2392517 18380522     -11.7000
2392517 18380522      9.33333
2392517 18380522      27.0000
2392517 18380522     -24.0000
2392518 18380523      19.4250
2392518 18380523     -12.6000
2392518 18380523     -24.1125
2392518 18380523     -1.78333
2392518 18380523      19.3600
2392518 18380523      34.3000
2392518 18380523     -17.2000
2392518 18380523      2.57500
2392520 18380525     -23.8500
2392520 18380525     -4.20000
2392520 18380525      13.4167
2392520 18380525      33.3000
2392520 18380525     -18.4000
2392520 18380525     -4.41667
2392521 18380526     -27.6500
2392521 18380526     -4.45000
2392521 18380526      14.7154
2392521 18380526      29.6000
2392521 18380526     -18.3000
2392521 18380526     0.560000
2392521 18380526      12.7000
2392521 18380526      2.10000
2392522 18380527     -24.2333
2392522 18380527     -6.03333
2392522 18380527      16.0375
2392522 18380527      30.6000
2392522 18380527     -19.0000
2392522 18380527     -6.80000
2392522 18380527      11.7000
2392522 18380527    0.0625000
2392522 18380527     -15.0000
2392523 18380528     -23.1000
2392523 18380528     -5.10000
2392523 18380528      14.1933
2392523 18380528      28.8500
2392523 18380528      16.1000
2392523 18380528      6.87500
2392523 18380528     -15.6000
2392523 18380528     -23.2000
2392524 18380529     -6.20000
2392524 18380529      16.4615
2392524 18380529      29.1000
2392524 18380529     -13.6000
2392524 18380529      13.0000
2392524 18380529      5.65000
2392524 18380529     -18.5000
2392524 18380529     -27.0000
2392524 18380529     -8.05000
2392524 18380529      7.10000
2392527 18380601      17.8636
2392527 18380601      36.3000
2392527 18380601      11.5000
2392527 18380601      6.60000
2392527 18380601     -13.7000
2392527 18380601      18.2000
2392527 18380601     -28.7000
2392531 18380605     -36.2500
2392531 18380605      5.37500
2392531 18380605     -17.2720
2392531 18380605      41.6500
2392531 18380605      38.5500
2392531 18380605      25.3000
2392535 18380609     -31.5000
2392535 18380609      30.5000
2392535 18380609      25.0333
2392535 18380609      13.2000
2392535 18380609      1.16667
2392535 18380609     -19.6000
2392535 18380609     -9.60000
2392537 18380611     -31.7000
2392537 18380611      30.5000
2392537 18380611      22.2500
2392537 18380611      13.9000
2392537 18380611     -15.8000
2392537 18380611     -4.70000
2392537 18380611      16.7333
2392537 18380611      20.7000
2392537 18380611      10.7000
2392538 18380612     -32.5000
2392538 18380612      35.2000
2392538 18380612      26.5000
2392538 18380612      12.7000
2392538 18380612     -14.9500
2392538 18380612     -5.23333
2392538 18380612      11.5000
2392541 18380615      5.40000
2392541 18380615     -17.2000
2392541 18380615     -6.03333
2392541 18380615     -12.9500
2392541 18380615     -3.80000
2392541 18380615     -20.5250
2392542 18380616     -12.9000
2392542 18380616     -1.43333
2392542 18380616      13.6000
2392542 18380616     -8.40000
2392542 18380616     -25.0750
2392542 18380616     -25.7250
2392542 18380616      2.00000
2392543 18380617     -14.4667
2392543 18380617     -3.28333
2392543 18380617      12.3000
2392543 18380617     -6.20000
2392543 18380617     -23.6000
2392543 18380617     -24.8882
2392543 18380617      6.47500
2392544 18380618     -10.5500
2392544 18380618     -1.82857
2392544 18380618      12.7750
2392544 18380618     -6.20000
2392544 18380618     -23.0800
2392544 18380618     -22.8100
2392544 18380618      8.60000
2392545 18380619     -8.30000
2392545 18380619     -1.90000
2392545 18380619      15.3500
2392545 18380619     -4.80000
2392545 18380619     -22.8857
2392545 18380619     -26.9429
2392545 18380619      6.60000
2392546 18380620    -0.600000
2392546 18380620      15.8000
2392546 18380620     -2.50000
2392546 18380620     -20.0167
2392546 18380620     -19.9667
2392546 18380620      14.5500
2392546 18380620      12.2571
2392548 18380622     -21.2250
2392548 18380622     -20.3750
2392548 18380622      12.8000
2392548 18380622      8.10000
2392549 18380623     -17.1333
2392549 18380623     -23.6000
2392549 18380623      12.5333
2392549 18380623      14.0000
2392550 18380624     -16.3875
2392550 18380624     -26.1000
2392550 18380624      14.2400
2392551 18380625     -22.6000
2392551 18380625      15.1000
2392553 18380627      5.96667
2392553 18380627     -14.1500
2392554 18380628      10.2750
2392554 18380628     -16.0500
2392554 18380628      22.5000
2392555 18380629      8.87143
2392555 18380629     -11.2500
2392555 18380629      21.0667
2392555 18380629      5.90000
2392555 18380629      24.4000
2392556 18380630      11.9500
2392556 18380630     -13.2143
2392556 18380630      25.5833
2392556 18380630      5.90000
2392556 18380630      24.2000
2392558 18380702      14.5667
2392558 18380702     -8.45000
2392558 18380702      27.1000
2392558 18380702      8.30000
2392558 18380702      25.2667
2392558 18380702      16.2000
2392558 18380702      15.8000
2392558 18380702     -26.8000
2392558 18380702      31.6000
2392559 18380703     -11.5000
2392559 18380703      23.1000
2392559 18380703      10.3500
2392559 18380703      27.9333
2392559 18380703      13.2000
2392559 18380703      38.5000
2392560 18380704     -10.3667
2392560 18380704      10.4000
2392560 18380704      31.8667
2392561 18380705     -3.95000
2392561 18380705      14.2000
2392561 18380705      28.0667
2392561 18380705      29.3000
2392562 18380706     -15.1250
2392562 18380706      12.3000
2392562 18380706      30.7750
2392562 18380706      35.2000
2392562 18380706      10.7000
2392562 18380706      14.1000
2392562 18380706      13.1000
2392563 18380707     -11.6200
2392563 18380707      9.50000
2392563 18380707      29.3000
2392563 18380707      38.3000
2392563 18380707      13.1000
2392563 18380707      18.8571
2392564 18380708     -4.95000
2392564 18380708      14.8667
2392564 18380708      29.1000
2392564 18380708      33.9000
2392564 18380708      21.7444
2392564 18380708      8.10000
2392564 18380708     -7.20000
2392565 18380709      13.6667
2392565 18380709      27.9000
2392565 18380709      33.5000
2392565 18380709      19.7750
2392565 18380709      8.78333
2392565 18380709     -5.81818
2392565 18380709     -11.0000
2392566 18380710      10.0333
2392566 18380710      26.9000
2392566 18380710      35.1000
2392566 18380710      19.2611
2392566 18380710      5.56000
2392566 18380710     -15.8444
2392568 18380712      43.3500
2392568 18380712      21.0000
2392568 18380712     -8.70000
2392568 18380712     -23.0500
2392569 18380713      35.0500
2392569 18380713      21.5067
2392569 18380713      23.0500
2392569 18380713     -8.97778
2392569 18380713     -20.0875
2392570 18380714      40.9000
2392570 18380714      18.8143
2392570 18380714      19.8500
2392570 18380714     -7.04615
2392570 18380714     -30.7571
2392570 18380714      11.7000
2392571 18380715      18.5083
2392571 18380715     -14.5176
2392571 18380715     -27.9778
2392571 18380715      34.4250
2392571 18380715      21.7000
2392572 18380716      13.0600
2392572 18380716     -13.2250
2392572 18380716     -24.0000
2392572 18380716      33.5500
2392572 18380716      24.5000
2392572 18380716      8.10000
2392573 18380717      19.4200
2392573 18380717     -14.8000
2392573 18380717     -27.1000
2392573 18380717      31.0455
2392573 18380717      4.00000
2392573 18380717      7.40000
2392573 18380717     -31.5500
2392574 18380718      21.8667
2392574 18380718     -18.9444
2392574 18380718      35.3900
2392574 18380718      10.4000
2392574 18380718      9.60000
2392574 18380718     -35.3000
2392577 18380721     -15.7000
2392577 18380721      22.6000
2392577 18380721      10.3375
2392577 18380721      18.1000
2392577 18380721     -28.0857
2392580 18380724      26.0000
2392580 18380724      7.02500
2392580 18380724      21.8000
2392580 18380724      18.9000
2392580 18380724     -25.7727
2392580 18380724      10.5000
2392580 18380724      3.72000
2392580 18380724     -16.0000
2392580 18380724      24.7333
2392584 18380728      16.6100
2392584 18380728      8.00000
2392584 18380728     -17.8000
2392584 18380728      11.2000
2392584 18380728      6.27500
2392584 18380728     -14.9000
2392584 18380728      22.1250
2392584 18380728     -9.20000
2392584 18380728    -0.300000
2392584 18380728      12.0000
2392585 18380729      25.4000
2392585 18380729      17.5000
2392585 18380729      17.9714
2392585 18380729      15.0500
2392585 18380729     -12.3000
2392585 18380729      33.4500
2392585 18380729     -8.50000
2392585 18380729      13.8333
2392585 18380729      24.5000
2392587 18380731      15.4000
2392587 18380731      10.9636
2392587 18380731     -10.2000
2392587 18380731      24.7500
2392587 18380731     -6.65000
2392587 18380731      10.7500
2392587 18380731      22.0000
2392587 18380731      1.70000
2392589 18380802    -0.900000
2392589 18380802     -23.9000
2392589 18380802      7.50000
2392589 18380802      24.1000
2392589 18380802      16.9000
2392592 18380805      16.0000
2392592 18380805      24.7000
2392592 18380805      11.8000
2392592 18380805      23.5000
2392593 18380806      18.1500
2392593 18380806      26.6000
2392593 18380806      13.6000
2392593 18380806      24.3250
2392594 18380807      20.3500
2392594 18380807      9.86000
2392594 18380807      22.9375
2392594 18380807     -4.92500
2392594 18380807      15.2000
2392595 18380808      24.0000
2392595 18380808      9.00000
2392595 18380808      23.7333
2392595 18380808      34.5000
2392599 18380812      27.8667
2392599 18380812      11.8000
2392599 18380812      25.4500
2392601 18380814      32.0600
2392601 18380814      13.1000
2392601 18380814     -18.3000
2392601 18380814     -22.7000
2392601 18380814      19.6000
2392602 18380815      31.1000
2392602 18380815      11.0000
2392602 18380815     -22.9000
2392602 18380815      19.6000
2392604 18380817      10.1500
2392604 18380817     -28.2000
2392604 18380817      16.1000
2392604 18380817     -13.1167
2392604 18380817      6.10000
2392604 18380817      21.1000
2392606 18380819     -7.40000
2392606 18380819     -21.8333
2392606 18380819      15.9875
2392606 18380819     -17.2000
2392606 18380819      9.98182
2392608 18380821     -24.5667
2392608 18380821      17.8630
2392608 18380821     -18.6250
2392608 18380821      3.50000
2392608 18380821     -21.3571
2392608 18380821    -0.466667
2392610 18380823     -18.2667
2392610 18380823      17.2125
2392610 18380823      12.0143
2392610 18380823     -15.0250
2392610 18380823      12.6500
2392611 18380824      16.1200
2392611 18380824      12.9857
2392611 18380824     -12.2750
2392611 18380824      11.5000
2392611 18380824      8.05000
2392613 18380826      12.3875
2392613 18380826     -9.50000
2392613 18380826      13.0000
2392613 18380826      12.9000
2392615 18380828      15.2000
2392615 18380828      17.0500
2392615 18380828      8.20000
2392619 18380901      23.7200
2392619 18380901      12.3000
2392619 18380901      30.1333
2392620 18380902      8.48333
2392620 18380902     0.692308
2392620 18380902      2.96429
2392620 18380902      19.4571
2392621 18380903      19.9000
2392621 18380903      6.20000
2392621 18380903      10.7882
2392621 18380903      24.6455
2392621 18380903      13.2000
2392622 18380904      14.0000
2392622 18380904      2.40000
2392622 18380904      9.94545
2392622 18380904      28.4214
2392622 18380904      4.46667
2392623 18380905      14.2000
2392623 18380905      4.75000
2392623 18380905      11.8950
2392623 18380905      23.8571
2392623 18380905      7.15000
2392623 18380905     -15.7000
2392624 18380906      25.2250
2392624 18380906      8.55000
2392624 18380906     -12.9200
2392625 18380907      13.2333
2392625 18380907      27.9333
2392625 18380907      10.3000
2392625 18380907     -14.4000
2392625 18380907      8.71667
2392625 18380907     -12.1750
2392626 18380908      13.3750
2392626 18380908      15.6800
2392626 18380908     -5.92000
2392626 18380908      28.6000
2392626 18380908      11.2000
2392626 18380908     -20.5500
2392627 18380909      12.2000
2392627 18380909     -10.4000
2392627 18380909      29.6000
2392627 18380909      15.4000
2392627 18380909     -22.9000
2392627 18380909     -22.3667
2392630 18380912      13.7500
2392630 18380912     -6.98000
2392630 18380912     -21.6500
2392630 18380912      7.00000
2392632 18380914      2.30000
2392632 18380914     -23.9111
2392632 18380914      1.45333
2392632 18380914      13.4500
2392633 18380915      6.20000
2392633 18380915     -22.5600
2392633 18380915      9.08276
2392633 18380915      17.2500
2392633 18380915      11.7000
2392634 18380916     -25.7125
2392634 18380916      2.47368
2392634 18380916      11.3500
2392634 18380916     0.300000
2392635 18380917     -24.7500
2392635 18380917      11.8500
2392635 18380917      15.8000
2392635 18380917      4.88182
2392635 18380917      6.70000
2392636 18380918     -23.8625
2392636 18380918     -3.13750
2392636 18380918      19.2500
2392636 18380918      2.26000
2392636 18380918     -15.4333
2392636 18380918     -12.5000
2392636 18380918      10.0800
2392639 18380921     -3.62500
2392639 18380921     -8.14286
2392639 18380921      31.6000
2392640 18380922      6.74286
2392640 18380922      29.7000
2392641 18380923      1.15000
2392641 18380923      8.30000
2392642 18380924      8.23333
2392642 18380924      13.5000
2392642 18380924     -14.0500
2392643 18380925      12.8000
2392643 18380925     -18.0000
2392644 18380926      11.5500
2392644 18380926      6.10000
2392645 18380927      15.3250
2392645 18380927     0.200000
2392647 18380929      5.70000
2392647 18380929     -8.64000
2392648 18380930     -9.05000
2392648 18380930      7.75000
2392649 18381001     -7.30000
2392649 18381001      14.5333
2392649 18381001      6.85000
2392650 18381002      15.6167
2392650 18381002      10.0500
2392650 18381002     -24.5250
2392650 18381002      15.6000
2392651 18381003      17.3400
2392651 18381003      8.40000
2392651 18381003      12.6429
2392655 18381007      15.7667
2392655 18381007     -4.70000
2392655 18381007     -23.5500
2392655 18381007      7.56667
2392655 18381007      3.97500
2392656 18381008      19.1333
2392656 18381008     -28.8500
2392656 18381008      5.82500
2392656 18381008      4.70000
2392659 18381011     -25.1000
2392659 18381011      10.5917
2392659 18381011      10.8800
2392659 18381011     0.866667
2392659 18381011     -12.5000
2392660 18381012     -29.6000
2392660 18381012      5.28333
2392660 18381012      5.30000
2392660 18381012     -1.08571
2392660 18381012     -13.7000
2392660 18381012      20.8000
2392660 18381012      30.4500
2392661 18381013     -23.3800
2392661 18381013      9.33636
2392661 18381013      6.86250
2392661 18381013      9.70000
2392661 18381013     -27.7000
2392661 18381013      4.70000
2392661 18381013      17.1429
2392661 18381013     -13.4722
2392662 18381014     -29.1000
2392662 18381014      3.36000
2392662 18381014      3.66667
2392662 18381014      4.50000
2392662 18381014     -30.7000
2392662 18381014      8.00000
2392662 18381014      19.6500
2392662 18381014     -17.2000
2392665 18381017      10.5000
2392665 18381017     -28.6000
2392665 18381017      18.7111
2392665 18381017     -8.18333
2392669 18381021      12.5500
2392669 18381021     -15.6750
2392669 18381021    -0.500000
2392669 18381021     -17.5333
2392670 18381022     -11.5111
2392671 18381023     -16.2250
2392671 18381023     -7.94286
2392671 18381023      15.3500
2392671 18381023      7.43333
2392672 18381024     -8.60000
2392672 18381024     -10.3750
2392672 18381024      17.9667
2392672 18381024     -3.65000
2392672 18381024      13.8000
2392674 18381026     -14.7375
2392674 18381026    -0.214286
2392674 18381026     -13.6625
2392674 18381026     -6.12500
2392674 18381026     -11.1875
2392676 18381028     -6.48125
2392676 18381028     -13.0800
2392676 18381028      1.50000
2392676 18381028     -19.9000
2392676 18381028      19.9000
2392676 18381028     -14.3000
2392678 18381030     -1.85000
2392678 18381030     -11.3250
2392678 18381030     -16.2000
2392678 18381030     -14.6000
2392678 18381030      6.80000
2392680 18381101     -10.4632
2392680 18381101     -24.9000
2392680 18381101     -16.5800
2392680 18381101      12.8700
2392680 18381101      13.4000
2392680 18381101      9.52500
2392680 18381101     -18.0000
2392682 18381103     -4.10000
2392682 18381103     -16.7000
2392682 18381103      12.9667
2392682 18381103     -25.8500
2392682 18381103     -17.2000
2392684 18381105     -11.8400
2392684 18381105     -15.2250
2392684 18381105      11.2500
2392684 18381105     -4.27500
2392684 18381105     -17.3667
2392684 18381105      15.7286
2392685 18381106     -1.90000
2392685 18381106      19.0000
2392685 18381106     -9.70000
2392685 18381106     -21.5333
2392686 18381107     -3.75000
2392686 18381107      16.9000
2392686 18381107     -12.8875
2392686 18381107     -25.8800
2392686 18381107      13.9000
2392687 18381108     -7.70000
2392687 18381108      20.5000
2392687 18381108     -9.93000
2392687 18381108     -19.4800
2392687 18381108      16.9667
2392687 18381108     -25.9125
2392687 18381108    -0.200000
2392692 18381113     -12.4000
2392692 18381113     -6.75000
2392692 18381113      10.3909
2392692 18381113     -8.43333
2392692 18381113      19.0000
2392693 18381114     -14.1250
2392693 18381114      19.0625
2392693 18381114      10.9000
2392695 18381116     -11.9250
2392695 18381116      6.98333
2392696 18381117     -16.1500
2392696 18381117     -4.08571
2392696 18381117      22.7000
2392704 18381125    -0.350000
2392704 18381125     -5.40000
2392704 18381125      14.7600
2392704 18381125     -19.6000
2392704 18381125      6.80000
2392705 18381126     -3.85000
2392705 18381126      16.9733
2392705 18381126      9.20000
2392706 18381127     -1.90000
2392706 18381127      12.7600
2392706 18381127      9.15000
2392706 18381127      16.4600
2392707 18381128     -1.60000
2392707 18381128      19.5400
2392707 18381128      17.4500
2392707 18381128     -6.75714
2392708 18381129     -16.9000
2392708 18381129 -3.97364e-08
2392708 18381129     -5.04000
2392708 18381129      7.50000
2392709 18381130     -10.3000
2392709 18381130      5.10000
2392709 18381130     -7.33333
2392709 18381130     0.742857
2392709 18381130      16.2000
2392710 18381201      14.2000
2392710 18381201     -13.3000
2392710 18381201     -12.2000
2392710 18381201      10.7100
2392713 18381204     -1.50000
2392713 18381204     -3.10000
2392713 18381204      21.9909
2392714 18381205     -4.05000
2392714 18381205     -13.4545
2392714 18381205      19.3000
2392714 18381205      13.5000
2392714 18381205      14.8000
2392714 18381205      16.3333
2392720 18381211      12.2000
2392720 18381211      17.4500
2392720 18381211      16.3538
2392726 18381217      15.1000
2392726 18381217     -11.5000
2392727 18381218     -6.80000
2392730 18381221     -4.36667
2392730 18381221     -20.1667
2392730 18381221      13.5500
2392731 18381222     -5.86667
2392731 18381222     -20.7000
2392731 18381222      12.5500
2392731 18381222     -6.33333
2392731 18381222      16.7000
2392731 18381222     -14.6000
2392732 18381223     -5.77778
2392732 18381223     -24.1000
2392732 18381223      11.2000
2392732 18381223      18.5000
2392732 18381223      9.90000
2392732 18381223      7.80000
2392733 18381224     -2.24000
2392733 18381224      19.2000
2392733 18381224      14.7000
2392733 18381224      7.80000
2392733 18381224     -2.05000
2392733 18381224     -20.0000
2392733 18381224     -8.20000
2392735 18381226     -7.30000
2392735 18381226     -2.80000
2392735 18381226      8.66000
2392735 18381226     -14.9800
2392735 18381226     -29.6500
2392735 18381226     -6.70000
2392736 18381227     -6.96667
2392736 18381227      8.57778
2392736 18381227     -17.8250
2392736 18381227     -28.8000
2392736 18381227     -11.7600
2392736 18381227      5.30000
2392739 18381230      9.15000
2392739 18381230     -11.3400
2392739 18381230     -13.1000
2392739 18381230     -26.6833
2392739 18381230      15.5333
2392739 18381230      6.97500
2392740 18381231      5.93333
2392740 18381231     -35.2600
2392740 18381231      16.3000
2392740 18381231      29.5600
2392742 18390102     -9.68000
2392742 18390102     -36.5250
2392742 18390102      12.1800
2392742 18390102      10.1800
2392742 18390102      8.20000
2392743 18390103     -9.97778
2392743 18390103     -32.9333
2392743 18390103      14.3125
2392743 18390103      7.36667
2392743 18390103      6.81481
2392743 18390103     -4.13333
2392743 18390103     -6.33333
2392743 18390103     -10.9000
2392743 18390103      2.25000
2392744 18390104     -7.65714
2392744 18390104     -27.6000
2392744 18390104      1.30000
2392744 18390104      2.60000
2392744 18390104      7.69032
2392744 18390104     -3.36667
2392744 18390104     -9.10000
2392744 18390104      16.7000
2392745 18390105     -7.37500
2392745 18390105     -23.4000
2392745 18390105      13.2000
2392745 18390105      16.3200
2392745 18390105      12.5742
2392745 18390105     -6.71667
2392745 18390105      5.80000
2392746 18390106     -10.9400
2392746 18390106      10.7500
2392746 18390106      12.0458
2392746 18390106     -6.45000
2392746 18390106      6.53333
2392746 18390106      15.9200
2392748 18390108     -16.9000
2392748 18390108      16.0588
2392748 18390108     -18.3800
2392748 18390108     -7.20000
2392748 18390108      10.1167
2392748 18390108      19.4000
2392748 18390108      9.30000
2392750 18390110     -15.0000
2392750 18390110      2.85000
2392750 18390110      8.60000
2392751 18390111     -5.50000
2392751 18390111     -18.0000
2392751 18390111      3.20000
2392751 18390111      10.2667
2392751 18390111     -23.5500
2392754 18390114     -10.9455
2392754 18390114      17.7000
2392754 18390114      8.94000
2392755 18390115     -15.0692
2392755 18390115      21.8000
2392755 18390115     -23.3000
2392755 18390115      13.2500
2392756 18390116     -11.7625
2392756 18390116     -20.5000
2392756 18390116     -35.7000
2392756 18390116      11.9333
2392756 18390116     -29.7000
2392757 18390117     -12.9000
2392757 18390117     -14.1500
2392757 18390117     -29.7000
2392757 18390117      15.4500
2392757 18390117      9.46667
2392757 18390117     -29.5000
2392758 18390118     -10.6417
2392758 18390118     -14.8500
2392758 18390118     -32.8000
2392758 18390118      17.0000
2392758 18390118      6.20000
2392763 18390123     -14.1500
2392763 18390123     -12.0000
2392763 18390123     -32.3000
2392763 18390123     -16.6000
2392763 18390123      11.4167
2392763 18390123     -33.6000
2392763 18390123     -9.35000
2392763 18390123      11.5000
2392769 18390129     -18.3000
2392769 18390129     -2.50000
2392769 18390129      9.23333
2392769 18390129      14.9333
2392769 18390129     -19.8750
2392775 18390204      17.4500
2392775 18390204     -11.3182
2392775 18390204      20.3000
2392775 18390204     -14.9000
2392775 18390204      10.7000
2392777 18390206     -8.92778
2392777 18390206      30.3000
2392777 18390206     -11.1000
2392777 18390206     -22.9833
2392777 18390206      11.2000
2392777 18390206     -32.2200
2392782 18390211      8.65000
2392782 18390211     -7.90000
2392782 18390211      19.2000
2392782 18390211     -17.8333
2392782 18390211     -10.8500
2392782 18390211     -16.3000
2392783 18390212     0.300000
2392783 18390212      21.7000
2392783 18390212     -12.1750
2392783 18390212     -7.81818
2392783 18390212     -13.8000
2392784 18390213     -3.06667
2392784 18390213      23.6000
2392784 18390213     -15.4250
2392784 18390213     -11.0125
2392784 18390213     -19.4000
2392786 18390215      23.7000
2392786 18390215     -12.1500
2392786 18390215     -7.38000
2392786 18390215     -15.5000
2392786 18390215      10.7400
2392788 18390217     -6.22000
2392788 18390217     -14.6333
2392788 18390217      14.7500
2392788 18390217     -10.1500
2392788 18390217     -21.9400
2392788 18390217     -32.9000
2392790 18390219     -8.60000
2392790 18390219      20.7467
2392790 18390219     -20.0111
2392790 18390219     -29.7000
2392791 18390220     -10.5000
2392791 18390220      19.6800
2392791 18390220     -18.8429
2392791 18390220     -27.9000
2392791 18390220      8.82500
2392792 18390221     -12.1000
2392792 18390221      20.8333
2392792 18390221     -13.4714
2392792 18390221     -22.7000
2392792 18390221      8.95556
2392792 18390221     -8.66667
2392792 18390221      11.4500
2392796 18390225     -9.43333
2392796 18390225     -3.15000
2392796 18390225     -13.8000
2392796 18390225     -4.10000
2392796 18390225      13.8667
2392796 18390225      12.6500
2392796 18390225      2.82500
2392796 18390225      9.72500
2392796 18390225     -16.5000
2392796 18390225     -4.30000
2392798 18390227     -11.0333
2392798 18390227      11.7000
2392798 18390227      5.32500
2392798 18390227     -13.7333
2392798 18390227    -0.900000
2392801 18390302      9.81429
2392801 18390302     -13.8286
2392801 18390302      12.8000
2392801 18390302     -22.7455
2392803 18390304      6.17000
2392803 18390304     -13.7500
2392803 18390304     -19.2000
2392803 18390304      17.5000
2392806 18390307      12.5250
2392806 18390307     -30.4000
2392806 18390307     -8.90000
2392808 18390309      21.5000
2392808 18390309     -32.4333
2392808 18390309     -4.60000
2392808 18390309     -4.60000
2392808 18390309     -25.4000
2392809 18390310      21.7000
2392809 18390310     -24.7000
2392809 18390310     -3.70000
2392809 18390310     -25.7500
2392809 18390310      5.10000
2392809 18390310     -13.3500
2392810 18390311      20.8000
2392810 18390311     -23.1000
2392810 18390311     -7.40000
2392810 18390311     -12.6000
2392810 18390311      3.53333
2392810 18390311     -18.2000
2392811 18390312      21.7000
2392811 18390312     -22.7000
2392811 18390312    -0.866667
2392811 18390312     -7.60000
2392811 18390312      6.16667
2392811 18390312     -18.8000
2392811 18390312     -17.5333
2392811 18390312      10.3500
2392812 18390313      24.8000
2392812 18390313     -6.15385
2392812 18390313     -8.50000
2392812 18390313      10.3500
2392812 18390313     -15.6250
2392812 18390313      5.95714
2392813 18390314      15.9500
2392813 18390314     -9.80000
2392813 18390314     -8.65000
2392813 18390314      14.6500
2392813 18390314     -17.1000
2392813 18390314      14.8000
2392813 18390314      19.8167
2392814 18390315      14.2000
2392814 18390315     -7.06667
2392814 18390315     -9.02000
2392814 18390315      13.3714
2392814 18390315     -10.6000
2392814 18390315      21.1500
2392814 18390315      9.83333
2392814 18390315     -9.85000
2392820 18390321     -11.1667
2392820 18390321     -26.3500
2392820 18390321     -17.3250
2392820 18390321      8.36667
2392820 18390321     -20.3800
2392826 18390327     -6.00000
2392826 18390327     -24.6400
2392828 18390329     -13.5500
2392828 18390329      9.30000
2392828 18390329     -20.8000
2392829 18390330     -12.5000
2392829 18390330      8.80000
2392829 18390330     -13.6250
2392830 18390331     -8.90000
2392830 18390331     -15.5500
2392831 18390401     -11.5000
2392831 18390401     -14.7000
2392831 18390401      13.6500
2392836 18390406     -10.3750
2392836 18390406      5.95714
2392836 18390406     -17.1500
2392836 18390406     -4.30000
2392838 18390408      6.60000
2392838 18390408     -16.7500
2392838 18390408     -8.50000
2392838 18390408     -12.6000
2392839 18390409     -19.3000
2392839 18390409      2.40000
2392839 18390409     -19.2000
2392839 18390409     -8.00000
2392839 18390409     -12.8000
2392840 18390410     -18.6000
2392840 18390410      5.10000
2392840 18390410     -19.6000
2392840 18390410     -8.70000
2392840 18390410     -11.3000
2392840 18390410      7.60000
2392841 18390411     -25.8000
2392841 18390411     -12.1000
2392841 18390411     -15.5000
2392841 18390411      12.0250
2392843 18390413     -17.1500
2392843 18390413     -8.40000
2392843 18390413     -12.8000
2392843 18390413      17.2000
2392843 18390413      9.05000
2392844 18390414     -13.6000
2392844 18390414     -12.5000
2392844 18390414      11.8150
2392844 18390414      4.60000
2392846 18390416     -14.1000
2392846 18390416     -15.1000
2392846 18390416      11.5889
2392846 18390416      14.6000
2392847 18390417     -21.2000
2392847 18390417      6.95294
2392847 18390417      11.6000
2392850 18390420      5.00000
2392850 18390420      13.4000
2392850 18390420     -25.2500
2392850 18390420     -4.10000
2392852 18390422     -17.2000
2392852 18390422     -11.5250
2392853 18390423     -14.4000
2392853 18390423     -6.43750
2392853 18390423      8.35556
2392853 18390423      13.5500
2392858 18390428     -17.9727
2392858 18390428     -8.75833
2392858 18390428      6.75714
2392862 18390502      7.10000
2392862 18390502      10.9200
2392863 18390503     -5.35000
2392863 18390503      10.1800
2392863 18390503      32.4625
2392865 18390505     -11.4667
2392865 18390505      29.4700
2392865 18390505      32.7000
2392865 18390505      33.8000
2392866 18390506      21.0000
2392866 18390506      13.5000
2392866 18390506      11.7000
2392866 18390506      1.30000
2392867 18390507      12.3000
2392867 18390507      12.4875
2392867 18390507      10.0000
2392867 18390507      13.5800
2392868 18390508      9.67500
2392868 18390508      17.3000
2392868 18390508      6.80000
2392868 18390508      6.81250
2392868 18390508      11.7000
2392869 18390509      14.9000
2392869 18390509      7.90000
2392869 18390509      10.1375
2392869 18390509     -2.32500
2392870 18390510      13.7000
2392870 18390510      9.20000
2392870 18390510      3.82000
2392870 18390510     -6.47143
2392870 18390510      14.2500
2392870 18390510      15.4667
2392871 18390511      11.1000
2392871 18390511      12.0000
2392871 18390511      11.3400
2392871 18390511     -4.90000
2392871 18390511      24.8667
2392871 18390511      9.60000
2392871 18390511      15.7000
2392872 18390512      5.00000
2392872 18390512      10.9000
2392872 18390512     -5.95000
2392872 18390512      21.9667
2392872 18390512      14.8000
2392872 18390512      13.7286
2392873 18390513      5.50000
2392873 18390513      11.8000
2392873 18390513     -10.5000
2392873 18390513      25.0500
2392873 18390513      4.10000
2392873 18390513      16.0667
2392874 18390514      3.95000
2392874 18390514      10.7000
2392874 18390514     -6.75000
2392874 18390514      24.8600
2392874 18390514      15.3000
2392874 18390514      10.9000
2392875 18390515      5.10000
2392875 18390515      13.5500
2392875 18390515     -5.90000
2392875 18390515      27.5000
2392875 18390515    -0.480000
2392875 18390515     -31.3250
2392880 18390520      8.65714
2392880 18390520     -35.6167
2392880 18390520     -3.95000
2392881 18390521      11.1143
2392881 18390521    0.0333333
2392884 18390524      7.35000
2392884 18390524     -5.00000
2392884 18390524      9.60000
2392885 18390525      4.90000
2392885 18390525     -6.74000
2392885 18390525      9.30000
2392886 18390526     -5.50000
2392886 18390526      12.8667
2392886 18390526      8.50000
2392888 18390528     -40.7000
2392888 18390528     -35.3000
2392889 18390529     -18.0667
2392889 18390529     -10.4333
2392890 18390530     -13.5000
2392890 18390530     -27.4000
2392890 18390530      10.1000
2392891 18390531     -22.0000
2392891 18390531     -25.4500
2392891 18390531      15.0333
2392891 18390531     -8.73333
2392892 18390601     -14.6000
2392892 18390601     -28.8833
2392892 18390601      13.7000
2392892 18390601     -13.6250
2392893 18390602     -27.8500
2392893 18390602      13.0333
2392893 18390602     -13.8667
2392894 18390603     -21.3500
2392894 18390603      17.1000
2392894 18390603     -6.95000
2392894 18390603      46.0000
2392895 18390604     -19.9000
2392895 18390604     -10.8500
2392895 18390604      17.2333
2392898 18390607     -18.7500
2392898 18390607     -11.3000
2392898 18390607      8.72222
2392899 18390608     -18.4400
2392899 18390608     -11.2000
2392899 18390608      8.29375
2392900 18390609     -20.6000
2392900 18390609     -16.3000
2392900 18390609      6.11428
2392900 18390609      24.8500
2392902 18390611      8.60000
2392902 18390611      28.9000
2392903 18390612      12.4680
2392903 18390612      32.3000
2392905 18390614      9.98182
2392905 18390614     -8.00000
2392906 18390615      8.38750
2392906 18390615     -9.10000
2392906 18390615      17.2000
2392907 18390616     -10.1000
2392907 18390616      12.9000
2392908 18390617     -10.5000
2392908 18390617      13.6000
2392908 18390617     -30.5750
2392909 18390618     -11.9000
2392909 18390618      20.1000
2392911 18390620     -1.00000
2392911 18390620      27.9000
2392912 18390621     -3.60000
2392912 18390621     -10.1500
2392912 18390621      18.9000
2392912 18390621      15.5750
2392912 18390621     -28.9000
2392912 18390621      9.41250
2392912 18390621      12.1000
2392913 18390622     -9.90000
2392914 18390623     -11.2000
2392914 18390623      14.4000
2392914 18390623      7.30000
2392914 18390623     -28.4000
2392914 18390623      8.00000
2392914 18390623      12.5000
2392917 18390626      23.0000
2392917 18390626      9.00000
2392917 18390626     -15.6000
2392919 18390628      27.0000
2392919 18390628      2.80000
2392920 18390629      14.3000
2392920 18390629     -15.6750
2392920 18390629     -27.3500
2392921 18390630      13.9000
2392921 18390630     -14.9000
2392921 18390630     -20.7000
2392921 18390630      2.90000
2392922 18390701     -10.8000
2392922 18390701     -19.4000
2392922 18390701      21.2667
2392922 18390701      35.1200
2392925 18390704     -10.4000
2392925 18390704      9.82500
2392925 18390704      30.5750
2392925 18390704     -23.0000
2392925 18390704      11.2250
2392925 18390704      51.7000
2392925 18390704      48.5800
2392926 18390705      9.60000
2392926 18390705      9.50000
2392926 18390705      16.0333
2392926 18390705     -29.2333
2392926 18390705     -5.67500
2392926 18390705      23.4429
2392926 18390705      16.4000
2392926 18390705     -13.0500
2392926 18390705     -2.96667
2392927 18390706      9.16667
2392927 18390706      19.1000
2392927 18390706     -25.1000
2392927 18390706     -13.0000
2392927 18390706      23.8250
2392927 18390706      9.13333
2392927 18390706     -5.20000
2392927 18390706      4.63333
2392928 18390707      9.46364
2392928 18390707     -27.6000
2392928 18390707     -12.8800
2392928 18390707      22.5000
2392928 18390707      11.7333
2392928 18390707     -12.0000
2392928 18390707      7.97500
2392929 18390708      14.2000
2392929 18390708     -22.0000
2392929 18390708     -3.48000
2392929 18390708      31.3250
2392929 18390708      14.6200
2392929 18390708     -13.3000
2392929 18390708      15.0857
2392929 18390708     -7.55000
2392931 18390710      20.7500
2392931 18390710     -10.2000
2392931 18390710      27.6000
2392931 18390710      9.08000
2392931 18390710     -22.6333
2392931 18390710     -5.30000
2392932 18390711      15.9500
2392932 18390711     -10.5250
2392932 18390711      30.1000
2392932 18390711      14.0000
2392932 18390711     -7.38000
2392932 18390711     -5.50000
2392933 18390712      27.2000
2392933 18390712     -3.96667
2392933 18390712      33.6000
2392933 18390712      18.6800
2392933 18390712     -11.8000
2392933 18390712     -11.2000
2392934 18390713     -47.3250
2392934 18390713     -19.7000
2392934 18390713     -17.4000
2392934 18390713     -16.1250
2392934 18390713      14.8000
2392934 18390713     -13.2000
2392934 18390713      15.2000
2392934 18390713      43.5333
2392934 18390713      30.9000
2392935 18390714     -10.6667
2392935 18390714     -12.2667
2392935 18390714      8.84615
2392935 18390714      5.80000
2392936 18390715     -5.95000
2392936 18390715     -5.02500
2392936 18390715      14.8000
2392936 18390715      10.8000
2392938 18390717     -11.3000
2392938 18390717      5.45000
2392939 18390718     -7.75000
2392939 18390718      14.3375
2392939 18390718      6.40000
2392940 18390719      8.45000
2392940 18390719      10.3000
2392940 18390719     -12.5000
2392941 18390720      10.7500
2392941 18390720     -2.10000
2392941 18390720     -26.9000
2392941 18390720     -19.2000
2392942 18390721     -3.02500
2392942 18390721     -23.4000
2392943 18390722     -2.00000
2392943 18390722     -22.8500
2392944 18390723      10.5833
2392945 18390724     -3.03750
2392945 18390724      15.8750
2392945 18390724     -25.7000
2392946 18390725    -0.814286
2392946 18390725      13.9143
2392946 18390725     -21.8000
2392947 18390726     -1.65714
2392947 18390726      14.5500
2392947 18390726     -16.6000
2392948 18390727     -4.55000
2392948 18390727      12.7000
2392948 18390727     -22.6000
2392948 18390727      14.8500
2392948 18390727     -23.3667
2392950 18390729      4.40000
2392950 18390729     -25.1000
2392950 18390729      22.6143
2392950 18390729     -15.6909
2392950 18390729     -22.6333
2392950 18390729     -10.9750
2392950 18390729      17.4000
2392952 18390731     -25.6000
2392952 18390731      10.2000
2392952 18390731     -29.1900
2392952 18390731     -22.6000
2392952 18390731     -2.20000
2392952 18390731      28.7000
2392952 18390731     -12.9500
2392953 18390801     -19.2000
2392953 18390801      26.7000
2392953 18390801     -17.5200
2392953 18390801     -12.7333
2392953 18390801      5.16667
2392953 18390801      20.5500
2392953 18390801     -22.2778
2392953 18390801      10.4000
2392955 18390803     -17.3000
2392955 18390803      13.0000
2392955 18390803     -23.1917
2392955 18390803      1.15000
2392955 18390803     -23.9000
2392956 18390804      20.5000
2392956 18390804     -13.8083
2392956 18390804      7.05833
2392956 18390804     -21.5500
2392956 18390804      3.40000
2392959 18390807      24.0000
2392959 18390807     -13.9500
2392959 18390807      11.6000
2392959 18390807     -19.7800
2392959 18390807      4.57857
2392959 18390807      33.6000
2392961 18390809      22.6000
2392961 18390809      11.5000
2392961 18390809     -11.3000
2392961 18390809      4.98571
2392961 18390809      31.9500
2392961 18390809      18.3000
2392962 18390810      25.7000
2392962 18390810     -10.8000
2392962 18390810      9.90000
2392962 18390810      36.4286
2392962 18390810      22.7000
2392962 18390810      3.15000
2392962 18390810     -15.9000
2392963 18390811     -14.8000
2392963 18390811      3.54286
2392963 18390811      33.3700
2392963 18390811     -6.64286
2392963 18390811     -19.4800
2392966 18390814      4.17000
2392966 18390814     -6.40000
2392966 18390814     -16.5000
2392966 18390814      2.18333
2392966 18390814     -17.6667
2392967 18390815     -6.00000
2392967 18390815     -19.3667
2392967 18390815     -13.1500
2392967 18390815      19.6333
2392967 18390815     -2.55000
2392967 18390815      22.7500
2392970 18390818     -17.8875
2392970 18390818      7.97857
2392970 18390818     -22.5333
2392970 18390818      3.58333
2392970 18390818      6.71667
2392970 18390818     -26.0000
2392971 18390819     -13.4333
2392971 18390819      11.8556
2392971 18390819      9.30000
2392971 18390819      5.68333
2392971 18390819     -23.2000
2392971 18390819     -24.2000
2392971 18390819      17.3500
2392972 18390820     -22.5500
2392972 18390820     -22.2000
2392972 18390820      12.9875
2392972 18390820     -2.48750
2392972 18390820     -22.5667
2392972 18390820     -21.9000
2392972 18390820      15.5000
2392976 18390824     -19.8000
2392976 18390824      0.00000
2392976 18390824     -12.0600
2392976 18390824     -18.8167
2392976 18390824      16.0500
2392976 18390824     -16.8429
2392976 18390824     -13.8600
2392976 18390824     -13.2000
2392977 18390825     0.500000
2392977 18390825     -11.7000
2392977 18390825     -23.9286
2392977 18390825      10.8000
2392977 18390825      17.0667
2392977 18390825     -19.0308
2392977 18390825     -18.0538
2392977 18390825     -17.9429
2392977 18390825      6.50000
2392978 18390826      5.30000
2392978 18390826     -15.4000
2392978 18390826      14.7000
2392978 18390826     -14.0500
2392978 18390826     -14.5538
2392978 18390826     -15.6000
2392978 18390826      7.30000
2392981 18390829      10.2000
2392981 18390829     -18.0000
2392981 18390829      18.3000
2392981 18390829     -12.4250
2392981 18390829     -14.3684
2392981 18390829     -16.3438
2392981 18390829      8.02500
2392981 18390829     -6.40000
2392981 18390829     -2.32500
2392981 18390829      21.7833
2392981 18390829     -33.8000
2392982 18390830      2.16154
2392982 18390830      28.5000
2392982 18390830     -11.3000
2392982 18390830      21.8000
2392982 18390830     -11.0500
2392982 18390830     -11.1938
2392982 18390830     -23.1250
2392982 18390830     -13.7000
2392982 18390830     -12.7667
2392982 18390830     -27.4500
2392982 18390830      13.4889
2392982 18390830     -29.5750
2392986 18390903      7.41429
2392986 18390903      7.14444
2392986 18390903      30.4000
2392986 18390903     -13.3500
2392986 18390903     -13.0000
2392986 18390903      12.7667
2392986 18390903     -33.7375
2392988 18390905      5.42500
2392988 18390905      8.62941
2392988 18390905      28.3000
2392988 18390905      14.5667
2392988 18390905     -13.5000
2392988 18390905      19.0000
2392988 18390905     -29.6000
2392990 18390907      7.35000
2392990 18390907      9.32105
2392990 18390907      28.5000
2392990 18390907      15.0111
2392990 18390907      16.3000
2392990 18390907     -27.7600
2392991 18390908      5.63636
2392991 18390908      11.5312
2392991 18390908      37.4600
2392991 18390908      12.6308
2392991 18390908      22.1500
2392991 18390908     -30.2667
2392992 18390909      1.38333
2392992 18390909      9.92083
2392992 18390909      31.7500
2392992 18390909      12.8800
2392992 18390909     -32.0000
2392993 18390910      6.40000
2392993 18390910      15.5500
2392993 18390910      36.0333
2392993 18390910      11.5611
2392993 18390910      9.90000
2392995 18390912      12.4778
2392995 18390912      12.9667
2392995 18390912      18.0500
2392996 18390913      17.3000
2392996 18390913      12.8600
2392996 18390913      11.5000
2392997 18390914      13.3400
2392997 18390914      9.05000
2392998 18390915      16.1583
2392998 18390915      10.0000
2392998 18390915      6.45000
2392999 18390916      7.06000
2392999 18390916      17.3000
2392999 18390916      9.15714
2392999 18390916     -9.30000
2393002 18390919      16.6333
2393002 18390919      13.9667
2393002 18390919     -30.3571
2393002 18390919     -13.3500
2393002 18390919     -17.3000
2393002 18390919     -15.4500
2393002 18390919     -19.3200
2393002 18390919      7.30000
2393003 18390920      11.6000
2393003 18390920    -0.308333
2393003 18390920     -29.2727
2393003 18390920     -24.6000
2393003 18390920     -13.7000
2393003 18390920     -8.85000
2393003 18390920     -10.4750
2393003 18390920      17.5875
2393003 18390920     -10.1000
2393004 18390921      17.0333
2393004 18390921      14.8600
2393004 18390921     -27.7286
2393004 18390921     -12.4000
2393004 18390921     -12.8333
2393004 18390921     -18.7625
2393004 18390921     0.850000
2393004 18390921     -28.1500
2393007 18390924     -38.7500
2393007 18390924     -22.0000
2393007 18390924     -17.5750
2393007 18390924     -21.4667
2393007 18390924      6.13333
2393007 18390924     -13.1500
2393007 18390924     -8.08000
2393007 18390924      2.30000
2393007 18390924      33.1333
2393008 18390925     -22.9000
2393008 18390925     -19.6250
2393008 18390925      6.15000
2393008 18390925     -27.5000
2393008 18390925     -1.80000
2393008 18390925     -14.6250
2393008 18390925      17.4500
2393009 18390926     -14.7000
2393009 18390926     -12.6833
2393009 18390926      6.36000
2393009 18390926     -30.6200
2393009 18390926     -1.70000
2393009 18390926     -9.20000
2393009 18390926      17.4625
2393009 18390926     -26.0000
2393011 18390928     -8.85000
2393011 18390928     -11.5333
2393011 18390928      6.51765
2393011 18390928     -25.9500
2393011 18390928     -1.06667
2393011 18390928     -6.97500
2393011 18390928      18.2000
2393011 18390928     -25.9000
2393011 18390928      19.0500
2393011 18390928     -17.9000
2393011 18390928     0.314286
2393011 18390928      6.94000
2393012 18390929     -9.80000
2393012 18390929      6.31111
2393012 18390929     -19.4000
2393012 18390929     -1.33333
2393012 18390929      16.0444
2393012 18390929     -26.6500
2393012 18390929     -16.2455
2393012 18390929     -3.12105
2393012 18390929      7.60000
2393014 18391001     -14.5000
2393014 18391001      3.56667
2393014 18391001      23.0100
2393014 18391001     -26.8000
2393014 18391001     -10.7444
2393014 18391001      4.15000
2393014 18391001      4.80000
2393014 18391001      15.9000
2393015 18391002     -6.80000
2393015 18391002      18.8500
2393015 18391002     -33.4333
2393015 18391002     -6.75000
2393015 18391002      3.10000
2393015 18391002      15.7333
2393017 18391004     -26.8000
2393017 18391004     -12.6000
2393017 18391004      7.50000
2393017 18391004     -6.66667
2393017 18391004      7.40000
2393017 18391004      25.0000
2393019 18391006      9.40000
2393019 18391006     -11.7333
2393019 18391006      8.05000
2393022 18391009     -17.8000
2393022 18391009    -0.766667
2393022 18391009      14.2000
2393022 18391009      9.37500
2393022 18391009      6.25000
2393023 18391010     -10.5333
2393023 18391010      2.30000
2393023 18391010      9.74000
2393023 18391010      7.80000
2393023 18391010      16.9000
2393024 18391011     -13.8000
2393024 18391011      2.98333
2393024 18391011      7.55000
2393024 18391011      12.6000
2393024 18391011      25.1000
2393024 18391011     -18.7143
2393027 18391014    -0.533333
2393027 18391014      8.22500
2393027 18391014     -27.0333
2393027 18391014      12.2333
2393028 18391015      9.90000
2393028 18391015      10.0000
2393028 18391015     -7.25000
2393028 18391015      2.76364
2393029 18391016      6.65000
2393029 18391016      10.5000
2393029 18391016     -5.75000
2393029 18391016      4.15385
2393029 18391016      5.40000
2393030 18391017    -0.200000
2393030 18391017     0.525000
2393030 18391017      9.68750
2393030 18391017      17.6333
2393031 18391018     -9.10000
2393031 18391018      2.03333
2393031 18391018      8.32500
2393031 18391018      10.3333
2393031 18391018     -23.6000
2393032 18391019     -9.06667
2393032 18391019     0.671429
2393032 18391019      6.75000
2393032 18391019      12.1000
2393032 18391019     -25.4800
2393032 18391019     -10.9000
2393033 18391020     -6.20000
2393033 18391020      5.09000
2393033 18391020      2.50000
2393033 18391020      15.3000
2393033 18391020     -22.9833
2393033 18391020     -9.60000
2393036 18391023      13.0545
2393036 18391023      7.03333
2393036 18391023     -21.8214
2393036 18391023     -12.4000
2393036 18391023      15.4333
2393042 18391029     -21.8000
2393043 18391030     -8.30000
2393043 18391030      17.3500
2393043 18391030      9.77500
2393050 18391106      10.0200
2393050 18391106     0.750000
2393052 18391108      2.96667
2393052 18391108      14.8000
2393052 18391108     -25.5750
2393052 18391108     -15.2143
2393052 18391108      15.8000
2393054 18391110      7.10000
2393054 18391110     -23.8750
2393054 18391110     -16.8333
2393054 18391110      3.66667
2393054 18391110     -17.8500
2393054 18391110     -2.80000
2393056 18391112      16.4000
2393056 18391112     -19.5500
2393056 18391112      8.57143
2393056 18391112      5.33333
2393056 18391112      38.0000
2393057 18391113      9.30000
2393057 18391113     -10.5857
2393057 18391113      8.40000
2393057 18391113      5.75000
2393057 18391113      26.8000
2393057 18391113      6.75000
2393062 18391118      5.80000
2393062 18391118     0.900000
2393062 18391118     -18.4000
2393062 18391118     -19.0000
2393062 18391118     -18.4600
2393062 18391118      5.00000
2393063 18391119      8.87500
2393063 18391119      2.96667
2393063 18391119     -15.8400
2393063 18391119     -20.8000
2393063 18391119     -17.2000
2393063 18391119      10.4500
2393067 18391123     -3.20000
2393067 18391123      33.1000
2393068 18391124     0.500000
2393068 18391124      22.1500
2393068 18391124      16.7000
2393070 18391126      20.7500
2393070 18391126      11.4000
2393071 18391127      21.6000
2393071 18391127      15.2667
2393078 18391204      20.0800
2393078 18391204     -19.8000
2393083 18391209     -10.5000
2393083 18391209     -14.8000
2393083 18391209      12.1500
2393084 18391210     -12.3357
2393084 18391210     -13.3667
2393084 18391210      7.16000
2393084 18391210     -17.9000
2393085 18391211     -13.2750
2393085 18391211     -8.60000
2393085 18391211      8.95000
2393093 18391219      3.90000
2393093 18391219      42.1500
2393097 18391223      21.4000
2393097 18391223      10.0000
2393097 18391223      20.8000
2393099 18391225      22.9500
2393099 18391225      24.1000
2393099 18391225     -14.4000
2393100 18391226      24.9000
2393100 18391226      25.3000
2393100 18391226     -13.1944
2393100 18391226      9.30909
2393103 18391229      25.9000
2393103 18391229      25.0000
2393103 18391229     -11.0944
2393103 18391229      11.0222
2393103 18391229     -10.2000
2393103 18391229      7.45000
2393103 18391229     -27.5000
2393108 18400103     -17.1000
2393108 18400103     -25.0000
2393108 18400103     -6.45000
2393108 18400103      7.40000
2393108 18400103      11.9643
2393108 18400103      8.80000
2393110 18400105     -14.1500
2393110 18400105     -21.6200
2393110 18400105      13.6667
2393110 18400105      8.23333
2393112 18400107     -11.8000
2393112 18400107     -21.4867
2393112 18400107      18.1000
2393112 18400107      10.5273
2393112 18400107      1.13333
2393114 18400109     -14.3000
2393114 18400109      17.2000
2393114 18400109    -0.250000
2393114 18400109      24.2000
2393114 18400109      10.5750
2393114 18400109     0.550000
2393115 18400110      6.65000
2393115 18400110      3.49091
2393115 18400110      29.4000
2393115 18400110      17.2333
2393115 18400110      4.35000
2393116 18400111      17.2500
2393116 18400111      1.62000
2393116 18400111      28.1875
2393116 18400111      16.0375
2393116 18400111     -1.35000
2393117 18400112      6.67692
2393117 18400112      25.5000
2393117 18400112      12.2500
2393117 18400112      1.42500
2393118 18400113      3.40000
2393118 18400113      30.3667
2393118 18400113      19.7000
2393118 18400113      16.4500
2393118 18400113      4.00000
2393119 18400114      3.15714
2393119 18400114      26.7000
2393119 18400114      16.1000
2393119 18400114      12.7143
2393119 18400114      4.05000
2393119 18400114      3.53333
2393120 18400115      3.55714
2393120 18400115      24.3500
2393120 18400115      14.5333
2393120 18400115      9.76250
2393120 18400115      1.90000
2393120 18400115      2.68000
2393121 18400116      7.95000
2393121 18400116      29.0000
2393121 18400116      17.6667
2393121 18400116      13.2667
2393121 18400116      4.00000
2393121 18400116      4.08333
2393121 18400116      3.40000
2393121 18400116      4.90000
2393123 18400118      22.5000
2393123 18400118      19.9000
2393123 18400118      8.40000
2393123 18400118      3.95000
2393123 18400118     -15.2000
2393125 18400120      13.8500
2393125 18400120      17.5750
2393128 18400123     -9.23333
2393128 18400123      9.20000
2393129 18400124     -12.0800
2393129 18400124      3.80000
2393130 18400125     -12.1000
2393130 18400125      6.50000
2393130 18400125      7.95000
2393132 18400127     -10.3800
2393132 18400127      8.40000
2393132 18400127      13.7333
2393132 18400127      18.4500
2393133 18400128     -8.30000
2393133 18400128      6.60000
2393133 18400128      11.7167
2393133 18400128      14.7000
2393137 18400201     -8.60000
2393137 18400201      11.7000
2393137 18400201      11.7800
2393137 18400201     -9.53333
2393137 18400201      9.20000
2393137 18400201     -15.2250
2393137 18400201      3.40000
2393139 18400203      13.9000
2393139 18400203      20.1500
2393139 18400203     -5.85000
2393139 18400203      13.0444
2393139 18400203     -10.6500
2393139 18400203      7.02857
2393139 18400203      24.8400
2393139 18400203     -7.95000
2393140 18400204      19.9000
2393140 18400204     -1.70000
2393140 18400204      11.8143
2393140 18400204     -13.4800
2393140 18400204      7.70000
2393140 18400204      23.3000
2393140 18400204     -10.7750
2393141 18400205      17.2000
2393141 18400205     -3.60000
2393141 18400205      7.98571
2393141 18400205     -10.5600
2393141 18400205      5.20000
2393141 18400205      21.9000
2393141 18400205     -16.6308
2393144 18400208      5.15000
2393144 18400208     -16.6500
2393144 18400208      6.90000
2393144 18400208     -11.7870
2393145 18400209      12.6500
2393145 18400209     -8.04000
2393145 18400209      9.00000
2393145 18400209     -9.70000
2393146 18400210      19.5000
2393146 18400210     -10.7000
2393146 18400210      12.3500
2393146 18400210     -7.09444
2393146 18400210     -23.7000
2393146 18400210      14.3000
2393148 18400212      15.4000
2393148 18400212     -3.46000
2393148 18400212     -18.0750
2393148 18400212     -14.8000
2393149 18400213     -11.8000
2393149 18400213     -23.7500
2393149 18400213      2.95000
2393149 18400213     -15.1250
2393156 18400220     -1.10000
2393156 18400220     -13.0000
2393157 18400221      11.1000
2393157 18400221     -1.90000
2393158 18400222     -5.95000
2393162 18400226     -1.90000
2393162 18400226      5.75000
2393162 18400226     -14.2500
2393165 18400229     0.900000
2393165 18400229      12.4000
2393165 18400229     -12.6667
2393165 18400229     -12.9500
2393165 18400229      20.7200
2393165 18400229      5.45000
2393165 18400229     -21.0333
2393166 18400301      1.80000
2393166 18400301      10.2000
2393166 18400301     -8.53333
2393166 18400301     -11.6600
2393166 18400301      17.8250
2393166 18400301     -20.0000
2393167 18400302      3.70000
2393167 18400302      12.6833
2393167 18400302     -10.7000
2393167 18400302     -8.85000
2393167 18400302      19.2000
2393167 18400302     -19.5333
2393169 18400304      8.83333
2393169 18400304     -13.9500
2393169 18400304     -18.9333
2393169 18400304     -20.1167
2393170 18400305      10.1500
2393170 18400305     -5.55000
2393170 18400305     -13.4250
2393170 18400305     -11.2400
2393171 18400306      10.2000
2393171 18400306     -9.40000
2393171 18400306     -15.6000
2393171 18400306     -15.1000
2393172 18400307      15.6667
2393172 18400307     -5.50000
2393172 18400307     -12.9000
2393172 18400307     -13.2600
2393172 18400307     -10.8000
2393173 18400308     0.800000
2393173 18400308     -6.34000
2393173 18400308     -11.5000
2393173 18400308     -10.1750
2393176 18400311     -2.90000
2393176 18400311     -1.55000
2393176 18400311      10.2000
2393176 18400311     -8.02500
2393177 18400312     -9.46667
2393179 18400314      5.80000
2393179 18400314     -6.76250
2393180 18400315     -10.9000
2393180 18400315      5.83333
2393184 18400319     -13.5750
2393184 18400319      13.4500
2393184 18400319     -7.55000
2393186 18400321      15.1000
2393186 18400321     -16.6000
2393186 18400321      10.1000
2393186 18400321      2.50000
2393187 18400322      15.2000
2393187 18400322     -17.0667
2393187 18400322      9.55000
2393188 18400323     -15.3000
2393188 18400323      6.00000
2393189 18400324     -12.3000
2393189 18400324      7.90000
2393189 18400324     -11.2500
2393189 18400324      11.6500
2393189 18400324      14.3000
2393189 18400324     -11.7500
2393192 18400327      11.6667
2393192 18400327     -4.70000
2393192 18400327      17.7750
2393192 18400327     -4.50000
2393192 18400327     -2.00000
2393195 18400330      3.50000
2393195 18400330     -5.60000
2393195 18400330      15.2500
2393196 18400331     -14.7000
2393196 18400331      1.56250
2393196 18400331     -13.5000
2393196 18400331      1.33333
2393196 18400331     -18.9333
2393196 18400331      9.80000
2393196 18400331     -10.8000
2393197 18400401     -6.60000
2393197 18400401     -12.5333
2393197 18400401      8.86667
2393197 18400401     -5.10000
2393198 18400402     -7.60000
2393198 18400402      15.7400
2393198 18400402     -10.7750
2393198 18400402     -8.10000
2393198 18400402      14.4000
2393198 18400402     -7.90000
2393198 18400402     -5.40000
2393199 18400403     -4.00000
2393199 18400403      17.0667
2393199 18400403     -8.80000
2393199 18400403      13.7000
2393199 18400403     -9.05000
2393199 18400403     -5.50000
2393200 18400404     -3.60000
2393200 18400404      14.8000
2393200 18400404     -7.85000
2393200 18400404      13.4000
2393200 18400404     -7.90000
2393200 18400404     -4.66667
2393200 18400404     -14.0400
2393201 18400405     -9.30000
2393201 18400405      11.1500
2393201 18400405     -8.06667
2393201 18400405     -2.23077
2393201 18400405     -16.5000
2393202 18400406      20.4000
2393202 18400406    -0.750000
2393202 18400406     0.927273
2393202 18400406     -10.9000
2393202 18400406      6.10000
2393202 18400406     -6.90000
2393204 18400408     0.650000
2393204 18400408      3.15556
2393204 18400408     -5.70000
2393205 18400409      3.08000
2393205 18400409     -6.45714
2393205 18400409      10.3462
2393205 18400409     -3.40000
2393205 18400409     -14.4500
2393208 18400412      3.45000
2393208 18400412     -14.4500
2393208 18400412     -13.8000
2393210 18400414      10.0500
2393210 18400414     -11.8750
2393214 18400418      8.50000
2393215 18400419      11.0200
2393215 18400419     -17.5000
2393217 18400421      13.4500
2393217 18400421     -8.50000
2393219 18400423      19.3917
2393219 18400423     -19.4500
2393219 18400423      9.70000
2393220 18400424      17.5889
2393220 18400424     -8.20000
2393220 18400424      12.2000
2393220 18400424      33.7500
2393221 18400425      18.5636
2393221 18400425     -9.20000
2393221 18400425      10.6500
2393221 18400425      35.8000
2393221 18400425     -18.9000
2393221 18400425     -3.13333
2393222 18400426      19.2750
2393222 18400426     -15.7000
2393222 18400426      19.9000
2393222 18400426      36.4000
2393222 18400426     -26.0000
2393222 18400426      2.55556
2393223 18400427      20.9000
2393223 18400427      12.6000
2393223 18400427      4.02000
2393223 18400427      7.73333
2393223 18400427     -8.05000
2393224 18400428      21.5000
2393224 18400428      14.7000
2393224 18400428      5.40000
2393224 18400428      5.20000
2393224 18400428     -11.4000
2393225 18400429      22.2000
2393225 18400429      12.4000
2393225 18400429      8.30000
2393225 18400429      5.28889
2393225 18400429     -9.90000
2393227 18400501      17.5000
2393227 18400501      7.17500
2393227 18400501     -8.10000
2393227 18400501      11.1000
2393228 18400502      14.8000
2393228 18400502      3.29091
2393228 18400502     -9.60000
2393228 18400502      7.50000
2393228 18400502    -0.342857
2393228 18400502      21.8000
2393229 18400503      16.6000
2393229 18400503      5.70000
2393229 18400503     -7.16667
2393229 18400503      8.30000
2393229 18400503      1.88000
2393230 18400504      15.6000
2393230 18400504      5.80000
2393230 18400504     -5.40000
2393230 18400504      13.0000
2393230 18400504      4.28750
2393230 18400504     -17.4000
2393230 18400504     -6.75000
2393231 18400505      8.90000
2393231 18400505     -4.50000
2393231 18400505      10.8000
2393231 18400505      2.06923
2393231 18400505     -7.53333
2393231 18400505     -16.2667
2393231 18400505      9.96667
2393231 18400505     -10.7000
2393232 18400506      12.9000
2393232 18400506     -2.60000
2393232 18400506      10.1000
2393232 18400506      1.56667
2393232 18400506     -6.60000
2393232 18400506     -14.9500
2393232 18400506      9.93333
2393232 18400506      14.0000
2393232 18400506     -14.0000
2393233 18400507     -7.60000
2393233 18400507      13.3000
2393233 18400507      6.33571
2393233 18400507      11.5778
2393233 18400507      16.2500
2393233 18400507     -13.0000
2393233 18400507      10.1000
2393235 18400509      12.6000
2393235 18400509      5.50000
2393235 18400509      12.8800
2393235 18400509      14.6667
2393235 18400509      10.7000
2393236 18400510      13.9000
2393236 18400510      7.65000
2393236 18400510      11.5000
2393236 18400510      16.1000
2393236 18400510      10.8250
2393236 18400510      14.5000
2393240 18400514      9.50000
2393240 18400514      16.4500
2393240 18400514      8.27143
2393240 18400514      16.3250
2393241 18400515      12.5400
2393241 18400515      16.9000
2393241 18400515      8.40000
2393241 18400515      16.9750
2393242 18400516      16.2000
2393242 18400516      6.25000
2393242 18400516      12.3500
2393242 18400516      2.35000
2393242 18400516     -12.6000
2393244 18400518      20.2000
2393244 18400518      15.1750
2393244 18400518     -18.2750
2393245 18400519      22.2000
2393245 18400519      13.2000
2393245 18400519     -16.3000
2393247 18400521      10.1000
2393247 18400521      16.3000
2393247 18400521     -16.7500
2393249 18400523      19.2500
2393249 18400523     -12.0667
2393249 18400523     -14.0000
2393249 18400523     -13.1667
2393251 18400525     -12.5000
2393251 18400525     -14.6250
2393252 18400526     -13.9000
2393252 18400526     -11.8000
2393253 18400527     -7.40000
2393253 18400527     -7.20000
2393253 18400527     -4.20000
2393255 18400529     -11.0000
2393255 18400529      8.75714
2393255 18400529      15.9000
2393256 18400530     -9.16667
2393256 18400530      6.96667
2393257 18400531     -8.31111
2393257 18400531      6.63333
2393257 18400531      4.55000
2393258 18400601     -11.1500
2393258 18400601      9.32500
2393258 18400601      8.55000
2393259 18400602     -9.60000
2393259 18400602      8.80000
2393259 18400602      8.40000
2393259 18400602      13.3000
2393260 18400603      11.4000
2393260 18400603      7.66667
2393260 18400603      14.7000
2393261 18400604      4.73333
2393261 18400604      13.4000
2393262 18400605      6.66000
2393262 18400605      11.4667
2393263 18400606      5.05556
2393263 18400606      12.2333
2393264 18400607      8.60000
2393264 18400607      15.4429
2393265 18400608      12.3167
2393265 18400608      13.9167
2393265 18400608      13.4667
2393265 18400608      9.13333
2393266 18400609      13.9000
2393266 18400609      16.7667
2393266 18400609      9.64000
2393266 18400609     -10.5833
2393267 18400610      17.6500
2393267 18400610      20.6500
2393267 18400610      12.7000
2393267 18400610     -9.58750
2393268 18400611      18.4000
2393268 18400611      20.9000
2393268 18400611     -14.9000
2393269 18400612      17.9667
2393269 18400612      25.1000
2393269 18400612     -11.2000
2393271 18400614     -11.5000
2393271 18400614     -18.9500
2393271 18400614      2.30000
2393272 18400615     -8.35000
2393272 18400615     -19.4600
2393272 18400615     -1.90000
2393273 18400616     -8.10000
2393273 18400616     -17.2000
2393273 18400616     0.350000
2393274 18400617     -6.90000
2393274 18400617     -18.4500
2393274 18400617     -1.40000
2393274 18400617     -21.3000
2393275 18400618     -13.4200
2393275 18400618      5.70000
2393275 18400618     -17.7500
2393275 18400618      14.5000
2393276 18400619     -7.50000
2393276 18400619      7.52500
2393276 18400619     -14.2000
2393276 18400619      11.4000
2393277 18400620     -12.7000
2393277 18400620      10.5000
2393278 18400621     -14.8750
2393278 18400621      7.70000
2393279 18400622     -10.8000
2393279 18400622      13.1000
2393280 18400623     -8.48571
2393280 18400623      14.2000
2393281 18400624     -7.81667
2393281 18400624      14.9000
2393282 18400625     -10.4500
2393282 18400625      16.5500
2393283 18400626     -11.2500
2393283 18400626      15.7000
2393283 18400626      9.13333
2393286 18400629      10.9000
2393286 18400629     -4.60000
2393286 18400629      8.95000
2393287 18400630      13.3500
2393287 18400630     -4.30000
2393287 18400630      4.28000
2393287 18400630      6.00000
2393289 18400702      10.9333
2393289 18400702      15.5250
2393289 18400702      7.42000
2393290 18400703      10.5500
2393290 18400703      11.1000
2393290 18400703      10.2500
2393291 18400704      12.8500
2393291 18400704      11.4375
2393291 18400704      3.90000
2393293 18400706      19.8000
2393293 18400706      13.4500
2393293 18400706     -14.8500
2393294 18400707      14.3500
2393294 18400707     -15.3000
2393296 18400709      18.5000
2393296 18400709      2.86667
2393296 18400709      5.47143
2393297 18400710      16.7600
2393297 18400710      5.10000
2393297 18400710      9.65000
2393298 18400711      18.8250
2393298 18400711      12.6250
2393298 18400711     -2.76667
2393299 18400712      19.9500
2393299 18400712      9.18108
2393299 18400712     -4.76667
2393299 18400712     -19.2000
2393300 18400713      11.3633
2393300 18400713     -2.00000
2393300 18400713     -14.7500
2393301 18400714      11.6174
2393301 18400714     -1.95000
2393301 18400714     -5.80000
2393302 18400715      11.5367
2393302 18400715     -2.46667
2393302 18400715     -10.8000
2393303 18400716      16.9867
2393303 18400716     0.866667
2393303 18400716     -7.10000
2393303 18400716      19.9000
2393304 18400717      11.5500
2393304 18400717     -6.56667
2393304 18400717     -13.0000
2393304 18400717      28.2000
2393304 18400717     0.325000
2393305 18400718      18.2000
2393305 18400718      3.90000
2393305 18400718      12.5000
2393305 18400718     -17.0000
2393305 18400718     0.975000
2393306 18400719      14.5833
2393306 18400719    -0.100000
2393306 18400719      19.9000
2393306 18400719     -14.9000
2393306 18400719      2.90000
2393308 18400721      18.3000
2393308 18400721     -15.5000
2393308 18400721      2.37143
2393310 18400723     -11.7000
2393310 18400723      7.15000
2393310 18400723      17.2000
2393311 18400724     -16.6000
2393311 18400724      5.12500
2393311 18400724      13.3000
2393312 18400725      11.2500
2393313 18400726    -0.850000
2393315 18400728      4.85000
2393318 18400731      5.65484
2393319 18400801      6.94286
2393320 18400802      9.08667
2393323 18400805     -9.45000
2393323 18400805      8.44000
2393323 18400805      8.96667
2393324 18400806     -8.80000
2393324 18400806      13.1000
2393324 18400806      8.14000
2393326 18400808     -15.3600
2393326 18400808      14.0000
2393326 18400808      8.97692
2393328 18400810     -6.28333
2393328 18400810      10.3000
2393328 18400810      12.9187
2393329 18400811     -4.95000
2393329 18400811      18.1750
2393331 18400813     -5.37500
2393331 18400813      16.6750
2393333 18400815     -7.50000
2393333 18400815     -2.16667
2393333 18400815     -9.40000
2393334 18400816      8.75000
2393334 18400816     -2.82500
2393335 18400817    -0.600000
2393335 18400817     -9.12000
2393336 18400818      2.50000
2393336 18400818     -8.80000
2393337 18400819      5.30714
2393337 18400819     -4.60000
2393338 18400820      6.11000
2393338 18400820     -7.27500
2393338 18400820     -16.2000
2393339 18400821      8.88461
2393339 18400821    -0.675000
2393339 18400821     -18.0556
2393340 18400822      7.96000
2393340 18400822     -3.20000
2393340 18400822     -24.2000
2393340 18400822      8.55000
2393341 18400823      7.40000
2393341 18400823     -2.70000
2393341 18400823     -19.7833
2393341 18400823      8.85000
2393342 18400824      8.72857
2393342 18400824     -17.6750
2393342 18400824      3.80000
2393343 18400825      9.53333
2393343 18400825     -15.0000
2393343 18400825      5.70000
2393344 18400826      9.30000
2393344 18400826     -16.1500
2393344 18400826      5.50000
2393344 18400826     -27.9000
2393345 18400827     -15.1167
2393345 18400827      5.20000
2393345 18400827     -16.5333
2393346 18400828     -13.9000
2393346 18400828      8.80000
2393346 18400828     -16.1250
2393346 18400828      1.82500
2393347 18400829     -17.7250
2393347 18400829      6.90000
2393347 18400829     -16.1000
2393347 18400829      5.90000
2393347 18400829     -30.6000
2393349 18400831     -10.5500
2393349 18400831      8.60000
2393349 18400831     -12.7714
2393349 18400831      9.00000
2393349 18400831     -24.5000
2393349 18400831      3.00000
2393350 18400901      10.9000
2393350 18400901     -11.4208
2393350 18400901      7.45000
2393350 18400901     -21.9000
2393350 18400901      5.00000
2393350 18400901    -0.833333
2393350 18400901      17.5000
2393351 18400902      13.3000
2393351 18400902     -16.3250
2393351 18400902      9.66667
2393351 18400902     -31.6333
2393351 18400902      5.50000
2393351 18400902     -2.60000
2393351 18400902      15.2333
2393352 18400903     -6.80000
2393352 18400903     -15.0095
2393352 18400903      4.95000
2393352 18400903      1.22000
2393352 18400903      18.6400
2393354 18400905     -10.5286
2393354 18400905      4.77500
2393354 18400905      2.00000
2393354 18400905     -3.16667
2393354 18400905      12.9125
2393356 18400907     -8.16000
2393356 18400907      3.27143
2393356 18400907     0.557143
2393356 18400907      14.1000
2393356 18400907     -1.23333
2393357 18400908     -3.40000
2393357 18400908     -1.10000
2393357 18400908      11.4000
2393357 18400908     -4.40000
2393358 18400909     -11.8500
2393358 18400909     -10.5000
2393358 18400909      6.35714
2393358 18400909      3.80000
2393358 18400909      6.35000
2393359 18400910    -0.550000
2393359 18400910      1.93333
2393359 18400910      15.9000
2393359 18400910      1.34286
2393359 18400910     -1.66667
2393360 18400911     -4.30000
2393360 18400911      1.95000
2393360 18400911      6.70000
2393360 18400911      15.3000
2393360 18400911      5.40000
2393360 18400911      18.4000
2393360 18400911      3.70000
2393361 18400912      4.70000
2393361 18400912      17.5000
2393361 18400912      4.96667
2393361 18400912      2.76000
2393362 18400913      7.70000
2393362 18400913      20.4500
2393362 18400913      6.26000
2393362 18400913      4.28182
2393362 18400913      4.40000
2393366 18400917      4.00000
2393366 18400917      3.71538
2393366 18400917     -14.3500
2393370 18400921      5.00000
2393370 18400921      3.40000
2393370 18400921      8.00000
2393370 18400921     -11.7200
2393371 18400922      6.90000
2393371 18400922      4.70000
2393371 18400922     -10.6000
2393372 18400923      8.00000
2393372 18400923     -7.70625
2393373 18400924      5.30000
2393373 18400924     -11.7733
2393374 18400925      6.40000
2393374 18400925     -12.3640
2393375 18400926      8.40000
2393375 18400926     -10.8500
2393377 18400928      8.00000
2393377 18400928     -9.37692
2393379 18400930      6.00000
2393379 18400930     -9.45000
2393380 18401001     -6.40000
2393380 18401001     -12.6000
2393380 18401001      15.7667
2393380 18401001      14.7333
2393380 18401001      5.68571
2393382 18401003      8.84000
2393385 18401006     -12.0750
2393385 18401006      22.0000
2393386 18401007     -13.7615
2393386 18401007      16.7500
2393386 18401007      9.30000
2393387 18401008     -16.9000
2393387 18401008      13.6833
2393387 18401008      8.20000
2393387 18401008     -5.80000
2393388 18401009     -6.74000
2393388 18401009      22.7143
2393388 18401009      20.5000
2393388 18401009      3.70000
2393391 18401012     -17.7667
2393391 18401012      14.9571
2393391 18401012      4.50000
2393391 18401012     -7.30000
2393392 18401013     -17.6800
2393392 18401013      17.0000
2393392 18401013      7.02000
2393392 18401013     -5.21429
2393393 18401014     -15.4500
2393393 18401014      17.3250
2393393 18401014      8.00000
2393393 18401014     -3.40000
2393396 18401017      12.5000
2393396 18401017      7.80000
2393396 18401017     -2.95000
2393396 18401017      13.1833
2393396 18401017      10.4875
2393396 18401017     -18.4000
2393399 18401020      11.1733
2393399 18401020     -12.9000
2393401 18401022      9.83125
2393401 18401022     -13.4500
2393401 18401022     -9.00000
2393402 18401023     0.356250
2393402 18401023     -21.3500
2393407 18401028      11.9000
2393407 18401028      2.30000
2393407 18401028     -8.96667
2393408 18401029      2.30000
2393410 18401031      1.90000
2393410 18401031      12.3000
2393410 18401031      1.94000
2393411 18401101      3.30000
2393411 18401101      16.3800
2393411 18401101     -3.64000
2393412 18401102      10.9500
2393412 18401102      17.7429
2393412 18401102     -3.93750
2393413 18401103      4.80000
2393413 18401103      18.2923
2393413 18401103    -0.610526
2393414 18401104      1.90000
2393414 18401104      12.6000
2393414 18401104     0.635714
2393415 18401105      8.70000
2393415 18401105     -3.20000
2393416 18401106     -3.29000
2393416 18401106     -7.10000
2393418 18401108     -2.50000
2393419 18401109      1.08889
2393420 18401110     -1.67143
2393420 18401110      7.40000
2393421 18401111     -1.21429
2393421 18401111      11.2800
2393422 18401112      18.4000
2393422 18401112      23.6500
2393425 18401115      12.7400
2393425 18401115      10.1667
2393425 18401115     -15.2000
2393427 18401117      11.2750
2393427 18401117      14.6667
2393427 18401117     -15.9200
2393428 18401118      12.5000
2393428 18401118      16.1000
2393428 18401118     -13.5000
2393432 18401122     -8.25000
2393432 18401122     -3.85000
2393432 18401122     -14.4600
2393432 18401122     0.320000
2393432 18401122      22.0000
2393435 18401125     -12.9692
2393435 18401125      5.30000
2393435 18401125      20.5200
2393436 18401126     -14.1333
2393436 18401126      2.85000
2393436 18401126      12.4500
2393436 18401126     -2.00000
2393437 18401127     -1.00000
2393437 18401127      8.90000
2393437 18401127      1.86667
2393439 18401129      11.1429
2393439 18401129      1.90000
2393442 18401202     -2.20000
2393443 18401203     -1.20000
2393443 18401203     -14.7000
2393443 18401203      9.26667
2393444 18401204      4.08333
2393444 18401204     -17.4200
2393444 18401204      7.05000
2393445 18401205      3.22500
2393445 18401205     -15.7500
2393445 18401205      10.9667
2393445 18401205     -7.37500
2393446 18401206      10.2167
2393446 18401206     -15.3500
2393446 18401206      12.4000
2393447 18401207      11.1800
2393448 18401208    -0.800000
2393449 18401209      5.55000
2393449 18401209     -15.5000
2393453 18401213     -18.0000
2393453 18401213      13.0667
2393453 18401213     -19.2000
2393454 18401214     -15.8500
2393454 18401214      18.4250
2393454 18401214     -19.2667
2393455 18401215     -11.2000
2393455 18401215      12.4000
2393455 18401215     -18.1333
2393456 18401216     -17.6667
2393456 18401216      17.3000
2393456 18401216     -15.8000
2393456 18401216      15.6000
2393457 18401217     -15.8500
2393457 18401217      13.2000
2393457 18401217     -11.8000
2393457 18401217      20.7500
2393458 18401218     -17.3000
2393458 18401218      13.0667
2393458 18401218     -12.5000
2393458 18401218      14.4000
2393458 18401218      11.6100
2393461 18401221     -13.2000
2393461 18401221      18.0000
2393461 18401221      7.13333
2393461 18401221      10.2600
2393463 18401223      10.2333
2393463 18401223      15.3000
2393463 18401223      7.80000
2393464 18401224      16.7500
2393464 18401224      13.4250
2393464 18401224      2.80000
2393465 18401225      20.1750
2393465 18401225      17.2500
2393465 18401225      7.65000
2393465 18401225    -0.600000
2393466 18401226      15.5667
2393466 18401226      11.5333
2393466 18401226      6.83333
2393466 18401226    -0.300000
2393466 18401226     -12.0667
2393467 18401227      6.11429
2393467 18401227      1.30000
2393467 18401227     -13.3500
2393468 18401228      8.51429
2393468 18401228      3.80000
2393468 18401228     -10.7000
2393469 18401229      6.23333
2393469 18401229      4.75000
2393469 18401229     -11.1000
2393474 18410103      5.10000
2393474 18410103      6.50000
2393481 18410110      8.60000
2393481 18410110      10.4500
2393481 18410110      4.65000
2393483 18410112      6.31667
2393483 18410112      6.35000
2393483 18410112     -14.5000
2393484 18410113      12.7500
2393484 18410113      6.95000
2393484 18410113     -20.5182
2393490 18410119     -10.7000
2393497 18410126     -4.38000
2393497 18410126      7.40000
2393499 18410128      9.80000
2393499 18410128     -2.00000
2393500 18410129      7.00000
2393500 18410129      8.10000
2393500 18410129     -7.40000
2393502 18410131      6.25000
2393502 18410131      9.17273
2393503 18410201      8.60000
2393503 18410201      5.88182
2393503 18410201      11.0000
2393504 18410202      6.70000
2393504 18410202      9.30000
2393506 18410204      8.94167
2393506 18410204     -18.5500
2393507 18410205      5.92727
2393508 18410206      10.6750
2393509 18410207      6.80000
2393512 18410210      5.00000
2393513 18410211      6.70000
2393513 18410211    -0.800000
2393516 18410214      12.5400
2393516 18410214      4.90000
2393516 18410214     -12.2143
2393517 18410215      12.3000
2393517 18410215      3.05000
2393517 18410215     -12.6250
2393517 18410215      19.6000
2393518 18410216      12.0667
2393518 18410216      3.65000
2393518 18410216     -14.7750
2393518 18410216      19.6250
2393520 18410218      13.4000
2393520 18410218      17.7000
2393521 18410219      13.0000
2393521 18410219     -17.8000
2393522 18410220      10.7000
2393522 18410220     -8.60000
2393526 18410224     -14.8100
2393527 18410225     -14.1667
2393529 18410227     -13.2167
2393530 18410228     -8.35000
2393530 18410228     -4.75000
2393532 18410302     0.120000
2393533 18410303      4.65000
2393534 18410304      9.20000
2393537 18410307     -7.75000
2393537 18410307     -24.6333
2393537 18410307      4.20000
2393537 18410307     -18.6500
2393538 18410308     -7.20000
2393538 18410308     -20.3000
2393538 18410308      12.0250
2393538 18410308     -14.7333
2393540 18410310      10.4750
2393540 18410310      12.4750
2393540 18410310     -11.5800
2393540 18410310      1.60000
2393541 18410311      16.1000
2393541 18410311     -13.3000
2393541 18410311      3.74000
2393542 18410312      9.20000
2393542 18410312     -15.8000
2393542 18410312     -1.43333
2393545 18410315      13.4000
2393545 18410315      17.0333
2393545 18410315     -11.2000
2393547 18410317      10.7000
2393547 18410317      20.6000
2393548 18410318      20.7000
2393549 18410319      22.8000
2393549 18410319    -0.950000
2393551 18410321      18.1000
2393552 18410322      20.3750
2393552 18410322      6.70000
2393556 18410326    -0.716667
2393556 18410326     -6.10000
2393557 18410327     -2.57273
2393557 18410327     -6.40000
2393561 18410331     -15.9000
2393562 18410401     -8.30000
2393563 18410402     -18.1000
2393563 18410402      6.00000
2393564 18410403     -14.7000
2393564 18410403      7.73333
2393565 18410404     -17.0000
2393565 18410404      11.0667
2393566 18410405      13.4429
2393566 18410405      16.7000
2393567 18410406      17.0556
2393567 18410406      18.3333
2393568 18410407      8.87778
2393568 18410407      12.3800
2393569 18410408      8.10909
2393569 18410408      12.7000
2393570 18410409      13.2474
2393570 18410409      12.5833
2393570 18410409      11.3500
2393571 18410410      9.96364
2393571 18410410      11.8000
2393572 18410411      10.1200
2393572 18410411      9.60000
2393575 18410414      12.9286
2393575 18410414      10.8000
2393575 18410414      12.1000
2393575 18410414     -1.60000
2393576 18410415      14.7800
2393576 18410415      9.06667
2393576 18410415      9.40000
2393576 18410415     -4.70000
2393576 18410415      1.85000
2393578 18410417      5.20000
2393578 18410417     -14.5333
2393581 18410420     -3.46667
2393582 18410421     -1.40000
2393583 18410422     0.633333
2393584 18410423     -1.60000
2393584 18410423      14.9125
2393585 18410424    -0.600000
2393585 18410424      15.4059
2393586 18410425     -4.00000
2393586 18410425      13.1333
2393586 18410425      6.20000
2393586 18410425     -3.76000
2393587 18410426      13.5600
2393587 18410426      4.78333
2393587 18410426     -7.30000
2393588 18410427      15.4000
2393588 18410427      3.77500
2393588 18410427     -8.87500
2393589 18410428      12.9000
2393589 18410428      3.04000
2393589 18410428     -8.30000
2393590 18410429      6.96667
2393590 18410429     -6.20000
2393590 18410429     -9.20000
2393590 18410429      18.7000
2393591 18410430      3.02000
2393591 18410430     -10.5000
2393591 18410430      9.47500
2393592 18410501      3.63000
2393592 18410501     -11.2000
2393592 18410501      12.7250
2393592 18410501     -11.8364
2393593 18410502      6.82500
2393593 18410502      12.9632
2393593 18410502     -15.2750
2393595 18410504     -2.40000
2393595 18410504      11.3000
2393595 18410504     -12.7250
2393595 18410504      19.2000
2393596 18410505     -4.40000
2393596 18410505      12.8105
2393596 18410505     -15.3000
2393596 18410505      15.6500
2393597 18410506      14.8500
2393597 18410506     -11.9778
2393597 18410506      14.1000
2393598 18410507      15.1625
2393598 18410507     -14.9125
2393598 18410507      18.7000
2393599 18410508      15.6286
2393599 18410508     -18.6250
2393599 18410508      19.4000
2393599 18410508      10.1000
2393600 18410509      19.9000
2393600 18410509     -12.2000
2393600 18410509      18.5000
2393600 18410509      6.58000
2393601 18410510      16.2000
2393601 18410510     -16.6000
2393601 18410510      16.9500
2393601 18410510      9.52500
2393602 18410511      18.8125
2393602 18410511     -8.80000
2393602 18410511      11.4000
2393602 18410511      12.8625
2393603 18410512      18.4143
2393603 18410512     -11.9000
2393603 18410512      13.7833
2393603 18410512      8.63636
2393604 18410513      1.93333
2393604 18410513      7.10000
2393604 18410513      19.8500
2393605 18410514      9.30000
2393605 18410514      10.4600
2393605 18410514      3.00000
2393605 18410514     -8.96000
2393605 18410514      10.6000
2393606 18410515      10.5000
2393606 18410515      7.42500
2393606 18410515      6.50000
2393606 18410515     -8.66667
2393606 18410515      14.3000
2393607 18410516      12.2833
2393607 18410516      1.90000
2393607 18410516     -5.73333
2393607 18410516      13.1000
2393610 18410519      7.90000
2393610 18410519     -12.4750
2393610 18410519      15.8000
2393611 18410520      3.70000
2393611 18410520      12.2000
2393612 18410521      5.35000
2393612 18410521      11.0333
2393612 18410521     -8.30000
2393612 18410521     -1.90000
2393614 18410523      7.90000
2393614 18410523      15.2000
2393614 18410523      1.30000
2393615 18410524      5.10000
2393615 18410524      17.2000
2393615 18410524    -0.400000
2393616 18410525      4.90000
2393616 18410525      16.0500
2393616 18410525      3.40000
2393617 18410526      15.5000
2393617 18410526      2.10000
2393617 18410526      4.80000
2393617 18410526     -14.2500
2393618 18410527      13.9000
2393618 18410527     -2.30000
2393618 18410527      5.82000
2393618 18410527     -9.91333
2393619 18410528      1.20000
2393619 18410528      4.11667
2393619 18410528     -14.5300
2393619 18410528     -12.5500
2393620 18410529      6.60000
2393620 18410529      5.77500
2393620 18410529     -12.5700
2393620 18410529     -13.7000
2393621 18410530      3.35000
2393621 18410530      8.88750
2393621 18410530     -10.7700
2393621 18410530     -14.4000
2393622 18410531      4.42500
2393622 18410531     -13.6400
2393622 18410531     -16.0000
2393622 18410531      6.70000
2393624 18410602      11.2000
2393624 18410602     -9.04167
2393624 18410602      8.43333
2393624 18410602      7.70000
2393625 18410603      7.90000
2393625 18410603     -11.9308
2393625 18410603      8.90000
2393625 18410603      4.00000
2393626 18410604     -14.8714
2393626 18410604      11.4500
2393626 18410604      6.60000
2393627 18410605     -16.4000
2393627 18410605      7.60000
2393627 18410605      6.80000
2393628 18410606      11.1667
2393628 18410606      8.45000
2393628 18410606     -10.4000
2393629 18410607      11.3500
2393629 18410607      9.45000
2393629 18410607     -10.0000
2393632 18410610      14.5000
2393632 18410610     -11.1500
2393632 18410610      1.90000
2393632 18410610      13.5000
2393633 18410611      13.1000
2393633 18410611     -8.30000
2393633 18410611      2.60000
2393633 18410611      13.8000
2393636 18410614     -10.9500
2393636 18410614      4.40000
2393636 18410614      13.4000
2393636 18410614     -4.10000
2393638 18410616     -21.0000
2393638 18410616     0.900000
2393638 18410616      12.3000
2393638 18410616      1.75714
2393639 18410617     -10.1000
2393639 18410617      4.40000
2393639 18410617      15.7000
2393639 18410617     -5.65556
2393640 18410618     -1.30000
2393640 18410618      14.2333
2393640 18410618     -2.30000
2393641 18410619      3.60000
2393641 18410619      15.7500
2393641 18410619     -3.10000
2393642 18410620     -12.7000
2393642 18410620    -0.600000
2393642 18410620     -7.66667
2393642 18410620      17.5667
2393642 18410620     -3.50000
2393644 18410622     -2.95000
2393644 18410622      4.23333
2393644 18410622     -12.6200
2393645 18410623     -4.15000
2393645 18410623      7.36667
2393645 18410623     -15.0125
2393645 18410623     -9.10000
2393646 18410624     -4.70000
2393646 18410624      6.10000
2393646 18410624     -14.3444
2393646 18410624     -9.22000
2393647 18410625    -0.733333
2393647 18410625     -14.8800
2393647 18410625      1.25000
2393649 18410627     -3.00000
2393649 18410627     -15.5500
2393649 18410627     -7.20000
2393650 18410628     0.900000
2393650 18410628     -14.7200
2393650 18410628     -5.92308
2393651 18410629     -17.5333
2393651 18410629     -9.61429
2393651 18410629     -8.40000
2393652 18410630     -11.7500
2393652 18410630     -5.95000
2393652 18410630     -6.45000
2393652 18410630      6.27500
2393653 18410701     -18.8000
2393653 18410701     -13.6500
2393653 18410701     -9.60000
2393654 18410702     -13.0500
2393654 18410702     -9.70000
2393654 18410702     -10.1667
2393655 18410703     -12.3000
2393655 18410703     -13.3200
2393655 18410703      13.0667
2393656 18410704     -13.0000
2393656 18410704      10.2333
2393656 18410704      8.31429
2393656 18410704      15.2500
2393657 18410705      9.52500
2393657 18410705      8.95000
2393657 18410705      12.3500
2393657 18410705      13.0000
2393658 18410706      11.9500
2393658 18410706      17.1000
2393658 18410706      17.6000
2393661 18410709      9.35000
2393661 18410709      15.0429
2393661 18410709      14.5750
2393662 18410710      12.3000
2393662 18410710      14.0000
2393662 18410710      13.9500
2393663 18410711      6.55000
2393663 18410711      16.6600
2393663 18410711      17.6667
2393666 18410714      9.23333
2393667 18410715      20.0400
2393668 18410716      20.7500
2393670 18410718     -19.7000
2393671 18410719     -18.5000
2393672 18410720     -18.0000
2393672 18410720     -21.0500
2393673 18410721     -11.4000
2393673 18410721     -11.1500
2393675 18410723     -10.1500
2393677 18410725     -14.3500
2393677 18410725     -8.74000
2393677 18410725     -20.8250
2393678 18410726     -14.9000
2393678 18410726     -11.0250
2393679 18410727     -15.7000
2393679 18410727     -11.4500
2393679 18410727     -15.8333
2393683 18410731     -13.4667
2393684 18410801     -9.74000
2393684 18410801      19.0000
2393685 18410802     -8.15000
2393685 18410802      20.4000
2393687 18410804      15.3000
2393688 18410805      16.0000
2393689 18410806      15.2000
2393690 18410807      19.3000
2393691 18410808      15.1000
2393692 18410809      14.8000
2393692 18410809      21.4000
2393693 18410810      14.1000
2393693 18410810      23.2200
2393693 18410810     -17.4000
2393694 18410811      13.7000
2393694 18410811      18.7000
2393694 18410811     -14.8000
2393694 18410811      5.98000
2393696 18410813      4.20000
2393696 18410813      16.3625
2393696 18410813     -6.20000
2393696 18410813      4.36667
2393697 18410814      2.50000
2393697 18410814      13.9667
2393698 18410815      18.4600
2393698 18410815     -4.20000
2393699 18410816      19.1000
2393699 18410816     -5.75000
2393700 18410817      18.1750
2393700 18410817     -3.51667
2393701 18410818      16.6500
2393701 18410818     -3.34000
2393702 18410819      14.3000
2393702 18410819     -4.60000
2393702 18410819      10.3750
2393703 18410820     -2.10000
2393703 18410820      8.68571
2393704 18410821      13.1571
2393706 18410823      9.30000
2393706 18410823      12.0500
2393707 18410824      12.4333
2393707 18410824      10.0500
2393707 18410824     -10.7000
2393708 18410825      16.3600
2393708 18410825      13.3000
2393708 18410825     -7.30000
2393709 18410826      11.3947
2393709 18410826     -9.95000
2393710 18410827      12.1500
2393710 18410827     -8.00000
2393711 18410828      14.1647
2393711 18410828     -2.00000
2393711 18410828      14.2000
2393712 18410829      9.35000
2393712 18410829     -4.00000
2393712 18410829      15.4000
2393713 18410830      11.7333
2393713 18410830     -6.60000
2393713 18410830      14.8000
2393713 18410830     -11.7500
2393714 18410831      10.2000
2393714 18410831     -3.50000
2393714 18410831      16.6000
2393714 18410831     -14.8000
2393715 18410901     -1.30000
2393715 18410901      16.2800
2393715 18410901     -9.58000
2393716 18410902     -2.25000
2393716 18410902      15.1500
2393717 18410903      1.45000
2393717 18410903      18.7000
2393717 18410903      6.94000
2393718 18410904      9.73333
2393718 18410904     -4.80000
2393719 18410905     -4.10000
2393720 18410906     -4.00000
2393721 18410907     -4.60000
2393721 18410907      15.1333
2393721 18410907      8.23333
2393722 18410908     -3.30000
2393722 18410908      11.6000
2393723 18410909     -7.30000
2393723 18410909      12.5000
2393724 18410910     -10.2200
2393724 18410910      10.4000
2393725 18410911     -7.20000
2393725 18410911      8.70000
2393726 18410912     -8.00000
2393726 18410912      7.50000
2393727 18410913     -7.90000
2393727 18410913      10.6000
2393728 18410914     -11.4500
2393728 18410914      10.7000
2393729 18410915     -11.5500
2393729 18410915      7.90000
2393729 18410915      17.0000
2393730 18410916     -11.9000
2393730 18410916      5.50000
2393730 18410916      17.0000
2393730 18410916     -6.10000
2393731 18410917      13.3500
2393731 18410917      13.6500
2393731 18410917     -8.41000
2393732 18410918      9.86667
2393732 18410918      12.9000
2393732 18410918     -7.09600
2393732 18410918      12.6000
2393733 18410919      9.90000
2393733 18410919      9.30000
2393733 18410919     -9.10000
2393733 18410919      2.85000
2393734 18410920      14.8000
2393734 18410920     -7.61304
2393734 18410920     0.200000
2393735 18410921      14.5000
2393735 18410921     -11.6059
2393736 18410922      11.4000
2393736 18410922     -6.84500
2393737 18410923      13.3000
2393737 18410923     -8.01429
2393738 18410924      8.20000
2393738 18410924     -8.42000
2393741 18410927      8.70000
2393743 18410929      16.7000
2393744 18410930      12.3875
2393745 18411001      10.0667
2393746 18411002      10.5571
2393751 18411007      6.30000
2393751 18411007      6.10000
2393751 18411007      12.4000
2393755 18411011      16.4200
2393755 18411011      9.17500
2393755 18411011     -6.07500
2393756 18411012      18.2200
2393756 18411012      8.95000
2393756 18411012     -6.00000
2393760 18411016      8.00000
2393760 18411016     -2.33333
2393761 18411017     -3.70000
2393762 18411018     -3.85000
2393764 18411020     -3.70000
2393766 18411022      3.77778
2393767 18411023      2.27500
2393770 18411026     -1.12500
2393771 18411027    -0.800000
2393772 18411028    -0.350000
2393774 18411030      5.93333
2393778 18411103      5.52000
2393779 18411104      7.60000
2393780 18411105      6.31429
2393782 18411107      3.51818
2393783 18411108      7.12000
2393783 18411108      2.60000
2393784 18411109      5.90000
2393784 18411109      2.65000
2393786 18411111      4.25000
2393787 18411112      4.30000
2393788 18411113      2.80000
2393789 18411114      5.10000
2393790 18411115      3.70000
2393791 18411116      6.00000
2393792 18411117      3.80000
2393795 18411120      18.3000
2393796 18411121      12.6000
2393796 18411121      7.70000
2393800 18411125      5.70000
2393802 18411127      3.25000
2393802 18411127      9.38750
2393806 18411201      3.70000
2393806 18411201      9.35000
2393806 18411201     -15.1000
2393807 18411202      4.57500
2393807 18411202      7.11250
2393807 18411202     -10.7600
2393807 18411202     -5.56000
2393807 18411202      18.7500
2393808 18411203      7.10000
2393808 18411203      14.6000
2393808 18411203     -7.80000
2393808 18411203      19.7000
2393809 18411204      3.70000
2393809 18411204      12.9500
2393809 18411204     -10.3571
2393809 18411204     -9.50000
2393809 18411204      18.2600
2393810 18411205      2.96667
2393810 18411205      13.1333
2393810 18411205     -8.66667
2393810 18411205     -9.70000
2393810 18411205      14.6750
2393812 18411207      12.4000
2393812 18411207     -13.5400
2393812 18411207      18.1000
2393812 18411207      11.5500
2393813 18411208     -8.35000
2393813 18411208      14.1000
2393817 18411212      6.06000
2393820 18411215      10.1000
2393821 18411216      10.9500
2393828 18411223      8.33333
2393828 18411223      5.88000
2393828 18411223      6.53333
2393830 18411225      9.51818
2393831 18411226      7.56000
2393832 18411227      9.44286
2393833 18411228      6.39091
2393848 18420112     -13.1400
2393850 18420114     -15.7500
2393851 18420115     -16.6500
2393851 18420115     -14.1000
2393852 18420116     -13.9333
2393852 18420116     -13.2000
2393853 18420117     -9.50000
2393853 18420117     -10.3500
2393854 18420118     -10.5000
2393854 18420118     -14.0875
2393854 18420118     -4.85000
2393854 18420118     0.175000
2393855 18420119     -8.55000
2393855 18420119     -10.9500
2393855 18420119     -3.35000
2393855 18420119      2.00000
2393858 18420122      11.8500
2393858 18420122      3.50000
2393858 18420122    -0.200000
2393861 18420125      13.3000
2393862 18420126      13.1167
2393873 18420206      3.93333
2393873 18420206      4.92857
2393874 18420207      6.50000
2393874 18420207      3.26667
2393875 18420208      9.04000
2393875 18420208      4.90000
2393876 18420209      8.35000
2393876 18420209      3.63333
2393877 18420210      10.4333
2393877 18420210      4.63571
2393878 18420211      7.36000
2393878 18420211      13.7333
2393879 18420212      7.35714
2393879 18420212      13.3500
2393880 18420213      6.74545
2393882 18420215     -13.5333
2393882 18420215      6.32727
2393884 18420217     0.860000
2393887 18420220      1.15000
2393888 18420221     0.383333
2393889 18420222      3.21429
2393898 18420303     -7.36667
2393898 18420303      6.66667
2393901 18420306      11.6750
2393901 18420306      5.40000
2393902 18420307      11.8875
2393902 18420307      8.28750
2393903 18420308      8.52500
2393903 18420308      10.8462
2393907 18420312      6.11429
2393907 18420312      6.03750
2393910 18420315      13.4000
2393910 18420315      8.45714
2393913 18420318      9.37500
2393914 18420319      11.3000
2393915 18420320      11.4333
2393916 18420321      12.7000
2393916 18420321     -16.1000
2393920 18420325     0.900000
2393922 18420327     -8.95000
2393923 18420328     -6.00000
2393932 18420406      10.9400
2393933 18420407      8.08572
2393936 18420410      8.74000
2393936 18420410      4.01429
2393937 18420411      7.08889
2393937 18420411      1.60000
2393937 18420411     -5.58000
2393939 18420413      12.0000
2393939 18420413      5.17143
2393939 18420413     -4.80000
2393940 18420414      10.1500
2393940 18420414      3.78571
2393943 18420417      9.60000
2393943 18420417      2.91250
2393944 18420418      7.72857
2393946 18420420      8.16667
2393946 18420420     -3.50000
2393947 18420421     -32.0333
2393947 18420421      11.8250
2393948 18420422     -8.40000
2393948 18420422      13.7833
2393949 18420423     -4.35000
2393949 18420423      15.7600
2393950 18420424      17.7500
2393951 18420425      20.8000
2393952 18420426      16.6800
2393953 18420427      15.2000
2393954 18420428      9.20000
2393955 18420429      4.80000
2393955 18420429      3.23333
2393956 18420430      4.51667
2393957 18420501     0.150000
2393958 18420502     -2.40000
2393959 18420503      4.63333
2393961 18420505      8.60000
2393962 18420506      12.8000
2393962 18420506      7.00000
2393962 18420506     -13.7000
2393963 18420507      11.3000
2393963 18420507      4.38000
2393963 18420507     -11.3667
2393964 18420508      12.5000
2393964 18420508      6.95000
2393964 18420508     -14.2000
2393964 18420508      16.7500
2393965 18420509      10.3000
2393965 18420509      8.00000
2393965 18420509     -11.1500
2393965 18420509      16.4143
2393966 18420510      8.30000
2393966 18420510     -14.3500
2393966 18420510      17.2500
2393967 18420511      3.80000
2393967 18420511     -11.4500
2393967 18420511      18.5000
2393967 18420511     -2.40000
2393968 18420512      19.7000
2393968 18420512     0.966667
2393969 18420513      5.65000
2393970 18420514      3.52000
2393971 18420515      5.25714
2393972 18420516      4.60000
2393972 18420516      12.7500
2393974 18420518      4.01000
2393974 18420518     -4.22857
2393975 18420519     -4.60000
2393981 18420525     -25.7000
2393982 18420526     -24.4857
2393983 18420527     -22.2429
2393984 18420528     -23.4200
2393984 18420528    -0.400000
2393984 18420528      6.80000
2393985 18420529     -26.6500
2393985 18420529      12.2000
2393986 18420530      8.40000
2393987 18420531      7.90000
2393988 18420601      8.70000
2393989 18420602      5.53333
2393990 18420603      8.36000
2393991 18420604      7.55000
2393992 18420605      9.30000
2393994 18420607      9.70000
2393995 18420608      10.4000
2393996 18420609      8.95000
2393997 18420610      8.25000
2393997 18420610      14.1333
2393998 18420611      11.0800
2393999 18420612      10.3111
2394000 18420613      10.5857
2394001 18420614      7.66000
2394002 18420615      12.2143
2394004 18420617      11.4000
2394004 18420617      7.13333
2394005 18420618      13.7000
2394005 18420618      6.90000
2394006 18420619      11.8000
2394006 18420619      7.25000
2394007 18420620      13.8000
2394007 18420620      13.5000
2394008 18420621      16.1000
2394009 18420622      14.5000
2394009 18420622      6.10000
2394012 18420625      9.20000
2394014 18420627      8.81667
2394015 18420628      6.84444
2394016 18420629      8.40909
2394017 18420630      9.14167
2394019 18420702      10.6083
2394020 18420703      10.4800
2394021 18420704      11.5600
2394022 18420705      12.5500
2394023 18420706      10.1500
2394024 18420707      5.40000
2394042 18420725      27.6429
2394043 18420726      10.8000
2394043 18420726     -10.9000
2394044 18420727      2.50000
2394044 18420727      10.1667
2394044 18420727     -13.7000
2394045 18420728     -11.0375
2394047 18420730     -2.14286
2394047 18420730     -8.06000
2394049 18420801     -10.9000
2394050 18420802     -13.2000
2394050 18420802      9.76250
2394051 18420803     -10.5000
2394051 18420803      11.4500
2394052 18420804      9.76667
2394053 18420805      9.80000
2394053 18420805     -6.50000
2394054 18420806      7.05000
2394054 18420806     -7.30000
2394055 18420807      2.60000
2394055 18420807     -4.20000
2394056 18420808     -7.87143
2394057 18420809     -5.86667
2394058 18420810     -5.56667
2394059 18420811     -6.58000
2394059 18420811      16.0167
2394060 18420812     -6.95000
2394060 18420812      17.3000
2394061 18420813     -9.80000
2394061 18420813      15.8615
2394062 18420814     -9.70000
2394062 18420814      15.6083
2394063 18420815     -7.15000
2394063 18420815      13.0417
2394064 18420816    -0.800000
2394064 18420816      13.0500
2394065 18420817      12.3727
2394065 18420817      9.50000
2394066 18420818      14.7083
2394066 18420818      9.90000
2394067 18420819      15.1500
2394067 18420819      10.2000
2394069 18420821      15.5000
2394069 18420821      8.75000
2394070 18420822      6.45000
2394074 18420826     -6.61667
2394075 18420827     -6.46667
2394076 18420828     -5.38333
2394077 18420829     -8.10000
2394078 18420830     -4.96000
2394078 18420830      11.8000
2394079 18420831     -1.00000
2394079 18420831      9.80000
2394080 18420901     -2.60000
2394080 18420901      9.56667
2394081 18420902     -2.20000
2394081 18420902      10.9500
2394082 18420903     -1.90000
2394082 18420903      13.4750
2394083 18420904      8.96667
2394083 18420904      11.8000
2394084 18420905      12.9000
2394084 18420905      11.5000
2394085 18420906      6.60000
2394085 18420906      12.2500
2394086 18420907      11.4000
2394086 18420907      11.5750
2394086 18420907      15.2600
2394087 18420908      11.8333
2394088 18420909      10.8000
2394090 18420911      10.1200
2394091 18420912      12.0875
2394092 18420913      12.6625
2394093 18420914      13.2857
2394094 18420915      10.8800
2394099 18420920     -10.8000
2394101 18420922     -7.45000
2394101 18420922      5.15000
2394103 18420924     -6.77500
2394104 18420925      8.25000
2394108 18420929      12.9250
2394111 18421002      8.90000
2394111 18421002      7.78889
2394112 18421003      9.04000
2394112 18421003      13.0333
2394113 18421004      10.1467
2394113 18421004      7.03333
2394113 18421004      2.95000
2394114 18421005      7.63333
2394114 18421005      10.9333
2394115 18421006      7.38000
2394115 18421006      11.9000
2394115 18421006      5.70000
2394117 18421008      11.8500
2394117 18421008      11.2000
2394117 18421008      6.95714
2394119 18421010      13.6000
2394122 18421013      15.5000
2394122 18421013      2.80000
2394124 18421015      2.20000
2394124 18421015      5.40000
2394124 18421015    -0.185714
2394127 18421018      3.70000
2394127 18421018      1.33333
2394127 18421018      10.3000
2394129 18421020      2.95000
2394129 18421020      9.50000
2394129 18421020      10.6000
2394133 18421024      9.90000
2394133 18421024      7.50000
2394136 18421027      14.5000
2394136 18421027      10.9400
2394137 18421028      13.7000
2394137 18421028      13.0750
2394138 18421029      13.9000
2394138 18421029      4.92500
2394142 18421102      7.70000
2394142 18421102     -9.10000
2394143 18421103     -10.1333
2394144 18421104     -9.06667
2394145 18421105     -6.38333
2394145 18421105     -10.3000
2394147 18421107     -3.48000
2394147 18421107      4.75000
2394148 18421108     -4.03750
2394148 18421108      1.05000
2394150 18421110     -2.82000
2394150 18421110      6.67143
2394150 18421110     -8.76000
2394151 18421111     -3.55000
2394151 18421111      2.78333
2394151 18421111     -8.50000
2394152 18421112     -6.80000
2394152 18421112      1.40000
2394152 18421112     -9.32500
2394153 18421113    -0.733333
2394153 18421113      4.05385
2394153 18421113     -3.73077
2394154 18421114      3.82500
2394154 18421114     -6.87143
2394154 18421114      2.04444
2394155 18421115      7.82500
2394155 18421115     -5.90000
2394155 18421115      1.00000
2394157 18421117      7.35000
2394157 18421117     -4.60000
2394157 18421117      2.50000
2394157 18421117     -6.85714
2394157 18421117      6.16000
2394158 18421118      3.60000
2394158 18421118     -4.00000
2394158 18421118     0.966667
2394158 18421118     -3.30000
2394158 18421118      6.00000
2394159 18421119     -1.70000
2394159 18421119     0.700000
2394159 18421119      4.80000
2394161 18421121      10.4000
2394162 18421122      7.63333
2394163 18421123      11.0000
2394163 18421123      11.5571
2394164 18421124      13.7500
2394165 18421125      14.1500
2394165 18421125      5.45000
2394166 18421126      15.0000
2394166 18421126      5.20000
2394167 18421127      18.8000
2394167 18421127      5.22500
2394169 18421129      10.7000
2394173 18421203     -1.20000
2394175 18421205      2.90000
2394181 18421211      6.05000
2394181 18421211     -7.50000
2394181 18421211      2.70000
2394182 18421212     -9.92500
2394182 18421212      3.70000
2394185 18421215      6.75000
2394186 18421216      5.66000
2394188 18421218      6.83333
2394189 18421219      7.00000
2394193 18421223      5.40000
2394195 18421225      3.40000
2394196 18421226      3.90000
2394197 18421227      3.70000
2394199 18421229      7.26000
2394199 18421229      6.42500
2394204 18430103      28.7500
2394210 18430109     -12.0538
2394212 18430111     -11.8700
2394213 18430112     -9.94286
2394214 18430113     -9.21667
2394214 18430113      7.96667
2394215 18430114     -11.6000
2394215 18430114      15.1667
2394217 18430116     -9.30000
2394217 18430116      2.40000
2394219 18430118      3.16250
2394220 18430119      1.50000
2394222 18430121      3.35000
2394224 18430123      8.27500
2394225 18430124      5.60000
2394226 18430125      9.00000
2394237 18430205     -10.4000
2394243 18430211     -5.56667
2394262 18430302     -14.5000
2394262 18430302      7.82500
2394263 18430303     -13.6000
2394263 18430303      6.16667
2394264 18430304     -14.0000
2394264 18430304      5.76667
2394265 18430305     -13.1000
2394265 18430305      6.90000
2394266 18430306     -10.8250
2394267 18430307     -13.1000
2394268 18430308     -11.6500
2394269 18430309     -8.90000
2394288 18430328      5.10000
2394289 18430329      2.85000
2394290 18430330      4.05000
2394297 18430406     -8.50000
2394303 18430412     -8.80000
2394304 18430413     -9.02000
2394307 18430416      28.3500
2394309 18430418      29.2500
2394310 18430419      30.1500
2394311 18430420      30.2000
2394312 18430421      31.3667
2394316 18430425     -14.0000
2394318 18430427     -15.5000
2394319 18430428     -13.6667
2394319 18430428     -15.1500
2394320 18430429     -16.2400
2394320 18430429     -17.2500
2394321 18430430     -13.6000
2394321 18430430     -13.1500
2394322 18430501     -11.1353
2394322 18430501     -13.5500
2394323 18430502     -9.11429
2394323 18430502     -11.3250
2394323 18430502     -16.3500
2394324 18430503     -6.97500
2394324 18430503     -8.12000
2394324 18430503     -8.13333
2394325 18430504     -6.86667
2394325 18430504     -8.25714
2394325 18430504     -10.2667
2394326 18430505     -10.6750
2394326 18430505     -11.0333
2394327 18430506     -10.2000
2394327 18430506     -12.3750
2394329 18430508     -10.8000
2394329 18430508     -9.40000
2394330 18430509     -9.40000
2394336 18430515     -6.35000
2394337 18430516     -8.08333
2394338 18430517     -6.03750
2394344 18430523     -12.6714
2394345 18430524     -13.4917
2394346 18430525     -11.7000
2394348 18430527     -14.8000
2394350 18430529     -8.94000
2394351 18430530     -10.5625
2394352 18430531     -10.7235
2394353 18430601     -8.09167
2394354 18430602     -6.90000
2394356 18430604     -9.60000
2394366 18430614     -10.1500
2394371 18430619     -14.1000
2394376 18430624     -8.82000
2394377 18430625     -8.46667
2394378 18430626     -9.00000
2394379 18430627     -8.40000
2394382 18430630     -11.5667
2394383 18430701     -11.8600
2394386 18430704     -8.17500
2394387 18430705     -5.93750
2394391 18430709     -5.46667
2394392 18430710     -8.00000
2394396 18430714      12.9000
2394397 18430715      16.6400
2394397 18430715     -19.5000
2394407 18430725     -13.8333
2394408 18430726     -10.9500
2394409 18430727     -7.85714
2394411 18430729     -7.40000
2394412 18430730     -7.50000
2394413 18430731     -5.15000
2394414 18430801     -6.80000
2394415 18430802     -7.05000
2394416 18430803     -5.20000
2394417 18430804     -3.10000
2394418 18430805     0.300000
2394434 18430821     -8.00000
2394435 18430822     -4.80000
2394436 18430823     -6.10000
2394436 18430823      5.85000
2394438 18430825     -7.52000
2394439 18430826     -7.20000
2394440 18430827     -4.85000
2394440 18430827      22.1333
2394443 18430830     -2.50000
2394443 18430830      18.0000
2394444 18430831    -0.600000
2394444 18430831      24.2000
2394445 18430901     0.600000
2394451 18430907      12.6000
2394465 18430921      18.7400
2394468 18430924     -4.63333
2394469 18430925     -4.20000
2394470 18430926     -3.80000
2394477 18431003      1.70000
2394478 18431004     -1.20000
2394479 18431005      2.50000
2394480 18431006      3.35000
2394482 18431008      4.66667
2394483 18431009      6.95000
2394484 18431010      7.93333
2394484 18431010     -25.0000
2394506 18431101   -0.0500000
2394507 18431102      2.00000
2394508 18431103     0.750000
2394509 18431104      2.05000
2394509 18431104    -0.400000
2394512 18431107      2.05000
2394514 18431109      1.40000
2394515 18431110     -2.17500
2394516 18431111     0.450000
2394518 18431113      30.6667
2394519 18431114      31.8200
2394521 18431116     -4.60000
2394523 18431118     -6.23333
2394524 18431119     -8.79231
2394524 18431119      7.50000
2394525 18431120     -7.05000
2394526 18431121     -6.10000
2394528 18431123     -8.65000
2394528 18431123     -13.3800
2394531 18431126     -4.50000
2394531 18431126     -10.8000
2394532 18431127     -5.70000
2394534 18431129     -10.0500
2394537 18431202     -11.6545
2394537 18431202      5.00000
2394541 18431206     -12.0600
2394541 18431206      4.88750
2394544 18431209     -5.10000
2394567 18440101      6.50000
2394568 18440102      3.40000
2394569 18440103      3.40000
2394570 18440104      8.05000
2394577 18440111     -29.1000
2394578 18440112     -27.4333
2394579 18440113     -32.3000
2394580 18440114     -31.1000
2394581 18440115     -28.9000
2394582 18440116     -30.0500
2394586 18440120     -24.6000
2394589 18440123     -22.0000
2394589 18440123     -4.50000
2394595 18440129     -4.72500
2394596 18440130     -9.79091
2394598 18440201     -6.90833
2394600 18440203     -1.57500
2394602 18440205     -2.83333
2394602 18440205      4.40000
2394603 18440206      3.86667
2394604 18440207      5.42500
2394606 18440209      12.0000
2394607 18440210      11.6000
2394610 18440213     -14.0000
2394617 18440220     0.837500
2394617 18440220     -11.8667
2394618 18440221      2.72000
2394618 18440221     -11.4000
2394620 18440223      4.20000
2394620 18440223     -9.20000
2394622 18440225      6.05000
2394622 18440225     -6.83333
2394626 18440229    -0.966667
2394630 18440304     0.200000
2394633 18440307      6.26667
2394635 18440309      7.56000
2394638 18440312      2.56667
2394640 18440314      4.07500
2394641 18440315      1.85714
2394642 18440316      2.98333
2394643 18440317      1.14286
2394644 18440318      3.20000
2394645 18440319      3.50000
2394647 18440321      2.40000
2394648 18440322     0.600000
2394650 18440324     -8.85000
2394651 18440325     -8.58333
2394651 18440325      3.35000
2394652 18440326     -7.10000
2394652 18440326      3.30000
2394664 18440407     -2.20000
2394665 18440408    -0.900000
2394666 18440409      2.20000
2394668 18440411      3.35000
2394670 18440413      3.38000
2394673 18440416     -31.1200
2394674 18440417     -28.1000
2394675 18440418     -30.8667
2394675 18440418     -2.63333
2394675 18440418      22.9750
2394676 18440419     -30.0250
2394676 18440419     -3.10000
2394676 18440419      23.4625
2394677 18440420     -2.28333
2394677 18440420      22.0364
2394678 18440421    -0.720000
2394678 18440421      20.9125
2394679 18440422      24.9500
2394680 18440423      26.1125
2394681 18440424      20.4556
2394681 18440424      4.26000
2394682 18440425      19.0100
2394682 18440425      4.40000
2394683 18440426      25.0200
2394684 18440427      27.7455
2394684 18440427      12.0500
2394685 18440428      25.9000
2394685 18440428      19.8000
2394686 18440429      17.4000
2394687 18440430      21.2333
2394688 18440501      19.9000
2394689 18440502      23.0000
2394691 18440504      21.7000
2394692 18440505      24.3500
2394694 18440507      29.2500
2394695 18440508      27.4000
2394696 18440509      28.0000
2394704 18440517      12.2444
2394705 18440518      16.3800
2394706 18440519      14.6600
2394707 18440520      17.0833
2394709 18440522      21.7333
2394710 18440523     -4.40000
2394711 18440524      12.1000
2394712 18440525      17.8000
2394713 18440526      18.9000
2394717 18440530      21.9333
2394718 18440531      22.5000
2394719 18440601      22.2000
2394719 18440601      17.8000
2394720 18440602      21.9333
2394742 18440624      21.3000
2394747 18440629      2.60000
2394748 18440630      1.75000
2394749 18440701     -2.80000
2394752 18440704      6.60000
2394753 18440705      4.76667
2394754 18440706      7.05000
2394754 18440706      17.1000
2394755 18440707      7.40000
2394755 18440707      22.7571
2394756 18440708      3.95000
2394756 18440708      22.2000
2394757 18440709      7.30000
2394757 18440709      23.3462
2394758 18440710      11.1000
2394758 18440710      26.0417
2394760 18440712      25.6111
2394761 18440713      26.9000
2394770 18440722      12.5667
2394774 18440726      4.00000
2394776 18440728      3.50000
2394776 18440728      23.5000
2394776 18440728      25.0500
2394777 18440729      3.13333
2394777 18440729      20.3000
2394777 18440729      18.3571
2394779 18440731     0.525000
2394779 18440731      22.0667
2394779 18440731      18.2923
2394779 18440731      9.10000
2394780 18440801      3.40000
2394780 18440801      21.3500
2394780 18440801      18.6625
2394780 18440801      7.90000
2394781 18440802      7.30000
2394781 18440802      21.4700
2394781 18440802      10.0000
2394782 18440803      7.55000
2394782 18440803      21.8471
2394782 18440803      17.3000
2394784 18440805      6.80000
2394784 18440805      23.4133
2394784 18440805      16.9000
2394785 18440806      13.9000
2394785 18440806      25.2700
2394785 18440806      14.2000
2394786 18440807      26.8714
2394786 18440807      17.7000
2394787 18440808      25.4750
2394787 18440808      17.2000
2394788 18440809      26.1667
2394788 18440809      20.0000
2394789 18440810      22.4000
2394796 18440817      2.80000
2394797 18440818      2.91111
2394801 18440822      3.46000
2394802 18440823      5.47143
2394803 18440824      6.55000
2394805 18440826      8.70000
2394806 18440827      14.1000
2394820 18440910      24.9400
2394821 18440911      22.1875
2394822 18440912      24.4000
2394823 18440913      22.7625
2394825 18440915      25.9000
2394825 18440915      25.8000
2394827 18440917      27.6000
2394827 18440917      27.7667
2394828 18440918      30.8500
2394828 18440918      7.90000
2394845 18441005     -15.3000
2394848 18441008     -11.0714
2394849 18441009     -8.36667
2394850 18441010     -5.90000
2394850 18441010     -18.1333
2394850 18441010     -17.9000
2394852 18441012     -7.90000
2394852 18441012      26.5800
2394852 18441012      30.5400
2394853 18441013     -5.90000
2394853 18441013      27.7000
2394853 18441013      30.2667
2394853 18441013      14.5600
2394857 18441017      19.1167
2394857 18441017      17.0714
2394860 18441020      20.9500
2394860 18441020      18.7667
2394861 18441021      19.9333
2394862 18441022      19.1250
2394863 18441023      18.8750
2394864 18441024      18.1000
2394866 18441026      18.6500
2394875 18441104     -27.6000
2394882 18441111     -23.7111
2394885 18441114     -20.9176
2394886 18441115     -22.9818
2394887 18441116     -24.1286
2394902 18441201     -21.9667
2394903 18441202      22.3250
2394903 18441202     -25.4933
2394904 18441203      22.6000
2394904 18441203     -26.9500
2394905 18441204     -21.3000
2394905 18441204     -11.3000
2394906 18441205     -21.2000
2394906 18441205     -9.60000
2394910 18441209      19.5000
2394911 18441210      18.7500
2394917 18441216      14.4000
2394917 18441216      15.3000
2394920 18441219      20.3000
2394920 18441219      20.3000
2394922 18441221      25.4000
2394922 18441221      15.9556
2394923 18441222      23.9500
2394923 18441222      19.0933
2394924 18441223      16.9100
2394925 18441224      19.4000
2394927 18441226      23.5909
2394928 18441227      24.3000
2394929 18441228     -8.30000
2394934 18450102     -6.52500
2394937 18450105     -5.80000
2394940 18450108      19.7000
2394940 18450108     0.300000
2394941 18450109      22.9000
2394941 18450109    -0.100000
2394942 18450110      23.8800
2394943 18450111      23.4500
2394944 18450112      22.1750
2394944 18450112      15.1000
2394945 18450113      21.5000
2394945 18450113      18.0000
2394946 18450114      19.5000
2394947 18450115      21.3000
2394951 18450119      23.3000
2394951 18450119      26.4000
2394952 18450120      28.0500
2394956 18450124      26.3000
2394956 18450124      22.7167
2394956 18450124     -11.7000
2394960 18450128     -9.45000
2394960 18450128      1.98571
2394962 18450130     -4.00000
2394962 18450130      5.40000
2394962 18450130      21.5200
2394964 18450201      6.30000
2394964 18450201      26.8111
2394967 18450204      24.7200
2394969 18450206      8.00000
2394970 18450207      11.8333
2394971 18450208      16.2000
2394972 18450209      21.5500
2394972 18450209      25.2500
2394972 18450209      17.1333
2394974 18450211      21.2000
2394974 18450211      27.5000
2394974 18450211      19.1000
2394976 18450213      8.20000
2394976 18450213      20.8000
2394979 18450216      12.4500
2394979 18450216      17.9000
2394979 18450216      19.9667
2394982 18450219      18.3667
2394982 18450219      21.3000
2394982 18450219      28.4000
2394983 18450220      17.6000
2394983 18450220      22.1000
2394983 18450220      24.9000
2394986 18450223      21.9000
2394986 18450223      22.3500
2394986 18450223      15.5500
2394987 18450224      26.1333
2394987 18450224      20.8500
2394987 18450224      16.3600
2394987 18450224      28.2571
2394987 18450224     -22.9300
2394988 18450225      22.6500
2394988 18450225      21.4000
2394988 18450225      27.4667
2394988 18450225     -19.7857
2394990 18450227      20.6000
2394990 18450227      26.1750
2394990 18450227     -21.8714
2394990 18450227      21.5750
2394992 18450301      21.2500
2394992 18450301     -17.5833
2394992 18450301      24.1182
2394993 18450302      23.5500
2394993 18450302     -19.0333
2394993 18450302      19.2200
2394994 18450303      23.3000
2394994 18450303     -20.7250
2394994 18450303      15.6667
2394995 18450304      23.0000
2394995 18450304     -16.2500
2394995 18450304      17.9667
2394995 18450304      16.5000
2394996 18450305      24.3000
2394996 18450305     -19.3250
2394996 18450305      16.6000
2394996 18450305      21.7143
2394997 18450306     -18.6600
2394997 18450306      22.3500
2394997 18450306      20.0100
2394999 18450308      21.4667
2395000 18450309      20.0368
2395000 18450309      4.68571
2395001 18450310      16.0875
2395001 18450310      2.10000
2395001 18450310      22.4750
2395002 18450311      18.7538
2395002 18450311      5.24286
2395002 18450311      24.8000
2395004 18450313      16.9000
2395004 18450313      23.7000
2395004 18450313      19.2000
2395005 18450314      18.6500
2395005 18450314      26.7000
2395005 18450314      17.7000
2395007 18450316      29.2500
2395007 18450316      18.9000
2395011 18450320      12.9600
2395011 18450320      16.5000
2395013 18450322      17.1000
2395013 18450322      19.9000
2395016 18450325     -26.8500
2395017 18450326     -24.1500
2395021 18450330     -28.3600
2395022 18450331     -24.9300
2395022 18450331      21.2857
2395023 18450401     -24.0545
2395023 18450401      18.3875
2395024 18450402     -20.9700
2395024 18450402      21.6300
2395025 18450403     -26.1200
2395025 18450403      21.1750
2395026 18450404     -26.4333
2395026 18450404      23.2583
2395027 18450405     -25.7571
2395027 18450405      20.1238
2395028 18450406     -21.4667
2395028 18450406      20.8900
2395028 18450406      22.0000
2395030 18450408     -23.7250
2395030 18450408      19.1182
2395030 18450408      20.7250
2395030 18450408      12.9000
2395031 18450409     -23.5500
2395031 18450409      22.4500
2395031 18450409      18.5000
2395031 18450409      16.8750
2395031 18450409      12.2000
2395033 18450411      18.1333
2395033 18450411      22.6250
2395033 18450411      13.4000
2395033 18450411      15.4000
2395033 18450411      19.8000
2395034 18450412      23.6500
2395034 18450412      19.2000
2395034 18450412      15.4000
2395034 18450412      17.9500
2395035 18450413      21.0000
2395035 18450413      19.8000
2395035 18450413      14.4000
2395035 18450413      19.1500
2395037 18450415      18.8000
2395037 18450415      13.5000
2395037 18450415      19.4000
2395037 18450415      25.8000
2395038 18450416      23.9000
2395038 18450416      18.4000
2395038 18450416      20.4000
2395038 18450416      21.0000
2395040 18450418      16.4000
2395040 18450418      18.6000
2395040 18450418      22.9000
2395040 18450418      22.6200
2395041 18450419      17.5750
2395041 18450419      20.6000
2395041 18450419      24.9000
2395041 18450419      25.1500
2395042 18450420      18.6500
2395042 18450420      20.2000
2395042 18450420      14.1000
2395043 18450421      16.4000
2395043 18450421      16.0667
2395044 18450422      16.2909
2395044 18450422      20.7500
2395045 18450423      17.8053
2395045 18450423      19.3500
2395046 18450424      19.0476
2395046 18450424      18.9000
2395047 18450425      18.6733
2395047 18450425      19.5000
2395048 18450426      21.2088
2395048 18450426      22.4000
2395050 18450428      18.4308
2395050 18450428      20.4000
2395051 18450429      19.3214
2395051 18450429      18.8667
2395051 18450429      18.9000
2395053 18450501      18.4778
2395053 18450501      21.8000
2395054 18450502      19.3000
2395054 18450502      24.3000
2395055 18450503      19.9000
2395055 18450503      23.1286
2395055 18450503      15.3000
2395056 18450504      23.9538
2395056 18450504      15.5000
2395057 18450505      28.1500
2395057 18450505      16.7667
2395058 18450506      30.9400
2395058 18450506      17.3000
2395058 18450506      37.6333
2395058 18450506      11.4000
2395059 18450507      27.3875
2395059 18450507      16.9000
2395059 18450507      36.9000
2395059 18450507      15.9000
2395060 18450508      27.0800
2395060 18450508      32.7000
2395060 18450508      17.5600
2395062 18450510      31.9571
2395062 18450510      18.5000
2395063 18450511      29.3250
2395063 18450511      20.2818
2395063 18450511      28.1000
2395063 18450511      19.3500
2395066 18450514      16.4375
2395066 18450514      18.1000
2395066 18450514      18.2400
2395067 18450515      19.4071
2395067 18450515      17.6500
2395067 18450515      19.0500
2395067 18450515      28.6500
2395068 18450516      19.9000
2395068 18450516      20.2143
2395068 18450516      12.5750
2395070 18450518      23.2500
2395070 18450518      16.2000
2395070 18450518      19.5778
2395070 18450518      14.0500
2395071 18450519      21.2167
2395071 18450519      14.0429
2395071 18450519      24.3000
2395072 18450520      20.0000
2395072 18450520      14.3429
2395072 18450520      23.7000
2395073 18450521      20.0000
2395073 18450521      20.7000
2395073 18450521      15.6000
2395073 18450521      20.3200
2395074 18450522      10.9222
2395074 18450522      20.9000
2395075 18450523      14.2667
2395075 18450523      26.1167
2395077 18450525      17.6000
2395077 18450525      22.9500
2395077 18450525      15.0000
2395078 18450526      26.1333
2395078 18450526      18.1000
2395079 18450527      24.1000
2395080 18450528      20.7000
2395085 18450602      25.3000
2395086 18450603      23.6000
2395087 18450604      23.9000
2395087 18450604      14.4000
2395088 18450605      25.7000
2395088 18450605      14.5500
2395089 18450606      28.3000
2395089 18450606      16.3667
2395090 18450607      28.4750
2395090 18450607      14.4500
2395090 18450607      14.4000
2395090 18450607      33.9333
2395091 18450608      21.7000
2395091 18450608      9.50000
2395091 18450608      5.77500
2395091 18450608      27.5800
2395092 18450609      28.4000
2395092 18450609      13.1000
2395092 18450609      27.5600
2395093 18450610      30.5000
2395093 18450610      13.8000
2395093 18450610      19.3429
2395094 18450611      30.7000
2395094 18450611      14.5000
2395094 18450611      5.67500
2395095 18450612      13.2000
2395095 18450612      1.30000
2395095 18450612      41.3500
2395095 18450612      26.1500
2395096 18450613      16.1000
2395096 18450613      4.20000
2395096 18450613      35.3667
2395096 18450613      25.8000
2395099 18450616      44.7000
2395099 18450616      43.1667
2395099 18450616     -20.0200
2395100 18450617     -21.4375
2395100 18450617      42.8250
2395101 18450618      30.7500
2395101 18450618     -13.8400
2395102 18450619      28.6000
2395102 18450619     -11.1100
2395104 18450621     -18.4667
2395106 18450623     -16.2000
2395106 18450623      25.8500
2395107 18450624     -24.1000
2395113 18450630      14.3333
2395114 18450701      11.9714
2395114 18450701      20.3333
2395115 18450702      13.5571
2395115 18450702     -31.2200
2395115 18450702      17.4000
2395118 18450705     -21.9444
2395118 18450705      16.0667
2395118 18450705      28.4000
2395118 18450705      11.1000
2395119 18450706     -23.3000
2395119 18450706      18.5333
2395119 18450706      13.0000
2395119 18450706      32.7000
2395120 18450707     -25.7500
2395120 18450707      14.7500
2395120 18450707      34.1000
2395122 18450709      34.8500
2395123 18450710      33.1000
2395129 18450716     -19.7125
2395129 18450716     -18.0000
2395130 18450717     -20.5750
2395130 18450717     -18.3500
2395131 18450718     -22.2333
2395131 18450718     -18.2400
2395135 18450722     -17.8000
2395135 18450722      18.5125
2395136 18450723     -16.5500
2395136 18450723      19.0333
2395137 18450724     -18.1500
2395137 18450724      14.4300
2395138 18450725     -17.0500
2395138 18450725      17.2750
2395139 18450726     -21.8000
2395139 18450726      14.2500
2395141 18450728      20.8000
2395144 18450731      18.0750
2395148 18450804      20.3833
2395149 18450805      22.6375
2395151 18450807      21.6545
2395151 18450807      19.6000
2395152 18450808      21.4125
2395152 18450808      15.2500
2395153 18450809      20.2636
2395153 18450809      19.7333
2395154 18450810      23.9800
2395154 18450810      18.2750
2395155 18450811      21.9400
2395155 18450811      17.0875
2395155 18450811      26.8600
2395155 18450811      13.5333
2395155 18450811      20.2000
2395156 18450812      22.0000
2395156 18450812      18.1800
2395156 18450812      29.4333
2395156 18450812      16.0000
2395156 18450812      21.8500
2395156 18450812      20.5333
2395158 18450814      18.7000
2395158 18450814      21.6667
2395159 18450815      18.2000
2395159 18450815      21.9000
2395160 18450816      17.6750
2395160 18450816      23.6000
2395161 18450817      22.4000
2395161 18450817      20.5750
2395162 18450818      19.6333
2395162 18450818      20.8500
2395163 18450819      19.2000
2395163 18450819      22.7000
2395164 18450820      19.2000
2395164 18450820      21.1000
2395165 18450821      20.7000
2395165 18450821      23.5000
2395166 18450822      20.2000
2395166 18450822      20.3400
2395168 18450824      21.3000
2395168 18450824      19.2000
2395169 18450825      19.2429
2395170 18450826      20.2444
2395170 18450826      25.2500
2395172 18450828      19.9000
2395172 18450828      24.5250
2395173 18450829      23.5000
2395173 18450829      24.7000
2395176 18450901     -15.3000
2395187 18450912     -29.4375
2395189 18450914     -25.5818
2395190 18450915     -26.7636
2395190 18450915      2.30000
2395190 18450915      20.1571
2395191 18450916     -27.3571
2395191 18450916      19.3400
2395191 18450916      11.2000
2395193 18450918     -24.8600
2395193 18450918      17.9000
2395193 18450918      19.1000
2395193 18450918      15.7000
2395194 18450919     -29.5667
2395194 18450919      22.9286
2395194 18450919      14.6667
2395195 18450920     -28.5500
2395195 18450920      20.9111
2395195 18450920      15.9500
2395196 18450921      16.6417
2395196 18450921      25.6000
2395197 18450922      19.9500
2395197 18450922      20.4667
2395198 18450923      15.3500
2395198 18450923      19.8667
2395198 18450923      15.5500
2395200 18450925      19.4600
2395200 18450925      18.6500
2395200 18450925      15.2000
2395200 18450925      30.7000
2395201 18450926      15.5000
2395201 18450926      16.9636
2395201 18450926      14.4375
2395204 18450929      17.6750
2395204 18450929      10.9556
2395204 18450929      21.3167
2395206 18451001      15.5250
2395206 18451001      12.8333
2395206 18451001      20.6333
2395206 18451001      28.3000
2395206 18451001      21.5500
2395207 18451002      13.8000
2395207 18451002      15.8600
2395207 18451002      18.6667
2395207 18451002      20.6000
2395208 18451003      11.1000
2395208 18451003      21.5000
2395209 18451004      6.60000
2395209 18451004      21.0000
2395211 18451006     -22.6000
2395214 18451009     -21.7000
2395214 18451009     -27.8500
2395216 18451011     -19.6000
2395216 18451011      22.1500
2395217 18451012      22.6286
2395217 18451012     -14.4750
2395220 18451015      17.8500
2395220 18451015      17.9167
2395221 18451016      16.7091
2395221 18451016      17.4000
2395222 18451017      14.0667
2395222 18451017      11.8833
2395226 18451021      13.4444
2395226 18451021      22.1000
2395227 18451022      12.6769
2395227 18451022      21.5400
2395227 18451022     -15.5500
2395230 18451025      11.3000
2395230 18451025     -13.9111
2395230 18451025      24.8250
2395235 18451030     -20.3750
2395235 18451030      12.6222
2395237 18451101     -15.6000
2395237 18451101      18.8625
2395237 18451101      17.9800
2395238 18451102     -14.1000
2395238 18451102      14.2333
2395238 18451102     -25.6250
2395238 18451102      14.8889
2395239 18451103      13.7000
2395239 18451103     -29.8667
2395239 18451103      12.8500
2395240 18451104      17.0500
2395240 18451104     -27.6000
2395240 18451104      14.2500
2395241 18451105      15.7000
2395241 18451105     -28.7000
2395241 18451105      13.7300
2395242 18451106      16.2000
2395242 18451106      12.3250
2395242 18451106      17.7667
2395245 18451109      3.70000
2395246 18451110      16.9250
2395246 18451110      3.74000
2395246 18451110      13.3000
2395247 18451111      23.5143
2395247 18451111      1.44667
2395247 18451111      18.8000
2395248 18451112      19.3333
2395248 18451112      1.03000
2395252 18451116      14.9571
2395254 18451118      20.1000
2395254 18451118     -12.4500
2395254 18451118      19.0000
2395255 18451119      22.8333
2395255 18451119     -15.2000
2395256 18451120      22.8000
2395256 18451120     -13.4000
2395257 18451121     -12.7500
2395257 18451121     -30.6000
2395259 18451123      21.7050
2395259 18451123     -29.7500
2395260 18451124      18.5769
2395260 18451124     -29.0000
2395261 18451125      20.7800
2395261 18451125     -24.7000
2395264 18451128     -28.8000
2395265 18451129     -26.4000
2395265 18451129      32.9750
2395265 18451129     -5.30000
2395267 18451201     -17.6000
2395267 18451201      32.2167
2395267 18451201      16.0600
2395272 18451206      35.3333
2395272 18451206      16.1862
2395275 18451209      19.2400
2395275 18451209      11.7917
2395275 18451209      33.1667
2395276 18451210      23.3667
2395276 18451210      9.31429
2395276 18451210      34.5000
2395279 18451213      14.0000
2395279 18451213      31.1000
2395279 18451213      9.20000
2395280 18451214      13.1667
2395280 18451214      35.5750
2395280 18451214      14.5000
2395283 18451217      13.0000
2395284 18451218      12.1000
2395284 18451218      13.7600
2395284 18451218     -19.8125
2395287 18451221      13.0667
2395287 18451221      15.0250
2395287 18451221     -16.7200
2395287 18451221      29.8500
2395288 18451222      15.0500
2395288 18451222      17.3500
2395288 18451222     -19.0500
2395288 18451222      27.1000
2395288 18451222      18.7333
2395288 18451222      31.4000
2395290 18451224     -15.2222
2395290 18451224      28.1000
2395290 18451224      15.9000
2395290 18451224      30.9500
2395293 18451227     -15.9000
2395293 18451227      26.8667
2395293 18451227      28.7000
2395295 18451229      28.1937
2395295 18451229      27.9667
2395295 18451229      10.2000
2395297 18451231      31.9800
2395297 18451231      14.1400
2395298 18460101      31.1500
2395298 18460101      12.2667
2395299 18460102      23.9000
2395299 18460102      15.2333
2395300 18460103      17.0000
2395300 18460103      14.3400
2395300 18460103      27.4500
2395302 18460105      20.7833
2395302 18460105      17.9000
2395303 18460106      19.9400
2395303 18460106      16.8000
2395303 18460106      27.1000
2395307 18460110      15.9500
2395307 18460110      22.9333
2395310 18460113      24.2667
2395311 18460114      23.2833
2395312 18460115      20.2300
2395313 18460116      17.9500
2395314 18460117      16.6429
2395314 18460117     -21.5000
2395316 18460119      21.5000
2395316 18460119     -16.8000
2395318 18460121      19.8667
2395318 18460121     -18.1000
2395318 18460121     -20.6000
2395319 18460122      21.6000
2395319 18460122     -17.4500
2395319 18460122     -17.5000
2395320 18460123      21.3000
2395320 18460123     -16.6778
2395320 18460123     -15.5200
2395321 18460124      18.1000
2395321 18460124     -15.0000
2395321 18460124     -15.3800
2395321 18460124      21.5833
2395325 18460128     -18.1000
2395325 18460128      27.1000
2395325 18460128     -4.90000
2395325 18460128      19.6200
2395329 18460201      19.8818
2395331 18460203      22.2875
2395331 18460203      17.6000
2395332 18460204     -25.4750
2395332 18460204      17.3000
2395332 18460204      19.2333
2395336 18460208      19.4250
2395336 18460208      22.9000
2395337 18460209      17.9286
2395337 18460209      21.7500
2395338 18460210      18.8000
2395340 18460212      15.1100
2395342 18460214      8.50000
2395342 18460214      21.1000
2395342 18460214     -24.6000
2395343 18460215     -14.9000
2395343 18460215     -14.6000
2395345 18460217     -12.2000
2395345 18460217     -10.8000
2395345 18460217     -12.2000
2395346 18460218     -18.1000
2395346 18460218     -14.7000
2395346 18460218     -16.1000
2395350 18460222     -16.8000
2395350 18460222     -13.2333
2395350 18460222     -17.0000
2395350 18460222      7.00000
2395350 18460222      20.4000
2395351 18460223     -14.3000
2395351 18460223     -10.3000
2395351 18460223     -14.0250
2395351 18460223      6.35000
2395351 18460223      20.2000
2395352 18460224     -10.6333
2395352 18460224     -13.0750
2395352 18460224     -14.3750
2395352 18460224      9.11111
2395352 18460224      18.6000
2395352 18460224      24.0667
2395353 18460225     -11.2000
2395353 18460225     -10.3000
2395353 18460225      16.7667
2395353 18460225      25.2000
2395354 18460226     -14.9000
2395354 18460226     -14.3500
2395354 18460226      11.1500
2395354 18460226      20.2714
2395354 18460226      22.8833
2395354 18460226      15.6000
2395355 18460227     -15.6000
2395355 18460227      15.1429
2395355 18460227      22.9500
2395355 18460227      13.2000
2395357 18460301      17.2000
2395357 18460301      20.9500
2395357 18460301      16.1000
2395358 18460302      17.9333
2395358 18460302      21.4154
2395358 18460302      15.0000
2395358 18460302      23.9000
2395359 18460303      20.6000
2395359 18460303      23.8667
2395359 18460303      20.7083
2395359 18460303      27.8000
2395359 18460303      12.8500
2395360 18460304      23.6500
2395360 18460304      22.1857
2395360 18460304      20.6000
2395360 18460304      28.0500
2395360 18460304      9.40000
2395360 18460304      31.5333
2395361 18460305      20.6500
2395361 18460305      16.9000
2395361 18460305      12.8500
2395361 18460305      27.4625
2395362 18460306      22.5600
2395362 18460306      18.2000
2395362 18460306      15.8000
2395362 18460306      26.1000
2395363 18460307      20.0000
2395363 18460307      18.7250
2395363 18460307      23.3400
2395363 18460307      11.8000
2395363 18460307      14.9375
2395365 18460309      17.3500
2395365 18460309      27.7000
2395365 18460309      14.1750
2395365 18460309      18.4857
2395366 18460310      15.0800
2395366 18460310      18.2200
2395366 18460310      27.6500
2395368 18460312      16.0000
2395369 18460313      13.8000
2395369 18460313     -20.4000
2395371 18460315     -17.1333
2395372 18460316     -12.9000
2395372 18460316     -17.6143
2395373 18460317     -13.4667
2395373 18460317      27.8500
2395374 18460318     -15.8286
2395374 18460318      31.3333
2395374 18460318     -7.80000
2395377 18460321     -13.7478
2395377 18460321      13.4833
2395378 18460322     -18.0647
2395378 18460322      15.6000
2395381 18460325     -18.0833
2395381 18460325      13.2500
2395381 18460325      23.6250
2395381 18460325      17.8000
2395382 18460326     -19.2250
2395382 18460326      22.9667
2395382 18460326      26.7300
2395382 18460326      13.4000
2395383 18460327     -20.6333
2395383 18460327      19.9000
2395383 18460327      29.7733
2395383 18460327      13.8000
2395384 18460328      30.7923
2395384 18460328      15.3000
2395386 18460330      26.3348
2395386 18460330      14.7500
2395386 18460330      16.5000
2395390 18460403      25.5550
2395390 18460403      19.2000
2395392 18460405      22.5000
2395392 18460405      11.9333
2395396 18460409      11.9200
2395397 18460410      12.7000
2395397 18460410     -22.5500
2395398 18460411      12.0000
2395398 18460411     -18.8875
2395399 18460412     -16.7364
2395400 18460413     -19.2625
2395401 18460414     -15.5649
2395405 18460418     -14.1286
2395405 18460418      23.8444
2395405 18460418      13.0833
2395406 18460419     -14.3400
2395406 18460419      26.1600
2395406 18460419      17.5889
2395409 18460422     -14.3429
2395409 18460422      24.5000
2395409 18460422      15.2250
2395409 18460422      21.0000
2395411 18460424     -24.7000
2395411 18460424      22.2833
2395411 18460424      11.5200
2395411 18460424      23.7818
2395411 18460424      12.5400
2395412 18460425      24.1667
2395412 18460425      10.8000
2395412 18460425      26.3538
2395412 18460425      11.4600
2395414 18460427      26.3923
2395414 18460427      15.7250
2395415 18460428      25.5714
2395415 18460428      9.60000
2395416 18460429      24.5231
2395416 18460429      10.7000
2395416 18460429     -18.1167
2395416 18460429     -20.8800
2395418 18460501      23.4333
2395418 18460501      8.60000
2395418 18460501     -18.5400
2395418 18460501     -21.6500
2395420 18460503      25.5000
2395420 18460503      7.40000
2395420 18460503     -20.0182
2395420 18460503     -19.6786
2395421 18460504      30.3000
2395421 18460504     -16.9400
2395421 18460504     -18.1250
2395425 18460508     -19.5000
2395425 18460508     -16.7889
2395426 18460509     -18.1000
2395426 18460509     -19.2500
2395427 18460510     -19.2667
2395427 18460510     -13.8000
2395429 18460512     -20.2000
2395429 18460512     -12.5143
2395429 18460512      19.6667
2395432 18460515     -24.2000
2395432 18460515     -15.9273
2395432 18460515      16.7167
2395432 18460515      16.4667
2395434 18460517     -19.4000
2395434 18460517     -14.6571
2395434 18460517      16.5571
2395434 18460517      18.9417
2395434 18460517     -5.10000
2395434 18460517     -20.5667
2395437 18460520     -17.6500
2395437 18460520      14.8667
2395437 18460520     -17.8000
2395437 18460520      26.3000
2395437 18460520     -17.3000
2395438 18460521      16.4750
2395438 18460521      23.9000
2395438 18460521     -19.2375
2395441 18460524      27.3667
2395441 18460524     -15.0333
2395441 18460524     -20.3000
2395446 18460529      23.6000
2395446 18460529     -18.4000
[truncated: 8,052,753 more chars]
