# Supplementary material for: Multivariate Frequency and Amplitude Estimation for Unevenly Sampled Data Using and Extending the Lomb–Scargle Method
Source: Sensors (Basel). 2025 Oct 23;25(21):6535. doi: 10.3390/s25216535 (PMC12608236; doi:10.3390/s25216535)
Supplement: Supplementary file 1 [file sensors-25-06535-s001.zip › Definitions/EpsToPdf.tex]

\documentclass[convert={density=300,outext=.pdf}]{standalone}
\usepackage{graphicx}
%\usepackage[active,tightpage]{preview} % Zuschneiden

%\PreviewEnvironment{center} % Umgebung, die zugeschnitten werden soll
\begin{document}

%trim=right bottom left top
\includegraphics[]{logo-mdpi.eps}

\end{document}
