# Supplementary material for: Multivariate Frequency and Amplitude Estimation for Unevenly Sampled Data Using and Extending the Lomb–Scargle Method
Source: Sensors (Basel). 2025 Oct 23;25(21):6535. doi: 10.3390/s25216535 (PMC12608236; doi:10.3390/s25216535)
Supplement: Supplementary file 1 [file sensors-25-06535-s001.zip › Definitions/mdpi.log]

This is pdfTeX, Version 3.141592653-2.6-1.40.27 (MiKTeX 25.4) (preloaded format=pdflatex 2025.9.23)  23 SEP 2025 12:52
entering extended mode
 restricted \write18 enabled.
 %&-line parsing enabled.
**./mdpi.cls
(mdpi.cls
LaTeX2e <2025-06-01> patch level 1
L3 programming layer <2025-09-02>

LaTeX Warning: You have requested file `',
               but the file provides `Definitions/mdpi'.

Package: Definitions/mdpi 2/7/2025 MDPI paper class
(C:\Program Files\MiKTeX\tex/latex/base\article.cls
Document Class: article 2025/01/22 v1.4n Standard LaTeX document class
(C:\Program Files\MiKTeX\tex/latex/base\size10.clo
File: size10.clo 2025/01/22 v1.4n Standard LaTeX file (size option)
)
\c@part=\count275
\c@section=\count276
\c@subsection=\count277
\c@subsubsection=\count278
\c@paragraph=\count279
\c@subparagraph=\count280
\c@figure=\count281
\c@table=\count282
\abovecaptionskip=\skip49
\belowcaptionskip=\skip50
\bibindent=\dimen148
)
(C:\Program Files\MiKTeX\tex/latex/base\fontenc.sty
Package: fontenc 2024/12/21 v2.1c Standard LaTeX package
)
(C:\Program Files\MiKTeX\tex/latex/base\inputenc.sty
Package: inputenc 2024/02/08 v1.3d Input encoding file
\inpenc@prehook=\toks17
\inpenc@posthook=\toks18
)
(C:\Program Files\MiKTeX\tex/latex/tools\calc.sty
Package: calc 2025/03/01 v4.3b Infix arithmetic (KKT,FJ)
\calc@Acount=\count283
\calc@Bcount=\count284
\calc@Adimen=\dimen149
\calc@Bdimen=\dimen150
\calc@Askip=\skip51
\calc@Bskip=\skip52
LaTeX Info: Redefining \setlength on input line 86.
LaTeX Info: Redefining \addtolength on input line 87.
\calc@Ccount=\count285
\calc@Cskip=\skip53
)
(C:\Program Files\MiKTeX\tex/latex/tools\indentfirst.sty
Package: indentfirst 2023/07/02 v1.03 Indent first paragraph (DPC)
)
(C:\Users\m1000048\AppData\Roaming\MiKTeX\tex/latex/fancyhdr\fancyhdr.sty
Package: fancyhdr 2025/02/07 v5.2 Extensive control of page headers and footers

\f@nch@headwidth=\skip54
\f@nch@offset@elh=\skip55
\f@nch@offset@erh=\skip56
\f@nch@offset@olh=\skip57
\f@nch@offset@orh=\skip58
\f@nch@offset@elf=\skip59
\f@nch@offset@erf=\skip60
\f@nch@offset@olf=\skip61
\f@nch@offset@orf=\skip62
\f@nch@height=\skip63
\f@nch@footalignment=\skip64
\f@nch@widthL=\skip65
\f@nch@widthC=\skip66
\f@nch@widthR=\skip67
\@temptokenb=\toks19
)
(C:\Program Files\MiKTeX\tex/latex/graphics\graphicx.sty
Package: graphicx 2024/12/31 v1.2e Enhanced LaTeX Graphics (DPC,SPQR)

(C:\Program Files\MiKTeX\tex/latex/graphics\keyval.sty
Package: keyval 2022/05/29 v1.15 key=value parser (DPC)
\KV@toks@=\toks20
)
(C:\Program Files\MiKTeX\tex/latex/graphics\graphics.sty
Package: graphics 2024/08/06 v1.4g Standard LaTeX Graphics (DPC,SPQR)

(C:\Program Files\MiKTeX\tex/latex/graphics\trig.sty
Package: trig 2023/12/02 v1.11 sin cos tan (DPC)
)
(C:\Program Files\MiKTeX\tex/latex/graphics-cfg\graphics.cfg
File: graphics.cfg 2016/06/04 v1.11 sample graphics configuration
)
Package graphics Info: Driver file: pdftex.def on input line 106.

(C:\Program Files\MiKTeX\tex/latex/graphics-def\pdftex.def
File: pdftex.def 2024/04/13 v1.2c Graphics/color driver for pdftex
))
\Gin@req@height=\dimen151
\Gin@req@width=\dimen152
)
(C:\Program Files\MiKTeX\tex/latex/epstopdf-pkg\epstopdf.sty
Package: epstopdf 2020-01-24 v2.11 Conversion with epstopdf on the fly (HO)

(C:\Users\m1000048\AppData\Roaming\MiKTeX\tex/generic/infwarerr\infwarerr.sty
Package: infwarerr 2019/12/03 v1.5 Providing info/warning/error messages (HO)
)
(C:\Users\m1000048\AppData\Roaming\MiKTeX\tex/latex/grfext\grfext.sty
Package: grfext 2019/12/03 v1.3 Manage graphics extensions (HO)

(C:\Users\m1000048\AppData\Roaming\MiKTeX\tex/generic/kvdefinekeys\kvdefinekeys
.sty
Package: kvdefinekeys 2019-12-19 v1.6 Define keys (HO)
))
(C:\Users\m1000048\AppData\Roaming\MiKTeX\tex/latex/kvoptions\kvoptions.sty
Package: kvoptions 2022-06-15 v3.15 Key value format for package options (HO)

(C:\Users\m1000048\AppData\Roaming\MiKTeX\tex/generic/ltxcmds\ltxcmds.sty
Package: ltxcmds 2023-12-04 v1.26 LaTeX kernel commands for general use (HO)
)
(C:\Users\m1000048\AppData\Roaming\MiKTeX\tex/latex/kvsetkeys\kvsetkeys.sty
Package: kvsetkeys 2022-10-05 v1.19 Key value parser (HO)
))
(C:\Program Files\MiKTeX\tex/generic/pdftexcmds\pdftexcmds.sty
Package: pdftexcmds 2020-06-27 v0.33 Utility functions of pdfTeX for LuaTeX (HO
)

(C:\Program Files\MiKTeX\tex/generic/iftex\iftex.sty
Package: iftex 2024/12/12 v1.0g TeX engine tests
)
Package pdftexcmds Info: \pdf@primitive is available.
Package pdftexcmds Info: \pdf@ifprimitive is available.
Package pdftexcmds Info: \pdfdraftmode found.
)
(C:\Program Files\MiKTeX\tex/latex/epstopdf-pkg\epstopdf-base.sty
Package: epstopdf-base 2020-01-24 v2.11 Base part for package epstopdf
Package epstopdf-base Info: Redefining graphics rule for `.eps' on input line 4
85.
Package grfext Info: Graphics extension search list:
(grfext)             [.pdf,.png,.jpg,.mps,.jpeg,.jbig2,.jb2,.PDF,.PNG,.JPG,.JPE
G,.JBIG2,.JB2,.eps]
(grfext)             \AppendGraphicsExtensions on input line 504.

(C:\Program Files\MiKTeX\tex/latex/00miktex\epstopdf-sys.cfg
File: epstopdf-sys.cfg 2021/03/18 v2.0 Configuration of epstopdf for MiKTeX
)))
(C:\Users\m1000048\AppData\Roaming\MiKTeX\tex/latex/lastpage\lastpage.sty
Package: lastpage 2025/08/14 v2.1h lastpage: 2.09 or 2e? (HMM)

(C:\Users\m1000048\AppData\Roaming\MiKTeX\tex/latex/lastpage\lastpage2e.sty
Package: lastpage2e 2025/08/14 v2.1h Decide which 2e lastpage version to use (H
MM)

(C:\Users\m1000048\AppData\Roaming\MiKTeX\tex/latex/lastpage\lastpagemodern.sty
Package: lastpagemodern 2025-08-14 v2.1h Refers to last page's name (HMM; JPG)
\c@lastpagecount=\count286
) 
)) (C:\Program Files\MiKTeX\tex/latex/base\ifthen.sty
Package: ifthen 2024/03/16 v1.1e Standard LaTeX ifthen package (DPC)
)
(C:\Users\m1000048\AppData\Roaming\MiKTeX\tex/latex/float\float.sty
Package: float 2001/11/08 v1.3d Float enhancements (AL)
\c@float@type=\count287
\float@exts=\toks21
\float@box=\box53
\@float@everytoks=\toks22
\@floatcapt=\box54
)
(C:\Program Files\MiKTeX\tex/latex/amsmath\amsmath.sty
Package: amsmath 2025/06/16 v2.17y AMS math features
\@mathmargin=\skip68

For additional information on amsmath, use the `?' option.
(C:\Program Files\MiKTeX\tex/latex/amsmath\amstext.sty
Package: amstext 2024/11/17 v2.01 AMS text

(C:\Program Files\MiKTeX\tex/latex/amsmath\amsgen.sty
File: amsgen.sty 1999/11/30 v2.0 generic functions
\@emptytoks=\toks23
\ex@=\dimen153
))
(C:\Program Files\MiKTeX\tex/latex/amsmath\amsbsy.sty
Package: amsbsy 1999/11/29 v1.2d Bold Symbols
\pmbraise@=\dimen154
)
(C:\Program Files\MiKTeX\tex/latex/amsmath\amsopn.sty
Package: amsopn 2022/04/08 v2.04 operator names
)
\inf@bad=\count288
LaTeX Info: Redefining \frac on input line 233.
\uproot@=\count289
\leftroot@=\count290
LaTeX Info: Redefining \overline on input line 398.
LaTeX Info: Redefining \colon on input line 409.
\classnum@=\count291
\DOTSCASE@=\count292
LaTeX Info: Redefining \ldots on input line 495.
LaTeX Info: Redefining \dots on input line 498.
LaTeX Info: Redefining \cdots on input line 619.
\Mathstrutbox@=\box55
\strutbox@=\box56
LaTeX Info: Redefining \big on input line 721.
LaTeX Info: Redefining \Big on input line 722.
LaTeX Info: Redefining \bigg on input line 723.
LaTeX Info: Redefining \Bigg on input line 724.
\big@size=\dimen155
LaTeX Font Info:    Redeclaring font encoding OML on input line 742.
LaTeX Font Info:    Redeclaring font encoding OMS on input line 743.
\macc@depth=\count293
LaTeX Info: Redefining \bmod on input line 904.
LaTeX Info: Redefining \pmod on input line 909.
LaTeX Info: Redefining \smash on input line 939.
LaTeX Info: Redefining \relbar on input line 969.
LaTeX Info: Redefining \Relbar on input line 970.
\c@MaxMatrixCols=\count294
\dotsspace@=\muskip17
\c@parentequation=\count295
\dspbrk@lvl=\count296
\tag@help=\toks24
\row@=\count297
\column@=\count298
\maxfields@=\count299
\andhelp@=\toks25
\eqnshift@=\dimen156
\alignsep@=\dimen157
\tagshift@=\dimen158
\tagwidth@=\dimen159
\totwidth@=\dimen160
\lineht@=\dimen161
\@envbody=\toks26
\multlinegap=\skip69
\multlinetaggap=\skip70
\mathdisplay@stack=\toks27
LaTeX Info: Redefining \[ on input line 2949.
LaTeX Info: Redefining \] on input line 2950.
)
(C:\Program Files\MiKTeX\tex/latex/amsfonts\amssymb.sty
Package: amssymb 2013/01/14 v3.01 AMS font symbols

(C:\Program Files\MiKTeX\tex/latex/amsfonts\amsfonts.sty
Package: amsfonts 2013/01/14 v3.01 Basic AMSFonts support
\symAMSa=\mathgroup4
\symAMSb=\mathgroup5
LaTeX Font Info:    Redeclaring math symbol \hbar on input line 98.
LaTeX Font Info:    Overwriting math alphabet `\mathfrak' in version `bold'
(Font)                  U/euf/m/n --> U/euf/b/n on input line 106.
))
(C:\Users\m1000048\AppData\Roaming\MiKTeX\tex/latex/lineno\lineno.sty
Package: lineno 2025/05/13 line numbers on paragraphs v5.5

(C:\Program Files\MiKTeX\tex/latex/etoolbox\etoolbox.sty
Package: etoolbox 2025/02/11 v2.5l e-TeX tools for LaTeX (JAW)
\etb@tempcnta=\count300
)
\linenopenalty=\count301
\output=\toks28
\linenoprevgraf=\count302
\linenumbersep=\dimen162
\linenumberwidth=\dimen163
\c@linenumber=\count303
\c@pagewiselinenumber=\count304
\c@LN@truepage=\count305
\c@internallinenumber=\count306
\c@internallinenumbers=\count307
\quotelinenumbersep=\dimen164
\bframerule=\dimen165
\bframesep=\dimen166
\bframebox=\box57
\@LN@amsmath@ams@eqpen=\count308
)
(C:\Users\m1000048\AppData\Roaming\MiKTeX\tex/latex/setspace\setspace.sty
Package: setspace 2022/12/04 v6.7b set line spacing
)
(C:\Users\m1000048\AppData\Roaming\MiKTeX\tex/latex/enumitem\enumitem.sty
Package: enumitem 2025/02/06 v3.11 Customized lists
\labelindent=\skip71
\enit@outerparindent=\dimen167
\enit@toks=\toks29
\enit@inbox=\box58
\enit@count@id=\count309
\enitdp@description=\count310
)
(C:\Users\m1000048\AppData\Roaming\MiKTeX\tex/latex/psnfss\mathpazo.sty
Package: mathpazo 2020/03/25 PSNFSS-v9.3 Palatino w/ Pazo Math (D.Puga, WaS) 
\symupright=\mathgroup6
)
(C:\Users\m1000048\AppData\Roaming\MiKTeX\tex/latex/booktabs\booktabs.sty
Package: booktabs 2020/01/12 v1.61803398 Publication quality tables
\heavyrulewidth=\dimen168
\lightrulewidth=\dimen169
\cmidrulewidth=\dimen170
\belowrulesep=\dimen171
\belowbottomsep=\dimen172
\aboverulesep=\dimen173
\abovetopsep=\dimen174
\cmidrulesep=\dimen175
\cmidrulekern=\dimen176
\defaultaddspace=\dimen177
\@cmidla=\count311
\@cmidlb=\count312
\@aboverulesep=\dimen178
\@belowrulesep=\dimen179
\@thisruleclass=\count313
\@lastruleclass=\count314
\@thisrulewidth=\dimen180
)
(C:\Users\m1000048\AppData\Roaming\MiKTeX\tex/latex/titlesec\titlesec.sty
Package: titlesec 2025/01/04 v2.17 Sectioning titles
\ttl@box=\box59
\beforetitleunit=\skip72
\aftertitleunit=\skip73
\ttl@plus=\dimen181
\ttl@minus=\dimen182
\ttl@toksa=\toks30
\titlewidth=\dimen183
\titlewidthlast=\dimen184
\titlewidthfirst=\dimen185
)
(C:\Users\m1000048\AppData\Roaming\MiKTeX\tex/latex/tabto-ltx\tabto.sty
Package: tabto 2018/12/28  v 1.4  Another tabbing mechanism
\CurrentLineWidth=\dimen186
\TabPrevPos=\dimen187
)
(C:\Program Files\MiKTeX\tex/latex/xcolor\xcolor.sty
Package: xcolor 2024/09/29 v3.02 LaTeX color extensions (UK)

(C:\Program Files\MiKTeX\tex/latex/graphics-cfg\color.cfg
File: color.cfg 2016/01/02 v1.6 sample color configuration
)
Package xcolor Info: Driver file: pdftex.def on input line 274.

(C:\Program Files\MiKTeX\tex/latex/graphics\mathcolor.ltx)
Package xcolor Info: Model `cmy' substituted by `cmy0' on input line 1349.
Package xcolor Info: Model `hsb' substituted by `rgb' on input line 1353.
Package xcolor Info: Model `RGB' extended on input line 1365.
Package xcolor Info: Model `HTML' substituted by `rgb' on input line 1367.
Package xcolor Info: Model `Hsb' substituted by `hsb' on input line 1368.
Package xcolor Info: Model `tHsb' substituted by `hsb' on input line 1369.
Package xcolor Info: Model `HSB' substituted by `hsb' on input line 1370.
Package xcolor Info: Model `Gray' substituted by `gray' on input line 1371.
Package xcolor Info: Model `wave' substituted by `hsb' on input line 1372.
)
(C:\Users\m1000048\AppData\Roaming\MiKTeX\tex/latex/colortbl\colortbl.sty
Package: colortbl 2024/10/29 v1.0k Color table columns (DPC)

(C:\Program Files\MiKTeX\tex/latex/tools\array.sty
Package: array 2025/06/08 v2.6j Tabular extension package (FMi)
\col@sep=\dimen188
\ar@mcellbox=\box60
\extrarowheight=\dimen189
\NC@list=\toks31
\extratabsurround=\skip74
\backup@length=\skip75
\ar@cellbox=\box61
)
\everycr=\toks32
\minrowclearance=\skip76
\rownum=\count315
)
(C:\Users\m1000048\AppData\Roaming\MiKTeX\tex/generic/soul\soul.sty
Package: soul 2023-06-14 v3.1 Permit use of UTF-8 characters in soul (HO)

(C:\Users\m1000048\AppData\Roaming\MiKTeX\tex/generic/soul\soul-ori.sty
Package: soul-ori 2023-06-14 v3.1 letterspacing/underlining (mf)
\SOUL@word=\toks33
\SOUL@lasttoken=\toks34
\SOUL@syllable=\toks35
\SOUL@cmds=\toks36
\SOUL@buffer=\toks37
\SOUL@token=\toks38
\SOUL@syllgoal=\dimen190
\SOUL@syllwidth=\dimen191
\SOUL@charkern=\dimen192
\SOUL@hyphkern=\dimen193
\SOUL@dimen=\dimen194
\SOUL@dimeni=\dimen195
\SOUL@minus=\count316
\SOUL@comma=\count317
\SOUL@apo=\count318
\SOUL@grave=\count319
\SOUL@spaceskip=\skip77
\SOUL@ttwidth=\dimen196
\SOUL@uldp=\dimen197
\SOUL@ulht=\dimen198
)
(C:\Users\m1000048\AppData\Roaming\MiKTeX\tex/generic/etexcmds\etexcmds.sty
Package: etexcmds 2019/12/15 v1.7 Avoid name clashes with e-TeX commands (HO)
))
(C:\Users\m1000048\AppData\Roaming\MiKTeX\tex/latex/multirow\multirow.sty
Package: multirow 2024/11/12 v2.9 Span multiple rows of a table
\multirow@colwidth=\skip78
\multirow@cntb=\count320
\multirow@dima=\skip79
\bigstrutjot=\dimen199
)
(C:\Users\m1000048\AppData\Roaming\MiKTeX\tex/latex/microtype\microtype.sty
Package: microtype 2025/07/09 v3.2b Micro-typographical refinements (RS)
\MT@toks=\toks39
\MT@tempbox=\box62
\MT@count=\count321
LaTeX Info: Redefining \noprotrusionifhmode on input line 1087.
LaTeX Info: Redefining \leftprotrusion on input line 1088.
\MT@prot@toks=\toks40
LaTeX Info: Redefining \rightprotrusion on input line 1107.
LaTeX Info: Redefining \textls on input line 1449.
\MT@outer@kern=\dimen256
LaTeX Info: Redefining \microtypecontext on input line 2053.
LaTeX Info: Redefining \textmicrotypecontext on input line 2070.
\MT@listname@count=\count322

(C:\Users\m1000048\AppData\Roaming\MiKTeX\tex/latex/microtype\microtype-pdftex.
def
File: microtype-pdftex.def 2025/07/09 v3.2b Definitions specific to pdftex (RS)

LaTeX Info: Redefining \lsstyle on input line 944.
LaTeX Info: Redefining \lslig on input line 944.
\MT@outer@space=\skip80
)
Package microtype Info: Loading configuration file microtype.cfg.

(C:\Users\m1000048\AppData\Roaming\MiKTeX\tex/latex/microtype\microtype.cfg
File: microtype.cfg 2025/07/09 v3.2b microtype main configuration file (RS)
)
LaTeX Info: Redefining \microtypesetup on input line 3065.
)
(C:\Program Files\MiKTeX\tex/latex/pgf/frontendlayer\tikz.sty
(C:\Program Files\MiKTeX\tex/latex/pgf/basiclayer\pgf.sty
(C:\Program Files\MiKTeX\tex/latex/pgf/utilities\pgfrcs.sty
(C:\Program Files\MiKTeX\tex/generic/pgf/utilities\pgfutil-common.tex
\pgfutil@everybye=\toks41
\pgfutil@tempdima=\dimen257
\pgfutil@tempdimb=\dimen258
)
(C:\Program Files\MiKTeX\tex/generic/pgf/utilities\pgfutil-latex.def
\pgfutil@abb=\box63
)
(C:\Program Files\MiKTeX\tex/generic/pgf/utilities\pgfrcs.code.tex
(C:\Program Files\MiKTeX\tex/generic/pgf\pgf.revision.tex)
Package: pgfrcs 2025-08-29 v3.1.11a (3.1.11a)
))
Package: pgf 2025-08-29 v3.1.11a (3.1.11a)

(C:\Program Files\MiKTeX\tex/latex/pgf/basiclayer\pgfcore.sty
(C:\Program Files\MiKTeX\tex/latex/pgf/systemlayer\pgfsys.sty
(C:\Program Files\MiKTeX\tex/generic/pgf/systemlayer\pgfsys.code.tex
Package: pgfsys 2025-08-29 v3.1.11a (3.1.11a)

(C:\Program Files\MiKTeX\tex/generic/pgf/utilities\pgfkeys.code.tex
\pgfkeys@pathtoks=\toks42
\pgfkeys@temptoks=\toks43

(C:\Program Files\MiKTeX\tex/generic/pgf/utilities\pgfkeyslibraryfiltered.code.
tex
\pgfkeys@tmptoks=\toks44
))
\pgf@x=\dimen259
\pgf@y=\dimen260
\pgf@xa=\dimen261
\pgf@ya=\dimen262
\pgf@xb=\dimen263
\pgf@yb=\dimen264
\pgf@xc=\dimen265
\pgf@yc=\dimen266
\pgf@xd=\dimen267
\pgf@yd=\dimen268
\w@pgf@writea=\write3
\r@pgf@reada=\read2
\c@pgf@counta=\count323
\c@pgf@countb=\count324
\c@pgf@countc=\count325
\c@pgf@countd=\count326
\t@pgf@toka=\toks45
\t@pgf@tokb=\toks46
\t@pgf@tokc=\toks47
\pgf@sys@id@count=\count327
 (C:\Program Files\MiKTeX\tex/generic/pgf/systemlayer\pgf.cfg
File: pgf.cfg 2025-08-29 v3.1.11a (3.1.11a)
)
Driver file for pgf: pgfsys-pdftex.def

(C:\Program Files\MiKTeX\tex/generic/pgf/systemlayer\pgfsys-pdftex.def
File: pgfsys-pdftex.def 2025-08-29 v3.1.11a (3.1.11a)

(C:\Program Files\MiKTeX\tex/generic/pgf/systemlayer\pgfsys-common-pdf.def
File: pgfsys-common-pdf.def 2025-08-29 v3.1.11a (3.1.11a)
)))
(C:\Program Files\MiKTeX\tex/generic/pgf/systemlayer\pgfsyssoftpath.code.tex
File: pgfsyssoftpath.code.tex 2025-08-29 v3.1.11a (3.1.11a)
\pgfsyssoftpath@smallbuffer@items=\count328
\pgfsyssoftpath@bigbuffer@items=\count329
)
(C:\Program Files\MiKTeX\tex/generic/pgf/systemlayer\pgfsysprotocol.code.tex
File: pgfsysprotocol.code.tex 2025-08-29 v3.1.11a (3.1.11a)
))
(C:\Program Files\MiKTeX\tex/generic/pgf/basiclayer\pgfcore.code.tex
Package: pgfcore 2025-08-29 v3.1.11a (3.1.11a)

(C:\Program Files\MiKTeX\tex/generic/pgf/math\pgfmath.code.tex
(C:\Program Files\MiKTeX\tex/generic/pgf/math\pgfmathutil.code.tex)
(C:\Program Files\MiKTeX\tex/generic/pgf/math\pgfmathparser.code.tex
\pgfmath@dimen=\dimen269
\pgfmath@count=\count330
\pgfmath@box=\box64
\pgfmath@toks=\toks48
\pgfmath@stack@operand=\toks49
\pgfmath@stack@operation=\toks50
)
(C:\Program Files\MiKTeX\tex/generic/pgf/math\pgfmathfunctions.code.tex)
(C:\Program Files\MiKTeX\tex/generic/pgf/math\pgfmathfunctions.basic.code.tex)
(C:\Program Files\MiKTeX\tex/generic/pgf/math\pgfmathfunctions.trigonometric.co
de.tex)
(C:\Program Files\MiKTeX\tex/generic/pgf/math\pgfmathfunctions.random.code.tex)

(C:\Program Files\MiKTeX\tex/generic/pgf/math\pgfmathfunctions.comparison.code.
tex)
(C:\Program Files\MiKTeX\tex/generic/pgf/math\pgfmathfunctions.base.code.tex)
(C:\Program Files\MiKTeX\tex/generic/pgf/math\pgfmathfunctions.round.code.tex)
(C:\Program Files\MiKTeX\tex/generic/pgf/math\pgfmathfunctions.misc.code.tex)
(C:\Program Files\MiKTeX\tex/generic/pgf/math\pgfmathfunctions.integerarithmeti
cs.code.tex) (C:\Program Files\MiKTeX\tex/generic/pgf/math\pgfmathcalc.code.tex
) (C:\Program Files\MiKTeX\tex/generic/pgf/math\pgfmathfloat.code.tex
\c@pgfmathroundto@lastzeros=\count331
))
(C:\Program Files\MiKTeX\tex/generic/pgf/math\pgfint.code.tex)
(C:\Program Files\MiKTeX\tex/generic/pgf/basiclayer\pgfcorepoints.code.tex
File: pgfcorepoints.code.tex 2025-08-29 v3.1.11a (3.1.11a)
\pgf@picminx=\dimen270
\pgf@picmaxx=\dimen271
\pgf@picminy=\dimen272
\pgf@picmaxy=\dimen273
\pgf@pathminx=\dimen274
\pgf@pathmaxx=\dimen275
\pgf@pathminy=\dimen276
\pgf@pathmaxy=\dimen277
\pgf@xx=\dimen278
\pgf@xy=\dimen279
\pgf@yx=\dimen280
\pgf@yy=\dimen281
\pgf@zx=\dimen282
\pgf@zy=\dimen283
)
(C:\Program Files\MiKTeX\tex/generic/pgf/basiclayer\pgfcorepathconstruct.code.t
ex
File: pgfcorepathconstruct.code.tex 2025-08-29 v3.1.11a (3.1.11a)
\pgf@path@lastx=\dimen284
\pgf@path@lasty=\dimen285
)
(C:\Program Files\MiKTeX\tex/generic/pgf/basiclayer\pgfcorepathusage.code.tex
File: pgfcorepathusage.code.tex 2025-08-29 v3.1.11a (3.1.11a)
\pgf@shorten@end@additional=\dimen286
\pgf@shorten@start@additional=\dimen287
)
(C:\Program Files\MiKTeX\tex/generic/pgf/basiclayer\pgfcorescopes.code.tex
File: pgfcorescopes.code.tex 2025-08-29 v3.1.11a (3.1.11a)
\pgfpic=\box65
\pgf@hbox=\box66
\pgf@layerbox@main=\box67
\pgf@picture@serial@count=\count332
)
(C:\Program Files\MiKTeX\tex/generic/pgf/basiclayer\pgfcoregraphicstate.code.te
x
File: pgfcoregraphicstate.code.tex 2025-08-29 v3.1.11a (3.1.11a)
\pgflinewidth=\dimen288
)
(C:\Program Files\MiKTeX\tex/generic/pgf/basiclayer\pgfcoretransformations.code
.tex
File: pgfcoretransformations.code.tex 2025-08-29 v3.1.11a (3.1.11a)
\pgf@pt@x=\dimen289
\pgf@pt@y=\dimen290
\pgf@pt@temp=\dimen291
) (C:\Program Files\MiKTeX\tex/generic/pgf/basiclayer\pgfcorequick.code.tex
File: pgfcorequick.code.tex 2025-08-29 v3.1.11a (3.1.11a)
) (C:\Program Files\MiKTeX\tex/generic/pgf/basiclayer\pgfcoreobjects.code.tex
File: pgfcoreobjects.code.tex 2025-08-29 v3.1.11a (3.1.11a)
)
(C:\Program Files\MiKTeX\tex/generic/pgf/basiclayer\pgfcorepathprocessing.code.
tex
File: pgfcorepathprocessing.code.tex 2025-08-29 v3.1.11a (3.1.11a)
) (C:\Program Files\MiKTeX\tex/generic/pgf/basiclayer\pgfcorearrows.code.tex
File: pgfcorearrows.code.tex 2025-08-29 v3.1.11a (3.1.11a)
\pgfarrowsep=\dimen292
) (C:\Program Files\MiKTeX\tex/generic/pgf/basiclayer\pgfcoreshade.code.tex
File: pgfcoreshade.code.tex 2025-08-29 v3.1.11a (3.1.11a)
\pgf@max=\dimen293
\pgf@sys@shading@range@num=\count333
\pgf@shadingcount=\count334
)
(C:\Program Files\MiKTeX\tex/generic/pgf/basiclayer\pgfcoreimage.code.tex
File: pgfcoreimage.code.tex 2025-08-29 v3.1.11a (3.1.11a)
)
(C:\Program Files\MiKTeX\tex/generic/pgf/basiclayer\pgfcoreexternal.code.tex
File: pgfcoreexternal.code.tex 2025-08-29 v3.1.11a (3.1.11a)
\pgfexternal@startupbox=\box68
)
(C:\Program Files\MiKTeX\tex/generic/pgf/basiclayer\pgfcorelayers.code.tex
File: pgfcorelayers.code.tex 2025-08-29 v3.1.11a (3.1.11a)
)
(C:\Program Files\MiKTeX\tex/generic/pgf/basiclayer\pgfcoretransparency.code.te
x
File: pgfcoretransparency.code.tex 2025-08-29 v3.1.11a (3.1.11a)
) (C:\Program Files\MiKTeX\tex/generic/pgf/basiclayer\pgfcorepatterns.code.tex
File: pgfcorepatterns.code.tex 2025-08-29 v3.1.11a (3.1.11a)
) (C:\Program Files\MiKTeX\tex/generic/pgf/basiclayer\pgfcorerdf.code.tex
File: pgfcorerdf.code.tex 2025-08-29 v3.1.11a (3.1.11a)
)))
(C:\Program Files\MiKTeX\tex/generic/pgf/modules\pgfmoduleshapes.code.tex
File: pgfmoduleshapes.code.tex 2025-08-29 v3.1.11a (3.1.11a)
\pgfnodeparttextbox=\box69
)
(C:\Program Files\MiKTeX\tex/generic/pgf/modules\pgfmoduleplot.code.tex
File: pgfmoduleplot.code.tex 2025-08-29 v3.1.11a (3.1.11a)
)
(C:\Program Files\MiKTeX\tex/latex/pgf/compatibility\pgfcomp-version-0-65.sty
Package: pgfcomp-version-0-65 2025-08-29 v3.1.11a (3.1.11a)
\pgf@nodesepstart=\dimen294
\pgf@nodesepend=\dimen295
)
(C:\Program Files\MiKTeX\tex/latex/pgf/compatibility\pgfcomp-version-1-18.sty
Package: pgfcomp-version-1-18 2025-08-29 v3.1.11a (3.1.11a)
)) (C:\Program Files\MiKTeX\tex/latex/pgf/utilities\pgffor.sty
(C:\Program Files\MiKTeX\tex/latex/pgf/utilities\pgfkeys.sty
(C:\Program Files\MiKTeX\tex/generic/pgf/utilities\pgfkeys.code.tex))
(C:\Program Files\MiKTeX\tex/latex/pgf/math\pgfmath.sty
(C:\Program Files\MiKTeX\tex/generic/pgf/math\pgfmath.code.tex))
(C:\Program Files\MiKTeX\tex/generic/pgf/utilities\pgffor.code.tex
Package: pgffor 2025-08-29 v3.1.11a (3.1.11a)
\pgffor@iter=\dimen296
\pgffor@skip=\dimen297
\pgffor@stack=\toks51
\pgffor@toks=\toks52
))
(C:\Program Files\MiKTeX\tex/generic/pgf/frontendlayer/tikz\tikz.code.tex
Package: tikz 2025-08-29 v3.1.11a (3.1.11a)

(C:\Program Files\MiKTeX\tex/generic/pgf/libraries\pgflibraryplothandlers.code.
tex
File: pgflibraryplothandlers.code.tex 2025-08-29 v3.1.11a (3.1.11a)
\pgf@plot@mark@count=\count335
\pgfplotmarksize=\dimen298
)
\tikz@lastx=\dimen299
\tikz@lasty=\dimen300
\tikz@lastxsaved=\dimen301
\tikz@lastysaved=\dimen302
\tikz@lastmovetox=\dimen303
\tikz@lastmovetoy=\dimen304
\tikzleveldistance=\dimen305
\tikzsiblingdistance=\dimen306
\tikz@figbox=\box70
\tikz@figbox@bg=\box71
\tikz@tempbox=\box72
\tikz@tempbox@bg=\box73
\tikztreelevel=\count336
\tikznumberofchildren=\count337
\tikznumberofcurrentchild=\count338
\tikz@fig@count=\count339
 (C:\Program Files\MiKTeX\tex/generic/pgf/modules\pgfmodulematrix.code.tex
File: pgfmodulematrix.code.tex 2025-08-29 v3.1.11a (3.1.11a)
\pgfmatrixcurrentrow=\count340
\pgfmatrixcurrentcolumn=\count341
\pgf@matrix@numberofcolumns=\count342
)
\tikz@expandcount=\count343

(C:\Program Files\MiKTeX\tex/generic/pgf/frontendlayer/tikz/libraries\tikzlibra
rytopaths.code.tex
File: tikzlibrarytopaths.code.tex 2025-08-29 v3.1.11a (3.1.11a)
)))
(C:\Users\m1000048\AppData\Roaming\MiKTeX\tex/latex/refcount\refcount.sty
Package: refcount 2019/12/15 v3.6 Data extraction from label references (HO)
)
(C:\Users\m1000048\AppData\Roaming\MiKTeX\tex/latex/changepage\changepage.sty
Package: changepage 2009/10/20 v1.0c check page and change page layout
\c@cp@cntr=\count344
\cp@tempcnt=\count345
)
(C:\Users\m1000048\AppData\Roaming\MiKTeX\tex/latex/frankenstein\attrib.sty
Package: attrib 2001/08/31 v1.3 attribution of block elements (Frankenstein's h
at)

(C:\Users\m1000048\AppData\Roaming\MiKTeX\tex/latex/frankenstein\moredefs.sty
Package: moredefs 2001/08/31 v1.8 more defining commands (Frankenstein's brain)

\sc@toks@a=\toks53
\sc@toks@b=\toks54
)
\AttribMinSkip=\skip81
) (C:\Users\m1000048\AppData\Roaming\MiKTeX\tex/latex/was\upgreek.sty
Package: upgreek 2003/02/12 v2.0 (WaS)
Package upgreek Info: Using Euler Roman for upright Greek on input line 31.
\symugrf@m=\mathgroup7
LaTeX Font Info:    Overwriting symbol font `ugrf@m' in version `bold'
(Font)                  U/eur/m/n --> U/eur/b/n on input line 38.
)
(C:\Program Files\MiKTeX\tex/latex/tools\tabularx.sty
Package: tabularx 2023/12/11 v2.12a `tabularx' package (DPC)
\TX@col@width=\dimen307
\TX@old@table=\dimen308
\TX@old@col=\dimen309
\TX@target=\dimen310
\TX@delta=\dimen311
\TX@cols=\count346
\TX@ftn=\toks55
)
(C:\Users\m1000048\AppData\Roaming\MiKTeX\tex/latex/pbox\pbox.sty
Package: pbox 2011/12/07 v1.2 Dynamic parboxes
\pb@xlen=\skip82
)
(C:\Program Files\MiKTeX\tex/latex/ragged2e\ragged2e.sty
Package: ragged2e 2023/06/22 v3.6 ragged2e Package
\CenteringLeftskip=\skip83
\RaggedLeftLeftskip=\skip84
\RaggedRightLeftskip=\skip85
\CenteringRightskip=\skip86
\RaggedLeftRightskip=\skip87
\RaggedRightRightskip=\skip88
\CenteringParfillskip=\skip89
\RaggedLeftParfillskip=\skip90
\RaggedRightParfillskip=\skip91
\JustifyingParfillskip=\skip92
\CenteringParindent=\skip93
\RaggedLeftParindent=\skip94
\RaggedRightParindent=\skip95
\JustifyingParindent=\skip96
)
(C:\Users\m1000048\AppData\Roaming\MiKTeX\tex/latex/tocloft\tocloft.sty
Package: tocloft 2017/08/31 v2.3i parameterised ToC, etc., typesetting
Package tocloft Info: The document has section divisions on input line 51.
\cftparskip=\skip97
\cftbeforetoctitleskip=\skip98
\cftaftertoctitleskip=\skip99
\cftbeforepartskip=\skip100
\cftpartnumwidth=\skip101
\cftpartindent=\skip102
\cftbeforesecskip=\skip103
\cftsecindent=\skip104
\cftsecnumwidth=\skip105
\cftbeforesubsecskip=\skip106
\cftsubsecindent=\skip107
\cftsubsecnumwidth=\skip108
\cftbeforesubsubsecskip=\skip109
\cftsubsubsecindent=\skip110
\cftsubsubsecnumwidth=\skip111
\cftbeforeparaskip=\skip112
\cftparaindent=\skip113
\cftparanumwidth=\skip114
\cftbeforesubparaskip=\skip115
\cftsubparaindent=\skip116
\cftsubparanumwidth=\skip117
\cftbeforeloftitleskip=\skip118
\cftafterloftitleskip=\skip119
\cftbeforefigskip=\skip120
\cftfigindent=\skip121
\cftfignumwidth=\skip122
\cftbeforelottitleskip=\skip123
\cftafterlottitleskip=\skip124
\cftbeforetabskip=\skip125
\cfttabindent=\skip126
\cfttabnumwidth=\skip127
\cftbeforesubfigskip=\skip128
\cftsubfigindent=\skip129
\cftsubfignumwidth=\skip130
\cftbeforesubtabskip=\skip131
\cftsubtabindent=\skip132
\cftsubtabnumwidth=\skip133
)
(C:\Users\m1000048\AppData\Roaming\MiKTeX\tex/latex/marginnote\marginnote.sty
Package: marginnote 2018/08/09 1.4b non floating margin notes for LaTeX
\c@mn@abspage=\count347
)
(C:\Users\m1000048\AppData\Roaming\MiKTeX\tex/latex/marginfix\marginfix.sty
Package: marginfix 2020/05/06 v1.2 Fix Margin Paragraphs
\Mfx@inject@insert=\insert252
\Mfx@marginbox=\box74
\Mfx@marginpos@min=\dimen312
\Mfx@marginpos@max=\dimen313
\Mfx@marginspace=\dimen314
\Mfx@marginheight=\dimen315
\Mfx@piece@content=\box75
\Mfx@piece@count=\count348
\Mfx@mparshift=\dimen316
\marginheightadjustment=\dimen317
\marginposadjustment=\dimen318
\Mfx@strutheight=\dimen319
)
==> First Aid for marginfix.sty applied!
(C:\Users\m1000048\AppData\Roaming\MiKTeX\tex/latex/enotez\enotez.sty
(C:\Program Files\MiKTeX\tex/latex/l3kernel\expl3.sty
Package: expl3 2025-09-02 L3 programming layer (loader) 

(C:\Program Files\MiKTeX\tex/latex/l3backend\l3backend-pdftex.def
File: l3backend-pdftex.def 2025-06-09 L3 backend support: PDF output (pdfTeX)
\l__color_backend_stack_int=\count349
))
(C:\Program Files\MiKTeX\tex/latex/l3packages/xparse\xparse.sty
Package: xparse 2024-08-16 L3 Experimental document command parser
)
(C:\Program Files\MiKTeX\tex/latex/l3packages/l3keys2e\l3keys2e.sty
Package: l3keys2e 2024-08-16 LaTeX2e option processing using LaTeX3 keys
)
(C:\Program Files\MiKTeX\tex/latex/l3packages/xtemplate\xtemplate.sty
Package: xtemplate 2024-08-16 L3 Experimental prototype document functions
)
Package: enotez 2022/01/04 v0.10d Endnotes for LaTeX2e
\l__enotez_list_preamble_skip=\skip134
\l__enotez_list_postamble_skip=\skip135
\g__enotez_endnote_id_int=\count350
\g__enotez_endnote_mark_int=\count351
\c@endnote=\count352
\g__enotez_list_printed_int=\count353
\l__enotez_tmpa_int=\count354

LaTeX template Info: Declaring template type 'enotez-list' taking 1
(template)           argument(s) on line 473.

\l__enotez_list_notes_sep_dim=\dimen320

(C:\Users\m1000048\AppData\Roaming\MiKTeX\tex/latex/translations\translations.s
ty
Package: translations 2022/02/05 v1.12 internationalization of LaTeX2e packages
 (CN)
)) (C:\Users\m1000048\AppData\Roaming\MiKTeX\tex/latex/xstring\xstring.sty
(C:\Users\m1000048\AppData\Roaming\MiKTeX\tex/generic/xstring\xstring.tex
\xs_counta=\count355
\xs_countb=\count356
)
Package: xstring 2023/08/22 v1.86 String manipulations (CT)
)
(C:\Users\m1000048\AppData\Roaming\MiKTeX\tex/latex/subfig\subfig.sty
Package: subfig 2005/06/28 ver: 1.3 subfig package

(C:\Users\m1000048\AppData\Roaming\MiKTeX\tex/latex/caption\caption.sty
Package: caption 2023/08/05 v3.6o Customizing captions (AR)

(C:\Users\m1000048\AppData\Roaming\MiKTeX\tex/latex/caption\caption3.sty
Package: caption3 2023/07/31 v2.4d caption3 kernel (AR)
\caption@tempdima=\dimen321
\captionmargin=\dimen322
\caption@leftmargin=\dimen323
\caption@rightmargin=\dimen324
\caption@width=\dimen325
\caption@indent=\dimen326
\caption@parindent=\dimen327
\caption@hangindent=\dimen328
Package caption Info: Standard document class detected.
)
\c@caption@flags=\count357
\c@continuedfloat=\count358
Package caption Info: changepage package is loaded.
\caption@adjustwidth@hsize=\dimen329
\caption@adjustwidth@linewidth=\dimen330
Package caption Info: float package is loaded.
)
\c@KVtest=\count359
\sf@farskip=\skip136
\sf@captopadj=\dimen331
\sf@capskip=\skip137
\sf@nearskip=\skip138
\c@subfigure=\count360
\c@subfigure@save=\count361
\c@lofdepth=\count362
\c@subtable=\count363
\c@subtable@save=\count364
\c@lotdepth=\count365
\sf@top=\skip139
\sf@bottom=\skip140
)

! LaTeX Error: File `Definitions/journalnames.tex' not found.

Type X to quit or <RETURN> to proceed,
or enter new name. (Default extension: tex)

Enter file name: 
! Emergency stop.
<read *> 
         
l.79 \input{Definitions/journalnames}
                                     ^^M
*** (cannot \read from terminal in nonstop modes)

 
Here is how much of TeX's memory you used:
 21533 strings out of 468129
 416874 string characters out of 5440670
 828083 words of memory out of 5000000
 49763 multiletter control sequences out of 15000+600000
 627901 words of font info for 42 fonts, out of 8000000 for 9000
 1141 hyphenation exceptions out of 8191
 84i,0n,87p,471b,181s stack positions out of 10000i,1000n,20000p,200000b,200000s
!  ==> Fatal error occurred, no output PDF file produced!
