# Supplementary material for: Multivariate Frequency and Amplitude Estimation for Unevenly Sampled Data Using and Extending the Lomb–Scargle Method
Source: Sensors (Basel). 2025 Oct 23;25(21):6535. doi: 10.3390/s25216535 (PMC12608236; doi:10.3390/s25216535)
Supplement: Supplementary file 1 [file sensors-25-06535-s001.zip › Scripts/Cos_limit.R]

### limit cos / cos^2 ###

f <- function(p)
{
  res <- integrate(cos,0,p)$value / integrate(function(x) cos(x)^2,0,p)$value
  return(res)
}

o <- optimise(f,c(0,pi),maximum = T)

print(o)
