# Supplementary material for: Multivariate Frequency and Amplitude Estimation for Unevenly Sampled Data Using and Extending the Lomb–Scargle Method
Source: Sensors (Basel). 2025 Oct 23;25(21):6535. doi: 10.3390/s25216535 (PMC12608236; doi:10.3390/s25216535)
Supplement: Supplementary file 1 [file sensors-25-06535-s001.zip › Scripts/MRI_Example.R]

### example data for spectral Lomb-Scargle ###
require(spectral)
require(tikzDevice)

# Cuts the matrix until the back wall of UDV echo signal
# and deletes the first 25% of the data set, where transient
# events can take place
corp<-function(sensor,r=0.25)
{
  d <- sensor$depth
  x <- sensor$time
  V <- sensor$velo

  dimV <- dim(V)

  # get back wall echo
  p <- get_max_depth(V)

  V <- V[(r * dimV[1]):dimV[1], ]
  V <- V[, 1:p]

  sensor$time.filt <- x[(r * dimV[1]):dimV[1]]
  sensor$depth.filt <- d[1:p]
  sensor$velo.filt <- V

  return(sensor)
}

# determines the location of back wall echo
get_max_depth<-function(V)
{
  p <- dim(V)[2]

  for(i in dim(V)[2]:(0.5*dim(V)[2]))
  {
    # Z1 <- mean(V[i,])/sd(V[i,])
    # Z2 <- mean(V[i-1,])/sd(V[i-1,])
    #
    # if(is.nan(Z1)) Z1 <- 0
    # if(is.nan(Z2)) Z2 <- 0
    #
    # if(abs(Z1) < 0.10*abs(Z2) )
    # {
    #   p <- i
    # }
    if(sum(V[,i] == 0 ) > 0.5*dim(V)[1] ) # before 0.95*dim(V)[1]
    {
      p <- i
    }

  }
  return(p-1)
}


load("Data/D093_RAW_DATA.Rdata")

# original data stored in:

### data preperation
#
#	- croping
#	- decompose the velocity matrix into individual sample points
#	  vz = f(t,d)
#	- assing an agular position phi(t) = omega_out * t
#
#

tmp <- corp(MRI_DATA[[1]][[1]])
# tmp <- MRI_DATA[[1]][[1]]
# tmp$velo.filt <- tmp$velo
# tmp$depth.filt <- tmp$depth
# tmp$time.filt <- tmp$time

v <- tmp$velo.filt
d <- seq(min(tmp$depth.filt),0.4,length.out = length(tmp$depth.filt))
t <- tmp$time.filt
n <- dim(v)[1]

S <- lapply(1:n,function(i)
{
  return(data.frame(
                    t = rep(t[i],dim(v)[2])			# time
                    ,d = d							# depth
                    ,p = rep(0.013*t[i],dim(v)[2])	# angular position phi
                    ,v = v[i,]						# individual velocity
                    ,s = 1							# sensor count
                    )

        )
}
           )
S <- do.call(rbind,S)
S$v <- resid(lm(v ~ t + d,S))	# reduce linear drift

# Same for sensor 2
tmp <- corp(MRI_DATA[[1]][[2]])
# tmp <- MRI_DATA[[1]][[2]]
# tmp$velo.filt <- tmp$velo
# tmp$depth.filt <- tmp$depth
# tmp$time.filt <- tmp$time

v <- tmp$velo.filt
d <- seq(min(tmp$depth.filt),0.4,length.out = length(tmp$depth.filt))
t <- tmp$time.filt
n <- dim(v)[1]

S2 <- lapply(1:n,function(i)
{
  return(data.frame(
                     t = rep(t[i],dim(v)[2])
                    ,d = d
                    ,p = rep(0.013*t[i] + pi,dim(v)[2])
                    ,v = v[i,]
                    ,s = 2
                    )
         )

}

            )
S2 <- do.call(rbind,S2)
S2$v <- resid(lm(v~t+d,S2))

# combine twi sensors
S <- rbind(S,S2)
rm(tmp,S2,MRI_DATA,v)

### Equalize energies

# # reject mean
# S$v[S$s == 1] <- S$v[S$s == 1] - mean(subset(S,s == 1)$v,na.rm = T)
# S$v[S$s == 2] <- S$v[S$s == 2] - mean(subset(S,s == 2)$v,na.rm = T)
# 
# # reject noise
# 
# tmp <- subset(S,s==1)
# tmp$v[abs(tmp$v) > 2.8*sd(tmp$v)] <- NA
# S$v[S$s == 1] <- tmp$v
# 
# tmp <- subset(S,s==2)
# tmp$v[abs(tmp$v) > 2.8*sd(tmp$v)] <- NA
# S$v[S$s == 2] <- tmp$v

# # equalize 
# S$v[S$s == 1] <- S$v[S$s == 1] / sqrt(mean(subset(S,s == 1)$v^2,na.rm = T))
# S$v[S$s == 2] <- S$v[S$s == 2] / sqrt(mean(subset(S,s == 2)$v^2,na.rm = T))

# display output
zmax <- 1
S$s_lev <- paste("S",S$s,sep="")
tmp <- subset(S,t > 80*60)
tmp$v[tmp$v > zmax] <- zmax
tmp$v[tmp$v < -zmax] <- -zmax


tikz("../Pictures/SensorData.tex",width = 16 / 2.54, height = 7 / 2.54)

levelplot(v ~ t/60 + d|s_lev,tmp
          ,cuts = 30
          ,col.regions = colorPalette(n = 128)
          ,colorkey = list(height = 0.8,lables = list(cex = 0.7))
          ,at = seq(-zmax,zmax,length.out=21)
          ,useRaster = T
          ,xlab = "t / min", ylab = "d / m", zlab = "v / (mm/s)"
          ,legend = list(top = list(fun=grid::textGrob("v / (mm/s)", y=-3, x=1.1,gp = grid::gpar(cex = 0.7))) )
          ,xlim = c(80,90)
          
          ,scales = list(cex = 0.7)
          ,par.settings=list(layout.heights = list(xlab = -2
                                                   ,top.padding = 0
                                                   ,key.axis.padding = 0
                                                   
                                                   
                                                  )
                              ,layout.widths = list(ylab = 1
                                                    ,right.padding = 0
                                                    ,left.padding = 0
                                                    ,ylab.axis.padding = 0.5)
                              ,axis.components = list(top = list(pad1 = 1))
                              ,par.xlab.text = list(cex = 0.7)
                              ,par.ylab.text = list(cex = 0.7)
                              
                              )
)

dev.off()

#### Frequency analysis
#
# outer rotation 0.013 acts like a sampling frequency,
# so the maximum and minimum is defined by it
#
####

# Definition of frequencies
f <- expand.grid( f = seq(-0.013,0.013,by = 0.05e-3)
                  ,k = seq(-30,30,by = 1)
                  ,m = 0:5
                  )


tmp <- subset(S,t > 3000) # take the last part of the time series

### Optional subsetting by a random sample
# take only a fraction of the data, to reduce calculation time,
# which is still very long for this calculation
tmp <- tmp[sample(1:dim(tmp)[1],3e5),]

# since calculation takes very long the result is stored in
# D093_MultivariateLomb.Rdata

lmb <- spec.lomb(y = tmp[,c("t","d","p","v")],f = f
                 ,mode = "normal", maxMem = 8)


# name the stripes
lmb$m_lev <- factor(x = paste("m =",lmb$m))

if(!("windows" %in% names(dev.list())))
  windows(record = T)
dev.set(which(names(dev.list()) %in% "windows")[1] + 1)
# display output
tikz("../Pictures/SensorSpectrum.tex",width = 16 / 2.54, height = 10 / 2.54)

levelplot(A ~ 1000*f + k|m_lev,lmb
          # ,cuts = 1
          ,col.regions = colorPalette(n = 33
                                      ,type = c("white","orange","red","black"))
          ,colorkey = list(height = 0.8,lables = list(cex = 0.7))
          ,at = seq(0.05,0,length.out=6)
          ,useRaster = T
          ,xlab = "f / mHz", ylab = "k / m$^-1$", zlab = "A"
          ,xlim = 12.5*c(-1,1)
          ,legend=list(top = list(fun=grid::textGrob("A/(mm/s)", y=-3.5, x=1.15,gp = grid::gpar(cex = 0.7))) )
          
          ,scales = list(cex = 0.7)
          ,par.settings=list(layout.heights = list(xlab = -2
                                                   ,top.padding = 0
                                                   ,key.axis.padding = 0
                                                   
                                                   
                                                  )
                              ,layout.widths = list(ylab = 1
                                                    ,right.padding = 0
                                                    ,left.padding = 0
                                                    ,ylab.axis.padding = 0.5)
                              ,axis.components = list(top = list(pad1 = 1))
                              ,par.xlab.text = list(cex = 0.7)
                              ,par.ylab.text = list(cex = 0.7)
                              )

)
dev.off()
.
