# Supplementary material for: Multivariate Frequency and Amplitude Estimation for Unevenly Sampled Data Using and Extending the Lomb–Scargle Method
Source: Sensors (Basel). 2025 Oct 23;25(21):6535. doi: 10.3390/s25216535 (PMC12608236; doi:10.3390/s25216535)
Supplement: Supplementary file 1 [file sensors-25-06535-s001.zip › Scripts/SimpleWave_Example_sup.R]

### Lomb examples ###
require(spectral)
require(lattice)
library(grid)
require(tikzDevice)


### Plain-Wave 2D example
### Multivariate -- 3D Expample ###
require(lattice)

# define test frequencies, which DO NOT 
# integer fit into the sampling range
# this leads to leckage errors in the DFT
fx <- 3.25
fy <- 6.32

# creating frequency space
f <- expand.grid( fx = seq(-10,10,by = 0.25)
                  ,fy = seq(-10,10,by = 0.25)
)

# creating spatial space -- not fitting to the frequencies above
x <- seq(0,1,by = 0.025)[-1]
y <- seq(0,1,by = 0.025)[-1]

pts <- expand.grid( x = x
                    ,y = y
)


# caluculating the test function
pts$val <- cos(2*pi*(  fx*pts$x
                       + fy*pts$y
                      ) + pi/4
              )

# gapping 30%
i <- sample(1:dim(pts)[1],0.6*dim(pts)[1])
pts_org <- pts
pts[i,3] <- NA

# calculating lomb takes a while
# so we sample only a few points
# which enlarges the noise but
# accelerates the calculation
l <- spec.lomb(y = pts[,1:3]
               ,f = f
)


# display wave with gaps
tikz("Example_SimpWave.tex",width = 5/2.54,height = 5.25/2.54)

levelplot(val~x+y,pts
          ,col.regions = colorPalette(n = 64)
          ,colorkey = list(space = "top"
                           ,width = 0.5
                           ,raster = F
                           ,tick.number = 3
                           ,lables = list(cex = 0.6)
                           )
          ,cuts = 63
          ,scales = list(cex = 0.6)
          ,par.settings=list(layout.heights = list(xlab = -2
                                                   ,top.padding = 0
                                                   ,key.axis.padding = 0
                                                   
                                                   
                                                   )
                             ,layout.widths = list(ylab = 1
                                                   ,right.padding = 0
                                                   ,left.padding = 0
                                                   ,ylab.axis.padding = 0)
                             ,axis.components = list(top = list(pad1 = 0))
                             ,par.xlab.text = list(cex = 0.6)
                             ,par.ylab.text = list(cex = 0.6)

                            )
          ,panel = function(...) {
                                    grid.rect(gp=gpar(col=NA, fill="lightgrey"))
                                    panel.levelplot(...)
                                  }
          )

dev.off()


# display output
tikz("Example_SimpWave_Spec.tex",width = 5/2.54,height = 5.25/2.54)

levelplot(PSD~fx+fy,l
          ,col.regions = colorPalette(64,type = "wb")
          ,colorkey = list(space = "top"
                           ,width = 0.5
                           ,raster = F
                           ,tick.number = 4
                           ,lables = list(cex = 0.6)
                           )
          ,scales = list(cex = 0.6)
          ,par.settings=list(layout.heights = list(xlab = -2
                                                   ,top.padding = 0
                                                   ,key.axis.padding = 0
                                                   
                                                   
                              )
                              ,layout.widths = list(ylab = 1
                                                    ,right.padding = 0
                                                    ,left.padding = 0
                                                    ,ylab.axis.padding = 0)
                              ,axis.components = list(top = list(pad1 = 0))
                              ,par.xlab.text = list(cex = 0.6)
                              ,par.ylab.text = list(cex = 0.6)
                              
                              )
          ,at = seq(0,1.04,length.out=63)
          ,xlim = c(-10,10),ylim = c(-10,10)
          # ,main = "standardized PSD"
          )
dev.off()

### Doing the same with 2D FFT and zero padding

# forming the matrix
M <- matrix(pts$val, ncol = 40)
N <- length(M)
Nna <- sum(is.na(M))
s <- sd(as.vector(M),na.rm = T)
M[is.na(M)] <- 0 # zero padding
#DEBUG rasterImage2(x = x, y = y, z = M)
FT <- spec.fft(x = x, y = y, z = M)

tikz("Example_SimpWave_SpecFFT.tex",width = 5/2.54,height = 5.25/2.54)
levelplot(N/(N-1)*(2*abs(FT$A)/(1-(Nna/N)))^2/(2*s^2)
          ,column.values = FT$fy
          ,row.values = FT$fy
          ,xlab="fx", ylab = "fy"
          ,xlim = c(-10,10),ylim = c(-10,10)
          ,at = seq(0,1.04,length.out=63)
          ,col.regions = colorPalette(64,type = "wb")
          ,colorkey = list(space = "top"
                           ,width = 0.5
                           ,raster = F
                           ,tick.number = 4
                           ,lables = list(cex = 0.6)
          )
          ,scales = list(cex = 0.6)
          ,par.settings=list(layout.heights = list(xlab = -2
                                                   ,top.padding = 0
                                                   ,key.axis.padding = 0
                                                   
                                                   
                          )
                          ,layout.widths = list(ylab = 1
                                                ,right.padding = 0
                                                ,left.padding = 0
                                                ,ylab.axis.padding = 0)
                          ,axis.components = list(top = list(pad1 = 0))
                          ,par.xlab.text = list(cex = 0.6)
                          ,par.ylab.text = list(cex = 0.6)
                          
                          )
          ,aspect = "fill"
          )
dev.off()


### find maximum values and compare
mx <- which(max(abs(FT$A))==abs(FT$A),arr.ind = T)
mx <- c(fx = FT$fx[mx[1,1]], fy = FT$fy[mx[1,2]])
max((2*abs(FT$A)/(1-(Nna/length(M))))^2/(2*s^2))
max(l$PSD)
