# Supplementary material for: Multivariate Frequency and Amplitude Estimation for Unevenly Sampled Data Using and Extending the Lomb–Scargle Method
Source: Sensors (Basel). 2025 Oct 23;25(21):6535. doi: 10.3390/s25216535 (PMC12608236; doi:10.3390/s25216535)
Supplement: Supplementary file 1 [file sensors-25-06535-s001.zip › Scripts/sin_integration.R]

### Draws the figure to explain the SIN integration ###
require(tikzDevice)

setwd("P:/HZDR/Paper_Berichte/2019/Comment_on_LS/Pictures")

tikz(file = "sin_integration.tex",width = 4, height = 2.5)

par(mar = c(4,4,0.5,1))

x <- seq(0,2.25*pi,by=1e-2)

plot(x,cos(x),type="l"
     ,xlim=c(0,max(x))
     ,xlab = "t",ylab = ""
     ,xaxt = "n"
     ,lwd = 2
     )
x <- x[x>2*pi]

polygon(c(x,max(x),2*pi),c(cos(x),0,0),density = 10,border = NA)
polygon(c(x,max(x),2*pi),c((cos(2*x)),0,0),col = "lightgrey",border = NA)

curve((cos(2*x)),from = 2*pi,lty = 4,add=T,lwd=2)

axis(side = 1,at = pi*1:3,labels = c("$\\pi$","$2\\pi$","$3\\pi$"))
axis(side = 1,at = max(x),labels = "T, N")
abline(h=0, lty = 3)

abline(v=c(0,2*pi), lty = c(2,3))

x2 <- seq(1.5*pi,max(x),by=pi/10)
segments(x2,cos(x2),x2,0,col="grey")
points(x2,cos(x2),pch=16)

legend("bottomright",c("cos(x)","cos(2x)","sampling")
       ,lty = c(1,4,NA),lwd=2
       ,pch = c(NA,NA,16)
       ,bg="white")

dev.off()
