# Supplementary material for: Multivariate Frequency and Amplitude Estimation for Unevenly Sampled Data Using and Extending the Lomb–Scargle Method
Source: Sensors (Basel). 2025 Oct 23;25(21):6535. doi: 10.3390/s25216535 (PMC12608236; doi:10.3390/s25216535)
Supplement: Supplementary file 1 [file sensors-25-06535-s001.zip › Scripts/SunSpot.R]

### Sun Spot Example ###
#
# the analyse of the sunspot data is performed by several other scripts
#
# this script collects the data and produces the pictures
#
# find the signifikant points!!!
#
require(spectral)
require(tikzDevice)
require(png)
require(maptools)
require(knitr)


# load the procesed data
load("Data/SunSpot/SunSpotData.Rdata")
load("Data/SunSpot/SunSpotLomb_Polarity.Rdata")
load("Data/SunSpot/maxPoints.Rdata")

# Picture settings
pic.width <- 18 / 2.54
pic.heigth <- 8 / 2.54
res <- 600
pts <- 10

par(mgp = c(2.5,1,0),mar = c(3.5,3.5,3.5,0.5))
op <- par()

#### Plotting Butterfly Diagram ####
#
# render Points as png
# then make up tikz picture from it
#

### Punkte Plotten
png("Pictures/SunSpot_Butterfly_inner.png"
    ,width = pic.width, height = pic.heigth - 1
    ,units = "in", res = res
    ,pointsize = pts
    ,bg = "transparent"
    )
par(mar=c(0,0,0,0))
plot.new(); plot.window(range(dat$Yrs), range(dat$Lat))
usr <- par("usr")
points(Lat~Yrs,dat
       ,pch = 16,col = grey((-Polarity+1)*0.4)
       ,cex = 0.5
      )
dev.off()

### tikz zusammenstellen

tikz("Pictures/SunSpot_Butterfly.tex"
     ,width = pic.width, height = pic.heigth
     ,pointsize = pts, standAlone = F)

par(op)

im <- readPNG("Pictures/SunSpot_Butterfly_inner.png",native = T)

plot.new(); plot.window(usr[1:2],usr[3:4],xaxs="i",yaxs="i")
rasterImage(im, usr[1],usr[3],usr[2],usr[4])
axis(1); axis(2); box()
title(xlab = "Year",ylab="Lat./deg")

abline(h = 0, lty = 3)

with(config,
     {
       for(i in 1:18)
       {
         x1 <- tStart[i]
         x2 <- x1 + 50/m1[i]
         x3 <- x1 - 50/m2[i]
         lines(c(x1,x2),c(0,50))
         lines(c(x1,x3),c(0,-50))
         
       }
       axis(side = 3,at = c(tStart - 11,2010), labels = c(n + 6,24),)
       mtext("Cycle",side = 3,line = par()$mgp[1])
       
     }
)
dev.off()

#### Single Group ####
g <- 16 # last group
m <- 12
T0 <- 1836.5 + (g-1) * 11.07

P <- dat[dat$Group >= 2*g-1,c("Yrs","Lat")]

png("Pictures/SunSpot_singleGroup_inner.png"
    ,width = pic.width/2, height = pic.heigth*0.75 - 1
    ,units = "in", res = res
    ,pointsize = pts
    ,bg = "transparent"
)
par(mar=c(0,0,0,0))
plot.new(); plot.window(range(P$Yrs), range(P$Lat))
usr <- par("usr")
points(Lat~Yrs,P
       ,pch = 16,col = grey(0)
       ,cex = 0.5
)
dev.off()


tikz("Pictures/SunSpot_singleGroup.tex"
     ,width = pic.width/2, height = pic.heigth * 0.75
     ,pointsize = pts, standAlone = F)
par(op)

im <- readPNG("Pictures/SunSpot_singleGroup_inner.png",native = T)

plot.new(); plot.window(usr[1:2],usr[3:4],xaxs="i",yaxs="i")
rasterImage(im, usr[1],usr[3],usr[2],usr[4])
axis(1); axis(2); box()
title(xlab = "Year",ylab="Lat./deg")

abline(h = 0, lty = 3)

curve(-m*(x - T0),add = T,col = "darkgrey",to = T0)
curve(m*(x - T0),add = T,col = "darkgrey", to = T0)

with(config,{
  curve(m1[g]*(x - tStart[g]),add = T,col = "red",to = tStart[g])
  curve(m2[g]*(x - tStart[g]),add = T,col = "red",to = tStart[g])
}
)
dev.off()

#### Tabelle für die Anstiege ####
cat(kable(config[,c("tStart","m1","m2")]
          ,digits = 1
          ,col.names = c("$T_0/Year$"
                     ,"$m_1/(\\mathrm{deg / yrs})$"
                     ,"$m_2/(\\mathrm{deg / yrs})$")
          ,booktabs = T
          ,format = "latex"
          ,escape = F
          )
    ,file = "Data/SunSpot/SegmentationSlopes.tex"
)

#### Tabelle für alle Peaks im Spektrum ###
load("Data/SunSpot/maxPoints.Rdata")
i <- with(maxPoints,order(-PSD*PYrs*abs(fLat)))
maxPoints <- maxPoints[i,]
maxPoints <- maxPoints[- which(( log10(maxPoints$PSD) < -3 &
                                   maxPoints$PYrsOptim < 22) |
                                 ( maxPoints$PYrsOptim < 7 &
                                     abs(maxPoints$fLat) < 0.02))  
                       ,]
maxPoints$DeltaP <- abs(sapply(maxPoints$PYrsOptim,function(x) diff(1/(1/x + c(1,-1)*1/diff(range(dat$Yrs))))) / 2)
maxPoints <- subset(maxPoints, !duplicated(signif(PSDOptim,4)))

tmp <- maxPoints[,c("PYrsOptim","DeltaP","fLatOptim","PSDOptim","p")]
tmp$fLatOptim <- tmp$fLatOptim * 100
tmp$p <- as.character(round(log10(tmp$p)))
tmp$p <- ifelse(tmp$p == "-Inf" | as.integer(tmp$p) < -50,"< -50",tmp$p)

tmp <- tmp[order(-tmp$PYrs),]
tmp$ID <- 1:dim(tmp)[1]
tmp <- tmp[,c(6,1:5)]

cat(kable(tmp[order(-tmp$PYrs),]
      ,row.names = F
      ,booktabs = T
      ,digits = 3
      ,col.names = c("ID"
                     ,"$P_\\mathrm{Yrs}/\\mathrm{Yrs}$"
                     ,"$\\pm\\Delta P/\\mathrm{Yrs}$"
                     ,"$\\frac{f_\\mathrm{Lat}}{\\mathrm{10^{-2}\\cdot deg}}$"
                     ,"PSD"
                     ,"$\\log_{10}(p)$"
                    )
      ,format = "latex"
      ,escape = F
      ,longtable = TRUE
      ,caption = "\\label{tab:Significant-peaks}Significant peaks of the sun spot spectrum"

    )
,file = "Data/SunSpot/maxPointsSignif.tex"
)

#### Spektrum plotten
tikz("Pictures/SunSpot_Spectrum.tex"
     ,width = pic.width, height = pic.heigth
     ,pointsize = pts)

rasterImage2(log10(1/fYrs),fLat
             ,z = log10(M)
             ,zlim = c(-3.8,0)
             ,xlim = log10(c(1,800))
             ,ylim = 0.2*c(-1,1)
             ,dim.max = c(500,500)
             ,xaxt = "n"
             ,xlab = expression(P[Yrs] / Yrs), ylab = expression(f[Lat] / deg^-1), zlab = "$\\log_{10}$(PSD)"
             ,z.adj = c(0,0.5)
             ,palette = c("white","orange","red","black")
             
)
yrs <- c(1:5,10,22.14,pretty(1/fYrs,n = 8))
axis(1,at = log10(yrs),labels = yrs)

# with(maxPoints,points(log10(1/fYrs),fLat))
# with(maxPoints,points(log10(1/fYrsOptim),fLatOptim,pch = 16, col = "darkgrey"))
# abline(v = log10(c(22.14,88,7.2)),lty = 3)
abline(v = log10(c(18,28)),lty = 2,lwd = 2, col = "darkgrey")

### unklare Wellen, die man aber leicht erkennt
#
# hier ist der Anstieg irgendwie 1/mean(config$m1)??
#
#
# curve(10^(-x)/0.12, add = T, col = "grey", lty = 2)
# curve(-10^(-x)/0.08, add = T, col = "grey", lty = 2)
curve(-10^(-x)*mean(config$m1), add = T, col = "grey", lty = 2)
curve(-10^(-x)*mean(config$m2), add = T, col = "grey", lty = 2)

### mittlere Region-bewegung Hathaway (2011)
# sScM <- read.table("Data/SunSpot/meanDrift_21-23", header = T)
# sScM_logFit <- lm(log(Lat) ~ Year + 1,sScM)

# Abschätzen der Funtionen
#
# Lat = exp(-0.1332*x + 3.3306) --> Log-fit
#     ~ 28 * exp(-0.13332 * x - 0.001621137 )
#     ~ 28[deg] * exp(- 12/90[yrs^-1] * x[yrs]) --> wie eq. (4) in Hathaway (2011)
#
# Driftgeschwindigkeit
#
# dLat / dYear = - 28 * 12 / 90 [deg/yrs] * exp(...)
#
# mittlere Drift
# integrate(function(x) (28*12/90 * exp(-12/90*x)),0,12)$value/12
# v = 1/T * int(dLat / dYear)
#   = -1.8622 [deg/Yrs]
#

# plot(sScM)
# curve(28*exp(-12/90*x),add=T,lty = 2)


curve( 10^(-x)/1.8622, add = T, col = "grey", lwd = 2)
curve(-10^(-x)/1.8622, add = T, col = "grey", lwd = 2)

# vielleicht K.J. Li et al (2001)??
curve(-10^(-x)/1.56, add = T, col = "grey")
curve( 10^(-x)/1.56, add = T, col = "grey")

# curve(-10^(-x)/0.28, add = T, col = "grey")
# curve(10^(-x)/0.28, add = T, col = "grey")


### mean wave
curve(-10^(-x)/mean(config$m1), add = T, lwd = 2)
curve(-10^(-x)/mean(config$m2), add = T, lwd = 2)

### perfect Hale cycle ("dash ")
curve(10^(-x)/4.012, add = T, lty = 2)
curve(-10^(-x)/4.012, add = T, lty = 2)

with(tmp,{
  points(log10(PYrsOptim),fLatOptim/100
         ,pch = 16, col = "black",cex = 0.5)
  pointLabel(log10(PYrsOptim),fLatOptim/100,labels = as.character(ID)
             ,cex = 0.5
             ,offset = 0
  )
}
)
dev.off()
