# Supplementary material for: Multivariate Frequency and Amplitude Estimation for Unevenly Sampled Data Using and Extending the Lomb–Scargle Method
Source: Sensors (Basel). 2025 Oct 23;25(21):6535. doi: 10.3390/s25216535 (PMC12608236; doi:10.3390/s25216535)
Supplement: Supplementary file 1 [file sensors-25-06535-s001.zip › Scripts/SunSpot_Group_Assignment.R]

### Assign Sun Spot Groups ###
require(spectral)
require(lattice)
# require(manipulate)

tmp <- readLines("Data/SunSpot/sunspot_positions_jd.txt")

dat <- data.frame(JulianDayTime = as.integer(substr(tmp,1,7))
                  ,Year = as.integer(substr(tmp,9,12))
                  ,Month = as.integer(substr(tmp,13,14))
                  ,Day = as.integer(substr(tmp,15,16))
                  ,Lat = as.double(substr(tmp,17,25))
)
dat <- dat[-which(is.na(dat$Lat)),]
dat$Yrs <- dat$Year + (dat$Month + dat$Day/30) / 12

## Grenzen generieren ##
config <- data.frame(n = 1:18)
config$tStart <- 1836 + (config$n-1) * 11.05
config$m <- -6.7

## Korrekturen ##

config$tStart[1] <- 1835.5
config$m[1] <- -10

config$tStart[2] <- 1846
config$m[2] <- -8

config$tStart[4] <- 1870

config$tStart[6] <- 1892

config$tStart[7] <- 1904

config$tStart[8] <- 1915

config$tStart[9] <- 1927
config$m[9] <- -5

config$tStart[10] <- 1936

config$tStart[12] <- 1956.5
config$m[12] <- -8

config$tStart[13] <- 1967
config$m[13] <- -6.5

config$tStart[14] <- 1978.5

config$tStart[15] <- 1989

config$tStart[16] <- 1999

config$tStart[17] <- 2011


### Gruppieren ###

## grobe Vorauswahl

dat$Group <- 1
dat$i <- 1:dim(dat)[1]
for(i in 1:dim(config)[1])
{
  index <- which(1 / config$m[i] * abs(dat$Lat) + config$tStart[i] < dat$Yrs)
  dat$Group[index] <- i + 1
}

### Trennung der Bereiche optimieren
#
#
#

# Abstandsfunktion berechnet den mittleren Abstand zwischen
# der Linie und den Punkten
d <- function(m,x0,P)
{
  y1 <- function(x) m * (x - x0)

  ### Point of intersection
  xs <- (P[,1] / m + P[,2] + m * x0)/(m + 1/m)
  ys <- y1(xs)
  
  # inverse distance exponentially weighted
  d2 <- (xs - P[,1])^2 + (ys - P[,2])^2
  # cat(length(d2),"|",round(mean(d2,na.rm = T),3),"|")
  P <- P[d2 < 50,]
  d2 <- d2[d2 < 50] # suchradius
  
  d <- exp( - 3 * d2  ) * (P[,2] + 1)
  # d <- P[,2] / d2
  d <- d[which(is.finite(d))]
  d <- sqrt(mean(d^2))
  return(d*length(d2)/dim(P)[1]*(1 + abs(m/5)))
}

config <- NULL
for(g in 1:(max(dat$Group) - 1)) # g ... GroupID
{
  print(g)

  # T0 <- config[g,2]
  #  m <- abs(config[g,3])
  #  P <- dat[dat$Group %in% c(g,g + 1),c("Yrs","Lat")]
  
  T0 <- 1835 + (g-1) * 11
   m <- 12
   P <- dat[(dat$Yrs > T0 - 10) & (dat$Yrs < T0 + 10),c("Yrs","Lat")]
  
  ### for debug 
  plot(P, main = paste("Group",g),pch = 20,cex = 0.75)
  curve(-m*(x - T0),add = T,col = "darkgrey",to = T0)
  curve(m*(x - T0),add = T,col = "darkgrey", to = T0)
  
  o <- optim(par = c(-m,m,T0)
             ,fn = function(x,P) 
             {
               r <- d(x[1],x[3],P = P[P$Lat > 0,]) + d(x[2],x[3],P = P[P$Lat < 0,])
               cat(r,"\r")
               if(!is.finite(r))
                 r <- 1e3
               return(r)
             }
             ,P = P
             ,control = list(fnscale = 1
                             ,parscale = c(10,10,1000)
                             ,ndeps = c(1e-5,1e-5,1e-5)
             )
             # box constrained optimizer
             ,method = "L-BFGS-B"
             ,lower = c(-20, 4, T0 - 3)
             ,upper = c(-4 , 20, T0 + 2)
  )
  config <- rbind(config,data.frame(n = g, tStart = o$par[3], m1 = o$par[1], m2 = o$par[2]))
  
  cat(o$value,"\n")
  
  ### for debug
  curve(o$par[1]*(x - o$par[3]),add = T,col = "red",to = o$par[3])
  curve(o$par[2]*(x - o$par[3]),add = T,col = "red",to = o$par[3])
  Sys.sleep(0.2)
  
}

config <- as.data.frame(config)

### Gruppieren mit den optimierten Ergebnissen
dat$Group <- 1
dat$i <- 1:dim(dat)[1]

for(i in 1:dim(config)[1])
{
  f <- function(L,m1,m2)
  {
    Yrs <- ifelse(L > 0, 1/m1 * L, 1/m2 * L)
    return(Yrs)
  }
  cnd <- (dat$Yrs - config$tStart[i] > f(dat$Lat,config$m1[i],config$m2[i]))
  dat$Group[cnd] <- i + 1
}

dat$Polarity <- dat$Group %% 2
dat$Polarity[dat$Lat < 0] <- 1 - dat$Polarity[dat$Lat < 0]
dat$Group <- 2 * (dat$Group) - (dat$Lat > 0) # (dat$Polarity)
dat$Polarity <- (dat$Polarity - 0.5) * 2

# Check mit optimierten Gruppen

# dat$Group[dat$Lat > 0] <- 1
# dat$Group[dat$Lat < 0] <- 2
# 
# for(i in 1:dim(configOptim)[1])
# {
#   index <- which(1 / configOptim$m[i] * dat$Lat + configOptim$tStart[i] < dat$Yrs & -sign(configOptim$m[i]) == sign(dat$Lat))
#   dat$Group[index] <- i + 2
# }


### calculate center of mass for each group ###
tmp <- split(dat,dat$Group)
cm <- data.frame( 
  Lat = sapply(tmp,function(x) mean(x$Lat,na.rm = T))
  ,  Yrs = sapply(tmp,function(x) mean(x$Yrs,na.rm = T))
  ,Group = as.integer(names(tmp))
)
rm(tmp)

### Weightening the distance from the group center
dat$w <- 1
for(g in unique(dat$Group))
{
  dist <- with( subset(dat,Group == g), sqrt((Yrs - cm$Yrs[cm$Group == g])^2 + 0.1*(Lat - cm$Lat[cm$Group == g])^2))
  dat$w[dat$Group == g] <- 1/(0.01*dist^4 + 1)
}


# for debug only
#

tmp <- dat[sample(1:dim(dat)[1],size = 5e4),]
plot(Lat~Yrs,tmp#, subset = Group < 5
     ,pch = 16,ylim = 60*c(-1,1),cex = 0.5
     # ,col = tmp$Group
     ,col = grey((tmp$Polarity*0.5 + 0.5)*0.8)
     # ,col = grey(w)
     )
abline(h = 0, lty = 3)

with(config,
  {
    for(i in 1:18)
    {
      x1 <- tStart[i]
      x2 <- x1 + 50/m1[i]
      x3 <- x1 - 50/m2[i]
      lines(c(x1,x2),c(0,50))
      lines(c(x1,x3),c(0,-50))
    }

  }
)
points(x = cm$Yrs, y = cm$Lat,pch = 16,cex = 1)


save(dat,cm,config,file = "Data/SunSpot/SunSpotData.Rdata",compress = T, compression_level = 9,version = 2)
