# Supplementary material for: Multivariate Frequency and Amplitude Estimation for Unevenly Sampled Data Using and Extending the Lomb–Scargle Method
Source: Sensors (Basel). 2025 Oct 23;25(21):6535. doi: 10.3390/s25216535 (PMC12608236; doi:10.3390/s25216535)
Supplement: Supplementary file 1 [file sensors-25-06535-s001.zip › Scripts/SunSpot_LMB_Polarity.R]

### Sun Spot Example ###
require(spectral)
require(lattice)

load("Data/SunSpot/SunSpotData.Rdata")


# f <- expand.grid(fLat = seq(-0.5,0.5,by = 0.005), fYrs = 1/seq(0.05,70,by = 0.025))
fLat <- c(seq(-0.0045,0.0045,by = 0.0005),seq(-0.2,0.2,by = 0.005))
fLat <- sort(unique(fLat))
fLat <- fLat[-(which(diff(fLat) < 1e-16)+1)]


f <- expand.grid(fLat = fLat
                 ,fYrs = c(seq(0.305,10,by = 0.005),1/seq(3,50,by = 0.05),1/(51:800))
)
# f <- expand.grid(fLat = seq(-0.5,0.5,by = 0.01), fYrs = seq(0,1,by = 0.02))

# tmp <- dat#subset(dat,w > 0.5)
# tmp <- tmp[sample(1:dim(dat)[1],size = 5e3),]

#### HPC calculation ####
tmp <- Sys.getenv('PBS_NODEFILE') # read the PBS variable

# the workers are spawn over many nodes,
# so there is a list of computer names
# if there is no list (you might run the 
# script on a local machine) invoke only
# 'localhost' connections

nodelist <- if (nzchar(tmp)) readLines(tmp) else rep('localhost', maxCores)

lmb <- spec.lomb(y = dat[,c("Lat","Yrs","Polarity")]
                 ,f = f
                 # ,w = tmp$w
                 # ,mode = "generalized"
                 ,maxMem = 128
                 ,cl = nodelist
                 )

save(lmb,file = "Data/SunSpot/SunSpotLomb_Polarity.Rdata",compress = T,compression_level = 9,version = 2)
