# Supplementary material for: Multivariate Frequency and Amplitude Estimation for Unevenly Sampled Data Using and Extending the Lomb–Scargle Method
Source: Sensors (Basel). 2025 Oct 23;25(21):6535. doi: 10.3390/s25216535 (PMC12608236; doi:10.3390/s25216535)
Supplement: Supplementary file 1 [file sensors-25-06535-s001.zip › Scripts/SunSpot_LMB_weighted.R]

### Sun Spot Example ###
require(spectral)
require(lattice)

load("Data/SunSpotData.Rdata")


fLat <- c(seq(-0.0045,0.0045,by = 0.0005),seq(-0.15,0.15,by = 0.005))
fLat <- sort(unique(fLat))
fLat <- fLat[-(which(diff(fLat) < 1e-16)+1)]
f <- expand.grid(fLat = fLat
                 ,fYrs = c(seq(0.305,3,by = 0.005),1/seq(3,50,by = 0.05),1/(51:800))
)

# tmp <- subset(dat,w > 0.5)
# tmp <- tmp[sample(1:dim(dat)[1],size = 1e4),]

tmp <- dat

tmp$val <- tmp$Polarity*tmp$w

lmb <- spec.lomb(y = tmp[,c("Lat","Yrs","Polarity")]
                 ,f = f
                 ,w = tmp$w
                 ,mode = "generalized"
                 ,maxMem = 8)

save(lmb,file = "Data/SunSpot/SunSpotgLomb_weighted.Rdata",compress = T,compression_level = 9)
