# Supplementary material for: Multivariate Frequency and Amplitude Estimation for Unevenly Sampled Data Using and Extending the Lomb–Scargle Method
Source: Sensors (Basel). 2025 Oct 23;25(21):6535. doi: 10.3390/s25216535 (PMC12608236; doi:10.3390/s25216535)
Supplement: Supplementary file 1 [file sensors-25-06535-s001.zip › Scripts/SunSpot_OptimPeaks.R]

#### Optimize Peaks ####
require(parallel)
require(pbapply)

amax<-function(x)
{
  a1 <- c(0,x,0)
  a2 <- c(x,0,0)
  a3 <- c(0,0,x)
  e <- which((a1 > a2 & a1 > a3)[2:(length(x))])
  if(length(e)==0) e <- NaN
  if(!is.na(e[1]==1)) if(e[1]==1) e<-e[-1]
  return (e)
}

# load the procesed data
load("Data/SunSpot/SunSpotData.Rdata")
load("Data/SunSpot/SunSpotLomb_Polarity.Rdata")


# tmp <- dat[sample(1:dim(dat)[1],size = 5e4),]
# plot(Lat~Yrs,tmp#,subset = Group == 1
#      ,pch = 16,col = grey((Polarity+1)*0.4)#grey(w)
#      )
# points(x = cm$Yrs, y = cm$Lat,pch = 16,cex = 1)

### convert into a Matrix ###
fLat <- with(lmb, fLat[!duplicated(fLat)])
fYrs <- with(lmb, fYrs[!duplicated(fYrs)])

M <- t(matrix(lmb$PSD,nrow = length(fLat)))
p <- t(matrix(lmb$p,nrow = length(fLat)))
A <- t(matrix(lmb$A,nrow = length(fLat)))

### find maxima ###
maxM <- M*0
tmp <- apply(log10(M),1,amax)
for(i in 1:length(tmp))
{
  maxM[i,tmp[[i]]] <- 1
}
tmp <- apply(log10(M),2,amax)
for(i in 1:length(tmp))
{
  maxM[tmp[[i]],i] <- 1 + maxM[tmp[[i]],i]
}

maxPoints <- data.frame(which(maxM == 2,arr.ind = T))
maxPoints$fYrs <- fYrs[maxPoints$row]
maxPoints$PYrs <- 1/fYrs[maxPoints$row]

maxPoints$fLat <- fLat[maxPoints$col]
maxPoints$PSD <- with(maxPoints,M[cbind(row,col)])
maxPoints$p <- with(maxPoints,p[cbind(row,col)])
maxPoints$A <- with(maxPoints,A[cbind(row,col)])

maxPoints <- subset(maxPoints,log10(PSD) > -2.8 | (PYrs > 10 & p < 1e-10))
maxPoints$i <- 1:dim(maxPoints)[1]

### Prominente Peaks sortieren ###
#
# sortieren nach der "Stärke" des Peaks
#
i <- with(maxPoints,order(-PSD*PYrs*abs(fLat)))
maxPoints <- maxPoints[i,]


cat("n =",dim(maxPoints)[1],"\n")

cl <- makeCluster(20)
clusterExport(cl,c("dat"),envir = environment())

clusterEvalQ(cl,require(spectral))

tmp <- pbapply(maxPoints[,c("fLat","fYrs")],1,function(x){
  o <- optim(par = x
             ,fn = function(x) {
               tmp <- spec.lomb(y = dat[,c("Lat","Yrs","Polarity")]
                                ,f = data.frame(fLat = x[1], fYrs = x[2])
               )
               # cat(i,"/",dim(maxPoints)[1],"PYrs:",round(1/x[2],4),"PSD:",tmp$PSD,"\r")
               # points(log10(1/x[2]),x[1],col = "darkgrey",pch = 16)
               return(tmp$PSD)
             }
             
             ,method = "L-BFGS-B"
             ,control = list(fnscale = -0.5
                             ,parscale = c(1e-2,1e-2)
                             ,ndeps = c(1e-3,1e-3)
                             ,lower = c(x[1] - 0.02, x[2] - 0.005)
                             ,upper = c(x[1] + 0.02, x[2] + 0.005)
             )
             
  )
  cat("\n")
  return(data.frame(fLatOptim = o$par[1]
                    ,fYrsOptim = o$par[2]
                    ,PYrsOptim = 1/o$par[2]
                    ,PSDOptim = o$value))
},cl = cl)
maxPoints <- cbind(maxPoints,do.call(rbind,tmp))
stopCluster(cl)


### Prominente Peaks finden ###
#
# sortieren nach der "Stärke" des Peaks
#
i <- with(maxPoints,order(-PSD*PYrs))
maxPoints <- maxPoints[i,]

save(M,fYrs,fLat,maxPoints,file ="Data/SunSpot/maxPoints.Rdata"
     ,compress = T,compression_level = 9,version = 2)
