# Supplementary material for: Multivariate Frequency and Amplitude Estimation for Unevenly Sampled Data Using and Extending the Lomb–Scargle Method
Source: Sensors (Basel). 2025 Oct 23;25(21):6535. doi: 10.3390/s25216535 (PMC12608236; doi:10.3390/s25216535)
Supplement: Supplementary file 1 [file sensors-25-06535-s001.zip › sensors-3892943-supplementary.aux]

\relax 
\providecommand*\new@tpo@label[2]{}
\providecommand\hyper@newdestlabel[2]{}
\providecommand\HyperFirstAtBeginDocument{\AtBeginDocument}
\HyperFirstAtBeginDocument{\ifx\hyper@anchor\@undefined
\global\let\oldnewlabel\newlabel
\gdef\newlabel#1#2{\newlabelxx{#1}#2}
\gdef\newlabelxx#1#2#3#4#5#6{\oldnewlabel{#1}{{#2}{#3}}}
\AtEndDocument{\ifx\hyper@anchor\@undefined
\let\newlabel\oldnewlabel
\fi}
\fi}
\global\let\hyper@last\relax 
\gdef\HyperFirstAtBeginDocument#1{#1}
\providecommand\HyField@AuxAddToFields[1]{}
\providecommand\HyField@AuxAddToCoFields[2]{}
\bibstyle{Definitions/mdpi}
\citation{lomb1976leastsquares}
\citation{hocke1998phaseestimation}
\newmarginnote{note.1.1}{{1}{10945661sp}}
\@writefile{toc}{\contentsline {section}{\numberline {1}Definition of the coefficients $a_k$ }{1}{section.1}\protected@file@percent }
\@writefile{toc}{\contentsline {section}{\numberline {2}OMD as a non-consistent estimator}{1}{section.2}\protected@file@percent }
\citation{cohen1995timefrequency}
\newlabel{eq:QDT_sifting}{{S1}{2}{OMD as a non-consistent estimator}{equation.2.1}{}}
\newlabel{eq:QDT_sifting@cref}{{[equation][1][]S1}{[1][2][]2}}
\newlabel{eq:QDT_akbk}{{S2}{2}{OMD as a non-consistent estimator}{equation.2.2}{}}
\newlabel{eq:QDT_akbk@cref}{{[equation][2][]S2}{[1][2][]2}}
\@writefile{toc}{\contentsline {subsection}{\numberline {2.1}Properties of the truncation error}{3}{subsection.2.1}\protected@file@percent }
\newlabel{eq:SN}{{S4}{3}{Properties of the truncation error}{equation.2.4}{}}
\newlabel{eq:SN@cref}{{[equation][4][]S4}{[1][3][]3}}
\newlabel{eq:diskrete_FS}{{S5}{3}{Properties of the truncation error}{equation.2.5}{}}
\newlabel{eq:diskrete_FS@cref}{{[equation][5][]S5}{[1][3][]3}}
\newlabel{eq:err}{{S6}{3}{Properties of the truncation error}{equation.2.6}{}}
\newlabel{eq:err@cref}{{[equation][6][]S6}{[1][3][]3}}
\citation{JCGM2008}
\newlabel{eq:QDT_res}{{S7}{4}{Properties of the truncation error}{equation.2.7}{}}
\newlabel{eq:QDT_res@cref}{{[equation][7][]S7}{[1][4][]4}}
\@writefile{toc}{\contentsline {subsection}{\numberline {2.2}Confidence Intervals of Model Parameters \textendash {} (iii)}{4}{subsection.2.2}\protected@file@percent }
\citation{parzen1962stochastic}
\citation{hocke1998phaseestimation}
\citation{zechmeister2009}
\citation{scargle1982studies}
\citation{cumming1999thelick}
\citation{zechmeister2009}
\citation{cumming1999thelick}
\citation{horne1986aprescription}
\citation{mortier2015bglsa}
\newlabel{eq:FS_random_error}{{S8}{5}{Confidence Intervals of Model Parameters \textendash {} (iii)}{equation.2.8}{}}
\newlabel{eq:FS_random_error@cref}{{[equation][8][]S8}{[1][4][]5}}
\@writefile{toc}{\contentsline {section}{\numberline {3}Power Spectral Density and False Alarm Probability}{5}{section.3}\protected@file@percent }
\newlabel{subsec:Power-Spectral-Density}{{3}{5}{Power Spectral Density and False Alarm Probability}{section.3}{}}
\newlabel{subsec:Power-Spectral-Density@cref}{{[section][3][]3}{[1][5][]5}}
\newlabel{eq:normPSD}{{S9}{5}{Power Spectral Density and False Alarm Probability}{equation.3.9}{}}
\newlabel{eq:normPSD@cref}{{[equation][9][]S9}{[1][5][]5}}
\citation{vanderplas2017understanding}
\citation{eyer1999variable}
\citation{horne1986aprescription}
\citation{baluev2008assessing,baluev2013detecting,baluev2013detecting2}
\bibcite{lomb1976leastsquares}{{1}{1976}{{Lomb}}{{}}}
\bibcite{hocke1998phaseestimation}{{2}{1998}{{Hocke}}{{}}}
\bibcite{cohen1995timefrequency}{{3}{1995}{{Cohen}}{{}}}
\bibcite{JCGM2008}{{4}{2008}{{JCGM}}{{}}}
\bibcite{parzen1962stochastic}{{5}{1962}{{Parzen}}{{}}}
\bibcite{scargle1982studies}{{6}{1982}{{Scargle}}{{}}}
\bibcite{cumming1999thelick}{{7}{1999}{{Cumming et~al.}}{{Cumming, Marcy, and Butler}}}
\bibcite{zechmeister2009}{{8}{2009}{{Zechmeister and K{\"u}rster}}{{}}}
\bibcite{horne1986aprescription}{{9}{1986}{{Horne and Baliunas}}{{}}}
\bibcite{mortier2015bglsa}{{10}{2015}{{Mortier et~al.}}{{Mortier, Faria, Correia, Santerne, and Santos}}}
\newlabel{eq:FAP}{{S10}{6}{Power Spectral Density and False Alarm Probability}{equation.3.10}{}}
\newlabel{eq:FAP@cref}{{[equation][10][]S10}{[1][5][]6}}
\newlabel{eq:Ind_Freq}{{3}{6}{Power Spectral Density and False Alarm Probability}{equation.3.10}{}}
\newlabel{eq:Ind_Freq@cref}{{[section][3][]3}{[1][6][]6}}
\@writefile{toc}{\contentsline {section}{\numberline {4}References}{6}{section.4}\protected@file@percent }
\bibcite{vanderplas2017understanding}{{11}{2017}{{VanderPlas}}{{}}}
\bibcite{eyer1999variable}{{12}{1999}{{Eyer and Bartholdi}}{{}}}
\bibcite{baluev2008assessing}{{13}{2008}{{Baluev}}{{}}}
\bibcite{baluev2013detecting}{{14}{2013{}}{{Baluev}}{{}}}
\bibcite{baluev2013detecting2}{{15}{2013{}}{{Baluev}}{{}}}
\newlabel{LastPage}{{}{7}{}{page.7}{}}
\xdef\lastpage@lastpage{7}
\xdef\lastpage@lastpageHy{7}
\gdef \@abspage@last{7}
