# Supplementary material for: Multivariate Frequency and Amplitude Estimation for Unevenly Sampled Data Using and Extending the Lomb–Scargle Method
Source: Sensors (Basel). 2025 Oct 23;25(21):6535. doi: 10.3390/s25216535 (PMC12608236; doi:10.3390/s25216535)
Supplement: Supplementary file 1 [file sensors-25-06535-s001.zip › sensors-3892943-supplementary.out]

\BOOKMARK [1][]{section.1}{\376\377\000D\000e\000f\000i\000n\000i\000t\000i\000o\000n\000\040\000o\000f\000\040\000t\000h\000e\000\040\000c\000o\000e\000f\000f\000i\000c\000i\000e\000n\000t\000s\000\040\000a\000k\000\040}{}% 1
\BOOKMARK [1][]{section.2}{\376\377\000O\000M\000D\000\040\000a\000s\000\040\000a\000\040\000n\000o\000n\000-\000c\000o\000n\000s\000i\000s\000t\000e\000n\000t\000\040\000e\000s\000t\000i\000m\000a\000t\000o\000r}{}% 2
\BOOKMARK [2][]{subsection.2.1}{\376\377\000P\000r\000o\000p\000e\000r\000t\000i\000e\000s\000\040\000o\000f\000\040\000t\000h\000e\000\040\000t\000r\000u\000n\000c\000a\000t\000i\000o\000n\000\040\000e\000r\000r\000o\000r}{section.2}% 3
\BOOKMARK [2][]{subsection.2.2}{\376\377\000C\000o\000n\000f\000i\000d\000e\000n\000c\000e\000\040\000I\000n\000t\000e\000r\000v\000a\000l\000s\000\040\000o\000f\000\040\000M\000o\000d\000e\000l\000\040\000P\000a\000r\000a\000m\000e\000t\000e\000r\000s\000\040\040\023\000\040\000\050\000i\000i\000i\000\051}{section.2}% 4
\BOOKMARK [1][]{section.3}{\376\377\000P\000o\000w\000e\000r\000\040\000S\000p\000e\000c\000t\000r\000a\000l\000\040\000D\000e\000n\000s\000i\000t\000y\000\040\000a\000n\000d\000\040\000F\000a\000l\000s\000e\000\040\000A\000l\000a\000r\000m\000\040\000P\000r\000o\000b\000a\000b\000i\000l\000i\000t\000y}{}% 5
\BOOKMARK [1][]{section.4}{\376\377\000R\000e\000f\000e\000r\000e\000n\000c\000e\000s}{}% 6
