# Supplementary material for: Multivariate Frequency and Amplitude Estimation for Unevenly Sampled Data Using and Extending the Lomb–Scargle Method
Source: Sensors (Basel). 2025 Oct 23;25(21):6535. doi: 10.3390/s25216535 (PMC12608236; doi:10.3390/s25216535)
Supplement: Supplementary file 1 [file sensors-25-06535-s001.zip › sensors-3892943-supplementary.tex]

% LaTeX support: latex@mdpi.com % For support, please attach all files neededfor compiling as well as the log file, and specify your operating system, LaTeX version, and LaTeX editor.

%=================================================================
\documentclass[sensors,supfile,accept,pdftex,moreauthors]{Definitions/mdpi}
%\documentclass[preprints,article,submit,pdftex,moreauthors]{Definitions/mdpi} 
%For posting an early version of this manuscript as a preprint, you may use "preprints" as the journal. Changing "submit" to "accept" before posting will remove line numbers.

% Below journals will use APA reference format: 
% admsci, behavsci, businesses,econometrics, economies, education, ejihpe, games, humans, ijfs, journalmedia,jrfm, languages, psycholint, publications, tourismhosp, youth

% Below journals will use Chicago reference format: 
% arts, genealogy,histories, humanities, jintelligence, laws, literature, religions, risks, socsci

%-------------------- 
% Class Options: 
%-------------------- 

%----------  journal %---------- 
% Choose between the following MDPI journals: 
% accountaudit, acoustics, actuators, addictions, adhesives, admsci, adolescents,aerobiology, aerospace, agriculture,
% agriengineering, agrochemicals, agronomy,ai, air, algorithms, allergies, alloys, amh, analytica, analytics, anatomia,
% anesthres, animals, antibiotics, antibodies, antioxidants, applbiosci,
% appliedchem, appliedmath, appliedphys, applmech, applmicrobiol, applnano,
% applsci, aquacj, architecture, arm, arthropoda, arts, asc, asi, astronomy,
% atmosphere, atoms, audiolres, automation, axioms, bacteria, batteries, bdcc,
% behavsci, beverages, biochem, bioengineering, biologics, biology, biomass,
% biomechanics, biomed, biomedicines, biomedinformatics, biomimetics,
% biomolecules, biophysica, biosensors, biosphere, biotech, birds, blockchains,
% bloods, blsf, brainsci, breath, buildings, businesses, cancers, carbon,
% cardiogenetics, catalysts, cells, ceramics, challenges, chemengineering,
% chemistry, chemosensors, chemproc, children, chips, cimb, civileng,
% cleantechnol, climate, clinbioenerg, clinpract, clockssleep, cmd, cmtr, coasts,
% coatings, colloids, colorants, commodities, complications, compounds,
% computation, computers, condensedmatter, conservation, constrmater, cosmetics,
% covid, crops, cryo, cryptography, crystals, csmf, ctn, curroncol, cyber, dairy,
% data, ddc, dentistry, dermato, dermatopathology, designs, devices, diabetology,
% diagnostics, dietetics, digital, disabilities, diseases, diversity, dna, drones,
% dynamics, earth, ebj, ecm, ecologies, econometrics, economies, education, eesp,
% ejihpe, electricity, electrochem, electronicmat, electronics, encyclopedia,
% endocrines, energies, eng, engproc, ent, entomology, entropy, environments,
% epidemiologia, epigenomes, esa, est, famsci, fermentation, fibers, fintech,
% fire, fishes, fluids, foods, forecasting, forensicsci, forests, fossstud,
% foundations, fractalfract, fuels, future, futureinternet, futureparasites,
% futurepharmacol, futurephys, futuretransp, galaxies, games, gases, gastroent,
% gastrointestdisord, gastronomy, gels, genealogy, genes, geographies, geohazards,
% geomatics, geometry, geosciences, geotechnics, geriatrics, glacies, grasses,
% greenhealth, gucdd, hardware, hazardousmatters, healthcare, hearts, hemato,
% hematolrep, heritage, higheredu, highthroughput, histories, horticulturae,
% hospitals, humanities, humans, hydrobiology, hydrogen, hydrology, hygiene, idr,
% iic, ijerph, ijfs, ijgi, ijmd, ijms, ijns, ijpb, ijt, ijtm, ijtpp, ime, immuno,
% informatics, information, infrastructures, inorganics, insects, instruments,
% inventions, iot, j, jal, jcdd, jcm, jcp, jcs, jcto, jdad, jdb, jeta, jfb, jfmk,
% jimaging, jintelligence, jlpea, jmahp, jmmp, jmms, jmp, jmse, jne, jnt, jof,
% joitmc, joma, jop, jor, journalmedia, jox, jpbi, jpm, jrfm, jsan, jtaer, jvd,
% jzbg, kidney, kidneydial, kinasesphosphatases, knowledge, labmed, laboratories,
% land, languages, laws, life, lights, limnolrev, lipidology, liquids, literature,
% livers, logics, logistics, lubricants, lymphatics, machines, macromol,
% magnetism, magnetochemistry, make, marinedrugs, materials, materproc,
% mathematics, mca, measurements, medicina, medicines, medsci, membranes, merits,
% metabolites, metals, meteorology, methane, metrics, metrology, micro,
% microarrays, microbiolres, microelectronics, micromachines, microorganisms,
% microplastics, microwave, minerals, mining, mmphys, modelling, molbank,
% molecules, mps, msf, mti, multimedia, muscles, nanoenergyadv, nanomanufacturing,
% nanomaterials, ncrna, ndt, network, neuroglia, neurolint, neurosci, nitrogen,
% notspecified, nri, nursrep, nutraceuticals, nutrients, obesities, oceans, ohbm,
% onco, oncopathology, optics, oral, organics, organoids, osteology, oxygen,
% parasites, parasitologia, particles, pathogens, pathophysiology, pediatrrep,
% pets, pharmaceuticals, pharmaceutics, pharmacoepidemiology, pharmacy,
% philosophies, photochem, photonics, phycology, physchem, physics, physiologia,
% plants, plasma, platforms, pollutants, polymers, polysaccharides, populations,
% poultry, powders, preprints, proceedings, processes, prosthesis, proteomes, psf,
% psych, psychiatryint, psychoactives, psycholint, publications, purification,
% quantumrep, quaternary, qubs, radiation, reactions, realestate, receptors,
% recycling, regeneration, religions, remotesensing, reports, reprodmed,
% resources, rheumato, risks, robotics, rsee, ruminants, safety, sci, scipharm,
% sclerosis, seeds, sensors, separations, sexes, signals, sinusitis, siuj, skins,
% smartcities, sna, societies, socsci, software, soilsystems, solar, solids,
% spectroscj, sports, standards, stats, std, stresses, surfaces, surgeries,
% suschem, sustainability, symmetry, synbio, systems, tae, targets, taxonomy,
% technologies, telecom, test, textiles, thalassrep, therapeutics, thermo,
% timespace, tomography, tourismhosp, toxics, toxins, transplantology,
% transportation, traumacare, traumas, tropicalmed, universe, urbansci, uro,
% vaccines, vehicles, venereology, vetsci, vibration, virtualworlds, viruses,
% vision, waste, water, wem, wevj, wild, wind, women, world, youth, zoonoticdis

%--------- % article %--------- 
% The default type of manuscript is "article",
% but can be replaced by: 
% abstract, addendum, article, benchmark, book,
% bookreview, briefcommunication, briefreport, casereport, changes,
% clinicopathologicalchallenge, comment, commentary, communication, conceptpaper,
% conferenceproceedings, correction, conferencereport, creative, datadescriptor,
% discussion, entry, expressionofconcern, extendedabstract, editorial, essay,
% erratum, fieldguide, hypothesis, interestingimages, letter, meetingreport,
% monograph, newbookreceived, obituary, opinion, proceedingpaper, projectreport,
% reply, retraction, review, perspective, protocol, shortnote, studyprotocol,
% supfile, systematicreview, technicalnote, viewpoint, guidelines,
% registeredreport, tutorial, giantsinurology, urologyaroundtheworld 
% supfile = supplementary materials

%---------- % submit %---------- 
% The class option "submit" will be changed to
% "accept" by the Editorial Office when the paper is accepted. This will only make
% changes to the frontpage (e.g., the logo of the journal will get visible), the
% headings, and the copyright information. Also, line numbering will be removed.
% Journal info and pagination for accepted papers will also be assigned by the
% Editorial Office.

%------------------ % moreauthors %------------------ 
% If there is only one
% author the class option oneauthor should be used. Otherwise use the class option
% moreauthors.

%--------- % pdftex %--------- 
% The option pdftex is for use with pdfLaTeX.
% Remove "pdftex" for (1) compiling with LaTeX & dvi2pdf (if eps figures are used)
% or for (2) compiling with XeLaTeX.

%================================================================= 
% MDPI
% internal commands - do not modify 
\firstpage{1} 
\makeatletter
\setcounter{page}{\@firstpage} 
\makeatother 
\pubvolume{25} 
\issuenum{21}
\articlenumber{6535} 
\pubyear{2025} 
\copyrightyear{2025} 

%\externaleditor{Firstname Lastname} % More than 1 editor, please add `` and '' before the last editor name
\datereceived{ } 
\daterevised{ } % Comment out if no revised date 
\dateaccepted{} 
\datepublished{ } 
%\datecorrected{} % For corrected papers: "Corrected: XXX" date in the original paper. 
%\dateretracted{} % For retracted papers: "Retracted: XXX" date in the original paper. 
\hreflink{https://doi.org/10.3390/s25216535} % Ifneeded use \linebreak 
%\doinum{} 
%\pdfoutput=1 % Uncommented for upload to arXiv.org 
%\CorrStatement{yes} % For updates 
%\longauthorlist{yes} % For many authors that exceed the left citation part
\renewcommand{\theequation}{S\arabic{equation}}
\setcounter{equation}{0}
%================================================================= 
% Add packages and commands here. The following packages are loaded in our class file:
% fontenc, inputenc, calc, indentfirst, fancyhdr, graphicx, epstopdf, lastpage,
% ifthen, float, amsmath, amssymb, lineno, setspace, enumitem, mathpazo, booktabs,
% titlesec, etoolbox, tabto, xcolor, colortbl, soul, multirow, microtype, tikz,
% totcount, changepage, attrib, upgreek, array, tabularx, pbox, ragged2e, tocloft,
% marginnote, marginfix, enotez, amsthm, natbib, hyperref, cleveref, scrextend,
% url, geometry, newfloat, caption, draftwatermark, seqsplit 
% cleveref: load \crefname definitions after \begin{document}

%================================================================= % 
% Please use the following mathematics environments: 
% Theorem, Lemma, Corollary, Proposition,
% Characterization, Property, Problem, Example, ExamplesandDefinitions,
% Hypothesis, Remark, Definition, Notation, Assumption %% For proofs, please use
% the proof environment (the amsthm package is loaded by the MDPI class).

%================================================================= 
% Full title of the paper (Capitalized) 
\Title{{Multivariate} %MDPI: Article title is different than the one submitted. Please confirm which one is correct.
 Frequency and Amplitude Estimation for Unevenly Sampled Data Using and Extending the Lomb--Scargle Method}

\TitleCitation{Multivariate Frequency and Amplitude Estimation for Unevenly Sampled Data Using and Extending the Lomb--Scargle Method}

% Author Orchid ID: enter ID or remove command
\newcommand{\orcidauthorA}{0000-0003-1623-7291}  % Add \orcidA{} behind the author's name 
\newcommand{\orcidauthorB}{0000-0001-6072-3794} % Add \orcidB{} behind the author's name
\newcommand{\orcidauthorC}{0000-0003-4507-0486}

% Authors, for the paper (add full first names) 
\Author{Martin Seilmayer %MDPI: Please carefully check the accuracy of names and affiliations. Please provide all authors ORCID if available. Authorship can not be changed during this period (including adding new authors/corresponding authors/affiliations or deleting present authors/corresponding authors/affiliations or exchanging author orders).
 $^{1,}$*$^{,\dagger}$\orcidA{}, Thomas Wondrak %MDPI: Please confirm the order of authors names as it is different than submitted. Next highlight is the same.
 $^{2,\dagger}$\orcidB{} and Ferran Garcia $^{3,\dagger}$\orcidC{}}

%\longauthorlist{yes}

% MDPI internal command: Authors, for metadata in PDF \AuthorNames{Firstname Lastname, Firstname Lastname and Firstname Lastname}

% MDPI internal command: Authors, for citation in the left column, only choose below one of them according to the journal style 
% If this is a Chicago style journal 
% (arts, genealogy, histories, humanities, jintelligence, laws,literature, religions, risks, socsci): % Lastname, Firstname, Firstname Lastname, and Firstname Lastname.

% If this is a APA style journal % (admsci, behavsci, businesses, econometrics, economies, education, ejihpe, games, humans, ijfs, journalmedia, jrfm, languages, psycholint, publications, tourismhosp, youth): 
% Lastname, F., Lastname, F., \& Lastname, F.

% If this is a ACS style journal (Except for the above Chicago and APA journals, all others are in the ACS format): 
% Lastname, F.; Lastname, F.; Lastname, F.
\AuthorCitation{Seilmayer, M.; Wondrak, T.; Garcia, F.}

% Affiliations / Addresses (Add [1] after \address if there is only one affiliation.) 
\address{$^{1}$ \quad Staatliche Studienakademie Bautzen, Duale %MDPI: Please check if  the authors’ address information is arranged from subordinate to superior. Same below.
 Hochschule Sachsen, Löbauer Strasse 1, 02625 Bautzen, Germany\\ 
$^{2}$ \quad Department of Magnetohydrodynamics, Helmholtz-Zentrum Dresden-Rossendorf, Bautzner Landstra\ss e 400, D-01328 Dresden, Germany; t.wondrak@hzdr.de %MDPI: We added these email addresses here according to those submitted online at susy.mdpi.com. Please confirm.
\\
$^{3}$ \quad Department of Fluid Mechanics, Universitat Politècnica de Catalunya-BarcelonaTech, Av. V\'ictor Balaguer 1, Vilanova i la Geltr\'u, 08800 Barcelona, Spain; fernando.garcia-gonzalez@upc.edu}

% Contact information of the corresponding author 
\corres{Correspondence: martin.seilmayer@dhsn.de; Tel.: +49-3591-353-214}

% Current address and/or shared authorship 
\firstnote{These %MDPI: 1.Current address has been removed as it is the same as Affiliation 1 and the second note has been moved to the first note. Note symols have been revised next to authros names as well. 2.Please confirm if all three authors should have this note symbol. Please confirm.
 authors contributed equally to this work.} 
% The commands \thirdnote{} till \eighthnote{} are available for further notes

%\simplesumm{} % Simple summary

%\conference{} % An extended version of a conference paper


% Keywords 
\keyword{multivariate data analysis; spectroscopic; uneven sampling}
% The fields PACS, MSC, and JEL may be left empty or commented out if not applicable %\PACS{J0101} %\MSC{} %\JEL{}

%%%%%%%%%%%%%%%%%%%%%%%%%%%%%%%%%%%%%%%%%% 
% Only for the journal Diversity
%\LSID{\url{http://}}

%%%%%%%%%%%%%%%%%%%%%%%%%%%%%%%%%%%%%%%%%% 
% Only for the journal AppliedSciences 
\featuredapplication{Authors are encouraged to provide a concise description of the specific application or a potential application of the work. This section is not mandatory.} 

%%%%%%%%%%%%%%%%%%%%%%%%%%%%%%%%%%%%%%%%%%

%%%%%%%%%%%%%%%%%%%%%%%%%%%%%%%%%%%%%%%%%% 
% Only for the journal Data
%\dataset{DOI number or link to the deposited data set if the data set is published separately. If the data set shall be published as a supplement to thispaper, this field will be filled by the journal editors. In this case, pleasesubmit the data set as a supplement.} 
%\datasetlicense{License under which the data set is made available (CC0, CC-BY, CC-BY-SA, CC-BY-NC, etc.)}

%%%%%%%%%%%%%%%%%%%%%%%%%%%%%%%%%%%%%%%%%% 
% Only for the journal Toxins
%\keycontribution{The breakthroughs or highlights of the manuscript. Authors can write one or two sentences to describe the most important part of the paper.}

%%%%%%%%%%%%%%%%%%%%%%%%%%%%%%%%%%%%%%%%%% 
% Only for the journal Encyclopedia
%\encyclopediadef{For entry manuscripts only: please provide a brief overview of the entry title instead of an abstract.}

%%%%%%%%%%%%%%%%%%%%%%%%%%%%%%%%%%%%%%%%%% 
% Only for the journal Advances in Respiratory Medicine, Smart Cities and Sensors %\addhighlights{yes}
%\renewcommand{\addhighlights}{%

%\noindent This is an obligatory section in “Advances in Respiratory Medicine'' and ``Smart Cities”, whose goal is to increase the discoverability and readability of the article via search engines and other scholars. Highlights should not be a copy of the abstract, but a simple text allowing the reader to quickly and simplified find out what the article is about and what can be cited from it. Each of these parts should be devoted up to 2~bullet points.\vspace{3pt}\\ %\textbf{What are the main findings?} 
% \begin{itemize}[labelsep=2.5mm,topsep=-3pt] 
% \item First bullet. 
% \item Second bullet. 
% \end{itemize}\vspace{3pt} 
% \textbf{What is the implication of the main finding?} 
% \begin{itemize}[labelsep=2.5mm,topsep=-3pt] % \item First bullet. 
% \item Second bullet. 
% \end{itemize} 
%}

%%%%%%%%%%%%%%%%%%%%%%%%%%%%%%%%%%%%%%%%%%

%% The amssymb package provides various useful mathematical symbols
\usepackage{amssymb} 
\usepackage{bm} 
% for math 
\usepackage{amsmath}
\usepackage{amscd,float,array} 
%% The amsthm package provides extended theorem environments %% 
\usepackage{amsthm}

%% The lineno packages adds line numbers. Start line numbering with %
% \begin{linenumbers}, end it with \end{linenumbers}. Or switch it on 
%% for the whole article with \linenumbers. 
%% \usepackage{lineno}


%\usepackage{esdiff}
% \usepackage{graphicx} 

%%%%%%%%%%%%%%%%%%%%%%%%%%%%%%%%%%%%%%%%

% \usepackage{txfonts} 
\usepackage{url} 
\usepackage{booktabs} 
\usepackage{units}
\usepackage{subfloat} 
%\usepackage{longtable} 
%\usepackage{widetext}
\usepackage{wasysym} 
\usepackage{tikz} % pgf bilder funktionieren nicht wird durch includegraphics ersetzt
\renewcommand{\pgfimage}[2][]{\includegraphics[#1]{#2}}

% Alle Grafiken zentrieren 
\usepackage{letltxmacro} % sich den befehl includegraphics merken 
\LetLtxMacro\latexincludegraphics\includegraphics % Kommando neu definieren
\renewcommand{\includegraphics}[2][]{\centering\latexincludegraphics[#1]{#2}}

% Grafiken nur innerhalb eines Kapitels/Unterkapitels 
% \usepackage[section]{placeins}

% Longtable two column


\usepackage{subfig} 
%%
\makeatother

\usepackage{hyphenat} 
\usepackage{listings}
\lstset{basicstyle={\small\ttfamily}}

%%%% User macro 
\newcommand{\Ree}{{\rm Re}} 
\newcommand{\Ha}{{\rm Ha}}
\newcommand{\Rm}{{\rm Rm}} 
\newcommand{\Pm}{{\rm Pm}} 
\newcommand{\er}{{\bf\hate_r}} 
\newcommand{\et}{{\bf\hat e_\theta}} 
\newcommand{\ep}{{\bf\hat e_\varphi}}
\newcommand{\ez}{{\bf\hat e_z}} 
\newcommand{\ve}{{\mathbf{v}}}
\newcommand{\bv}{{\bf B}} 
\newcommand{\bvo}{{\bf B_0}}
\newcommand{\Dl}{\mathcal{D}_l} 
\newcommand{\rv}{\ensuremath{\mathbf{r}}}
\newcommand{\lp}{\ensuremath{\left(}} 
\newcommand{\rp}{\ensuremath{\right)}}
%%%% 
\newcommand{\fgc}[1]{\noindent\textcolor{blue}{#1}}
\newcommand{\fgq}[1]{\noindent\textcolor{red}{#1}}


%%%%%%%%%%%%%%%%%%%%%%%%%%%%%%%%%%%%%%%%% 

\begin{document}


\global\long\def\diff{\mathop{}\!\mathrm{d}}%

\global\long\def\e{\mathrm{e}}%

\global\long\def\im{\mathrm{i}}%

\global\long\def\pvec#1{\vec{#1}\mkern2mu  \vphantom{#1}}%


%% main text


\section{Definition of the coefficients $a_k$ }

In comparison with the classical definition of
\citet{lomb1976leastsquares}, the coefficients $a_{k}$ and $b_{k}$
differ by a factor of $\sqrt{N/2}$, scaling the result. With a closer
look at the original equations
\begin{align*}
a_{k,\mathrm{orig}} & =\frac{\sum_{n}\hat{s}_{n}\cos(\omega_{k}(t_{n}-\tau_{k}))}{\sqrt{\frac{N}{2}}\sqrt{\sum_{n}\cos^{2}(\omega_{k}(t_{n}-\tau_{k}))}}
\end{align*}
this factor becomes evident, e.\,g. \citet{hocke1998phaseestimation}.
Since
$\lim_{n\rightarrow\infty}\sum_{n}\cos^{2}(\omega_{k}(t_{n}-\tau_{k}))\approx
N/2$ can be assumed, $a_{k}\approx a_{k,\mathrm{orig}}$ is valid, if
$N$ fits exactly to a multiple of $\omega_{k}$. Because the presented
approach is related to the rather technical amplitude demodulation
procedure, we assume equation~(18) of the main manuscript to be more
accurate.

%(\ref{eq:LS_final})


\section{OMD as a non-consistent estimator}

In the following, only signals $s(t)\in\mathbb{R}$ described in terms
of a finite set of individual frequency components $\omega_{k},0\leq
k\leq M$ $(k\in\mathbb{N}^{+}),$ are considered. Furthermore, band
limitation is assumed so that there exists an upper maximum frequency
$\omega_{k}<\omega_{\max}$.

The analysis is based on the trigonometric model definition from
equation~(1) of the main manuscript, with the coefficients
$a_{k},b_{k}\in\mathbb{R}$.  The model misfit $\epsilon(t)$ is defined
by the difference between the observed signal $s(t)$ and the assumed
model function $y(t)$ as seen in equation (2) of the main
manuscript. Then, the signal
\begin{align*}
s(t) & =\sum_{k=0}^{M}\left(a_{k}\cos(\omega_{k}t)+b_{k}\sin(\omega_{k}t)+\epsilon_{k}(t)\right)
\end{align*}
is a sum of a trigonometric models with $M$ coefficients and
individual error values. The total model misfit
$\epsilon(t)=\sum_{k}\epsilon_{k}(t)$ originates form measurement
uncertainties with unknown distribution.

However, the sine and cosine functions are assumed to be an
orthonormal basis, which is valid for the infinite integral, as seen
in Section~2.2.  To shorten the explanations, the following derivation
refers only to the cosine term and neglects the corresponding sine
term, which can be derived in a similar manner.

To show the effects of OMD applied to discrete sampled functions,
e.\,g. time series from measurements, the next passage derives the
sampling series and its discrete model representation.

In general, a continuous signal can be described as a function defined
for every $t\in\mathbb{R}$. But a realistic measurement or
observation $y(t)$ of such a process takes place in the range from
$t=0$ to arbitrary time $t=T$. Therefore, we associate to the
measurement a windowed signal $s_{\textrm{w}}(t)$ defined for every
$t\in\mathbb{R}$ as
\begin{align*}
s_{\mathrm{w}}(t)  =\big(y(t)+\epsilon(t)\big)w(t)\nonumber \quad \text{with }w(t)  =\begin{cases}
1 & 0\leq t<T\\
0 & \text{otherwise}
\end{cases}
\end{align*}
 where the sampling error $\epsilon(t)$ is included. The window function
$w(t)$ ensures the finite observation time $0\leq t<T$ but leave
the infinite definition range untouched.

The sampling procedure, described in the next step, relies on the
Dirac distribution and its properties. The Dirac impulse is defined
as 
\begin{align*}
\delta(t) & =\begin{cases}
\infty & t=0\\
0 & t\neq0
\end{cases}\text{ with }\int_{-\infty}^{\infty}\delta(t)\diff t=1.
\end{align*}
The so-called sifting property

\begin{equation}
\int_{-\infty}^{\infty}\delta(t-\tau)\cdot\phi(t)\diff t=\phi(\tau),\label{eq:QDT_sifting}
\end{equation}
can be expressed for every function $\phi(t)$. Using this identity
the convolution function 
\begin{equation*}
\Psi(t)=\sum_{n=-\infty}^{\infty}\delta(t-nT_{\mathrm{s}})
\end{equation*}
helps to describe the sampling of the signal $s_{\mathrm{w}}(t)$
with sampling rate $T_{\mathrm{s}}$.

The continuous description of the sampling series 
\begin{equation*}
A(t)=s_{\mathrm{w}}(t)\Psi(t)
\end{equation*}
mathematically models the sampling which takes place while taking
a time series measurement of a physical process.

According to the theory of orthogonal function decomposition
(e.\,g. \citet[Chap. 15]{cohen1995timefrequency}), the individual model
coefficients of equation~(1) of the main manuscript
\begin{align}
  a_{k} & =\frac{2}{T}\int_{-\infty}^{\infty}y(t)\cos(\omega_{k}t)\diff t\quad \text{and} \quad
  b_{k} =\frac{2}{T}\int_{-\infty}^{\infty}y(t)\sin(\omega_{k}t)\diff t\label{eq:QDT_akbk}
\end{align}
can be recovered by integrating over the model function.

In order to estimate the coefficients $a_{k},b_{k}$, the integration of
Eq.~(\ref{eq:QDT_akbk})  has to be carried out on the
sampled series $A(t)$ representing the acquired data. Assuming that
the trigonometric model $y(t)$ approximates the sampling series $A(t)$
in the limit $\epsilon(t)\rightarrow0$:
\begin{align*}
a_{k} & =\frac{2}{T}\int_{-\infty}^{\infty}y(t)\cos(\omega_{k}t)\diff t\nonumber  \approx\frac{2}{T}\int_{-\infty}^{\infty}A(t)\cos(\omega_{k}t)\diff t=\nonumber \\
 & =\frac{2}{T}\int_{-\infty}^{\infty}\big(y(t)+\epsilon(t)\big)w(t)\sum_{n=-\infty}^{\infty}\delta(t-nT_{\mathrm{s}})\cos(\omega_{k}t)\diff t,
\end{align*}
and by factorizing and exchanging the sum with the integral
\begin{align}
a_{k} & =\frac{2}{T}\sum_{n=-\infty}^{\infty}\int_{-\infty}^{\infty}\underset{\text{sifting property \eqref{eq:QDT_sifting}}}{\underbrace{\big(y(t)+\epsilon(t)\big)w(t)\cos(\omega_{k}t)\delta(t-nT_{\mathrm{s}})}}\diff t\nonumber= \\
 & =\frac{2}{T}\sum_{n=-\infty}^{\infty}\big(y(nT_{\mathrm{s}})+\epsilon(nT_{\mathrm{s}})\big)w(nT_{\mathrm{s}})\cos(\omega_{k}nT_{\mathrm{s}}),
\end{align}
where the applied sifting property of the Dirac distribution achieves
the sampling at discrete time instances $nT_{\mathrm{s}}$. Due the
definition of the rectangular window function $w(t)$, the sum with
$nT_{\mathrm{s}}<0$ and $nT_{\mathrm{s}}>T$ is exactly zero, which
leads to a finite summation range. With the identity of the total
number of samples taken, $N=T/T_{\mathrm{s}}$, the coefficient $a_{k}$
reads
\begin{align*}
a_{k} & =\frac{2}{T}\sum_{n=0}^{N-1}\big(y(nT_{\mathrm{s}})+\epsilon(nT_{\mathrm{s}})\big)\cos(\omega_{k}nT_{\mathrm{s}})=\nonumber \\
 & =\frac{2}{T}\sum_{n=0}^{N-1}\Biggl(\sum_{j=0}^{M}\bigl(a_{j}\cos(\omega_{j}nT_{s}) +b_{j}\sin(\omega_{j}nT_{s})+\epsilon(nT_{\mathrm{s}})\bigr)\Biggr)\cos(\omega_{k}nT_{\mathrm{s}})\nonumber 
\end{align*}

Figure~(1) of the main manuscript sketches the scenario with
$T_{\mathrm{s}}=f_{\mathrm{s}}^{-1}$ as the sampling period and
$T>2\pi/\omega_{0}$. With respect to the integrals of
Eq.~(\ref{eq:QDT_akbk}), the dashed right area causes errors in two
ways, when quadrature demodulation for the OMD is carried out. First,
the energy of that amplitude is spread into the next neighboring
integer $k$s and second, the truncation error (dashed area) causes a
mismatch of $a_{k}$ (and $b_{k}$) which only depends on $T$ but
\emph{not} on the amount of sampling points $N$ used.

In the following steps, the coefficients $k\neq j$ are neglected,
since they are projected on the error $\epsilon(t)$. The remaining
$k$-th set of parameters $k=j$ is sufficient to derive the four
statements (i)-(iv) of Section~(2.2) of the main manuscript.

\subsection{Properties of the truncation error}

Considering the Fourier decomposition of the sampling series $A(t)$:
\begin{multline}
\int_{0}^{T}\sum_{n=0}^{N-1}s_{\mathrm{w}}(nT_{\mathrm{s}})\delta(t-nT_{\mathrm{s}})\cos(\omega_{k}nT_{\mathrm{s}})\diff t=\int_{0}^{T}\delta\left(t-nT_{\mathrm{s}}\right)\diff t ~S_N\\
S_N=\sum_{n=0}^{N-1}a_{k}\cos^{2}(\omega_{k}nT_{\mathrm{s}})+b_{k}\sin(\omega_{k}nT_{\mathrm{s}})\cos(\omega_{k}nT_{\mathrm{s}})+\epsilon_{k}\cos(\omega_{k}nT_{\mathrm{s}}).\label{eq:SN}
\end{multline}
The latter enables the limitation of the integration and summation
boundaries. Next, by applying the sifting property (\ref{eq:QDT_sifting}),
the continuous time series becomes independent from time so that
\begin{equation}
  \sum_{n=0}^{N-1}s_{\mathrm{w}}(nT_{\mathrm{s}})\cos(\omega_{k}nT_{\mathrm{s}}) = S_N \label{eq:diskrete_FS}
% S_N=\sum_{n=0}^{N-1}a_{k}\cos^{2}(\omega_{k}nT_{\mathrm{s}})+b_{k}\sin(\omega_{k}nT_{\mathrm{s}})\cos(\omega_{k}nT_{\mathrm{s}})+\epsilon_{k}\cos(\omega_{k}nT_{\mathrm{s}}).    
\end{equation}
describes the measured (sampled) data points at time instances $nT_{\mathrm{s}}$
of the signal. The expression above represents the well known sum
of the $k$-th cosine term of discrete Fourier series. The corresponding
sine term is defined in a similar manner.

By employing the trigonometric identities
$\cos^{2}(x)=\frac{1}{2}\left(1+\cos\left(2x\right)\right)$ and with
$\sin(x)\cos(x)=\frac{1}{2}\sin(2x)$ to the definition of $S_N$ given
in Eq.~(\ref{eq:SN}), and multiplying by $2/N$,
Eq.~(\ref{eq:diskrete_FS}) becomes
\begin{align}
%% &  \sum_{n=0}^{N-1}s_{\mathrm{w}}(nT_{\mathrm{s}})\cos(\omega_{k}nT_{\mathrm{s}})  =\\
%% &  \sum_{n=0}^{N-1}\left(\frac{a_{k}}{2}\left(1+\cos(2\omega_{k}nT_{\mathrm{s}})\right)+\frac{b_{k}}{2}\sin(2\omega_{k}nT_{\mathrm{s}})+\epsilon_{k}\cos(\omega_{k}nT_{\mathrm{s}})\right)\\
  &  \frac{2}{N}\sum_{n=0}^{N-1}s_{\mathrm{w}}(nT_{\mathrm{s}})\cos(\omega_{k}nT_{\mathrm{s}})  =\nonumber\\
&=  a_{k}\left(1+\frac{1}{N}\sum_{n=0}^{N-1}\left[\cos(2\omega_{k}nT_{\mathrm{s}})+\frac{b_{k}}{a_{k}}\sin(2\omega_{k}nT_{\mathrm{s}})\right]\right)\nonumber\\
&  +\frac{2}{N}\sum_{n=0}^{N-1}\epsilon_{k}\cos(\omega_{k}nT_{\mathrm{s}})\label{eq:err}
\end{align}
Assuming $b_{k}=0$ for a pure cosine signal, the truncation error
$\epsilon_k^{\text{\tiny T}}$ defined as
\begin{align*}
\epsilon_k^{\text{\tiny T}} & =\frac{1}{N}\sum_{n=0}^{N-1}\cos(2\omega_{k}nT_{\mathrm{s}})
\end{align*}
can be divided into two components
\begin{align*}
\epsilon_k^{\text{\tiny T}} & =\frac{1}{N}\Biggl(\underset{=0}{\underbrace{\sum_{n=0}^{N_{2\pi}}\cos(2\omega_{k}nT_{\mathrm{s}})}}+\sum_{n=N_{2\pi}+1}^{N-1}\cos(2\omega_{k}nT_{\mathrm{s}})\Biggl),\nonumber 
\end{align*}
from which the first vanishes because it covers an integer number
of periods $\omega_{k}$. The right one consequently describes the
truncation error with respect to a $2\omega_{k}$ frequency as given
in the gray area in Figure~(1) of the main manuscript.


A Taylor series decomposition  gives 
\begin{align*}
\epsilon_k^{\text{\tiny T}} & =\frac{T_{\mathrm{s}}}{T}\sum_{n=N_{2\pi}+1}^{N-1}\Biggl(1-\frac{1}{2!}(2\omega_{k}nT_{\mathrm{s}})^{2}+\underset{\ll 1}{\underbrace{\frac{1}{4!}(2\omega_{k}nT_{\mathrm{s}})^{4}-\dots}}\biggl)\nonumber \\
 & \approx\frac{T_{\mathrm{s}}}{T}\left(\Delta N-2\left(\omega_{k}T_{\mathrm{s}}\right)^{2}\sum_{n=N_{2\pi}}^{N-1}n^{2}\right),
\end{align*}
with $\Delta N=N-N_{2\pi}$. This is further reduced with $\sum_{n=1}^{N}n^{2}=\frac{N\left(N+1\right)\left(2N+1\right)}{6}$
and $T_{\mathrm{s}}=T/N$
\begin{align}
\epsilon_k^{\text{\tiny T}} & \approx\frac{\Delta N}{N}-2\left(\omega_{k}T\right)^{2}\frac{\Delta N\left(\Delta N+1\right)\left(2\Delta N+1\right)}{6N^{3}}\nonumber \\
 & \approx\frac{\Delta N}{N}\left(1-2\left(\omega_{k}T\right)^{2}\left(\frac{2\Delta N^{2}}{6N^{2}}+\underset{\rightarrow0}{\underbrace{\frac{3}{6N^{2}}+\frac{1}{6N^{2}\Delta N}}}\right)\right)\nonumber \\
 & \approx\frac{\Delta N}{N}\left(1-\frac{2}{3}\left(\omega_{k}T\right)^{2}\left(\frac{\Delta N}{N}\right)^{2}\right) \approx\frac{\Delta\varphi}{T}\leq0.2\label{eq:QDT_res}
\end{align}
so that $\epsilon_k^{\text{\tiny T}}$ becomes independent of the sampling
rate $T_{\mathrm{s}}$. The ``time phase''
$\Delta\varphi=\min_{i}(T-\pi i/\omega_{k})$, $i\in\mathbb{N}$ covers
the range marked as gray area in Figure~(1) of the main manuscript.
The maximum value of $\epsilon_k^{\text{\tiny T}}\leq0.2$ originates from
the $\cos(2\omega_{k}nT_{\mathrm{s}})$-term if only one period plus
truncation fits into the integration window. Moreover equation
(\ref{eq:QDT_res}) implies that a higher sampling frequency
\textendash{} which gathers more information from the process
\textendash{} will not lead to a more precise approximation of $a_{k}$
(and of course $b_{k}$). Therefore, the quadrature demodulation (or even the Fourier
series decomposition) is \emph{not} a consistent estimator for
amplitude and phase, because it will not converge 
\begin{equation*}
\lim_{N\rightarrow\infty}\sum_{n=0}^{N-1}s_{\mathrm{w}}(nT_{\mathrm{s}})\cos(\omega_{k}nT_{\mathrm{s}})\neq a_{k}
\end{equation*}
towards the ``true'' $a_{k}$ for a given finite $T$. Instead, it converges in the limit of $T\rightarrow\infty$.

\subsection{Confidence Intervals of Model Parameters \textendash{} (iii)}

The last term of Eq.~\ref{eq:err} corresponds to the sampling error
$\epsilon_k^{\text{\tiny FS}}$, which might be encountered in real
measurements. Given a normal distributed error function
$\epsilon_{k}=\mathcal{N}\left(0,\sigma\right)$ with $\Phi_{1-\alpha}$
as the corresponding $\alpha$-quantile of the error distribution
related to the underlying process with its standard deviation $\sigma$
(e.\,g. \citet{JCGM2008}), it turns out that
\begin{align}
&\epsilon_k^{\text{\tiny FS}}=\frac{2}{N}\sum_{n=0}^{N-1}\epsilon_{k}\cos(\omega_{k}nT_{\mathrm{s}})  =\frac{2}{N}\sum_{n=0}^{N-1}\mathcal{N}\left(0,\sigma\right)\cos(\omega_{k}nT_{\mathrm{s}})=\nonumber \\
 & =\frac{2}{N}\Phi_{1-\alpha}\frac{\sigma}{\sqrt{N}}\sum_{n=0}^{N-1}\cos(\omega_{k}nT_{\mathrm{s}}) <\Phi_{1-\alpha}\frac{2\sigma}{\sqrt{N}}
\label{eq:FS_random_error}
\end{align}
which vanishes in the limit $N\rightarrow\infty$. This is valid
because a linear combination of normally distributed variables keeps
normally distributed (e.\,g. \citet[Theorem 4A,
  p. 90]{parzen1962stochastic}).  In addition,
expression~(\ref{eq:FS_random_error}) gives the upper limit of the
parameter confidence interval.

In summary, the estimation of Fourier coefficients $a_{k}$ (and $b_{k}$)
\begin{equation*}
\frac{2}{N}\sum_{n=0}^{N-1}s_{\mathrm{w}}(nT_{\mathrm{s}})\cos(\omega_{k}nT_{\mathrm{s}})\approx a_{k}\left(1+\frac{\Delta\varphi}{T}\right)\pm\Phi_{1-\alpha}\frac{2\sigma}{\sqrt{N}}
\end{equation*}
is affected by the truncation error with respect to the full period
of $\omega_{k}$ and a random error from the measurement. The first
is independent from the sampling which proves that Fourier decomposition
is a non consistent estimator for amplitude and frequency. The last
term, the random error, converges to zero in the limit of large $N$,
as expected.

\section{Power Spectral Density and False Alarm Probability}


\label{subsec:Power-Spectral-Density} In this work, the simplest case
of uncorrelated and mean free Gaussian noise is assumed which suits
many common technical and scientific cases. From the power spectral
density (PSD) $P_{k}=\frac{N}{4\sigma_{0}^{2}}(a_{k}^{2}+b_{k}^{2})$,
with $\sigma_{0}^{2}=\frac{1}{N-1}\sum_{n=0}^{N-1}\left(y(t_{n})-\bar{y}\right)^{2}$
as the variance of the sample, refer to \citet{hocke1998phaseestimation}
and \citet{zechmeister2009}, the standardized PSD is
defined by 
\begin{align*}
\mathrm{psd}(\omega_{k}) & =P_{k}p_{k}
\end{align*}
on the interval $[0,1]$, where $p_{k}$ is the standardized Gaussian
noise. Here, $P_{k}$ is similar to a signal to noise ratio given in
equation~(19) of the main manuscript (see
\citet{scargle1982studies}). Since LSM calculates the result of a
least square fit, a value of $\mathrm{psd}(\omega_{k})=1$ indicates a
``perfect'' fit to the corresponding model function.  In the case of
$\mathrm{psd}(\omega_{k})=0$, no correspondence is visible. The
discussion about the presented standardization is carried out in
detail by \citet{cumming1999thelick}. The different ways to perform
the calculation of the $\mathrm{psd}$-value are briefly summarized in
\citet{zechmeister2009}. Additionally, a more precise
description of noise takes some effort which should be accomplished by
analyzing the measurement data or by taking additional noise
measurements.  The different procedures are briefly described by
\citet{cumming1999thelick} and \citet{horne1986aprescription}.

The standardized noise level reads $p_{k}=2/(N-1)$, so the standardized
power spectral density 
\begin{equation}
\mathrm{psd}(\omega_{k})=\frac{N}{N-1}\frac{A_{k}^{2}(\omega_{k})}{2\sigma_{0}^{2}}\label{eq:normPSD}
\end{equation}
can be calculated directly from the power spectral density or amplitude.
A more sophisticated approach relies on a Bayesian estimate of $\mathrm{psd}(\omega_{k})$
which is presented in \citet{mortier2015bglsa}. For most technical
applications, equation (\ref{eq:normPSD}) should be sufficient.

As a statistical measure, the probability 
\begin{equation*}
\mathcal{P}(P_{k}>P_{0})=\left(1-\mathrm{psd}(\omega_{k})\right)^{\frac{N-3}{2}}
\end{equation*}
states that there is no PSD peak $P_{k}$ larger than a reference value
$P_{0}$ of the best fit. From here, the statistical significance of a
single frequency $\omega_{k}$ can be deduced as the so called false
alarm probability (FAP) with
\begin{equation}
\mathrm{FAP}=\begin{cases}
1-\left(1-\mathcal{P}(P_{k}>P_{0})\right)^{M}\hspace{-1.mm}, & \text{if }\mathcal{P}(P_{k}>P_{0})\approx1\\
M\mathcal{P}(P_{k}>P_{0}), & \text{if }\mathcal{P}(P_{k}>P_{0})\ll1
\end{cases},\label{eq:FAP}
\end{equation}
where $M$ denotes the number of independent (fundamental) frequencies
present in the signal. The discussion about this degree of freedom is
very diverse in literature and is discussed for instance by
\citet{vanderplas2017understanding}.  The first approach is Shannon's
sampling theorem as a pragmatic and conservative access to this
topic. It states that the number of independent frequencies is
$M\approx N/2$. At the same moment a band limited signal is required
which is sampled with twice the maximum signal frequency,
i.\,e. $f_{\mathrm{s}}\geq 2 f_{\max}$. It follows that signal
frequencies above $f_{\mathrm{s}}/2$ become visible as an alias in the
lower frequency domain. In this aspect, randomly sampled data may
behave different. For randomly sampled data the conservative approach
defines an average sampling rate $\overline{f_{s}}=N/T$ which will
lead to $M\approx T\overline{f_{s}}/2$ as a lower limit. The parameter
$T$ scales the total sampling (e.\,g. time) range interval in one
dimension.  However, the question about the possible maximum frequency
that can be detected in randomly sampled data still remains. If we
assume sampling points originating from a regular grid, but with
randomly distributed missing values, then $f_{s}\approx\min(\Delta
t)^{-1}$ relates to the minimal distance between two neighboring
points as upper limit of $f_{\mathrm{s}}$. Data in such a grid is
taken at $t_{i}=t_{1}+n_{i}p$ instances, where $p$ is a kind of a
common divisor, refer to \citet{eyer1999variable} and $n_{i}$ is a non
complete set of values to reach every location. Given
$n_{i}\in\mathbb{N}^{+}$ we will find that the effective maximum
frequency fulfills $f_{s}>\overline{f_{s}}$ . Care must be taken with
this assumption, because it could lead to undesired large values of
$f_{s}$ and therefore wrong estimations of $M$.

\citet{horne1986aprescription} carried out an extensive study about
the number of independent frequencies (and the maximum detectable
frequency). They found an empirical approximation
\begin{equation*}
M=-6.362+1.193N+0.00098N^{2},\label{eq:Ind_Freq}
\end{equation*}
which is a compromise between the conservative $N/2$ and the
artificially large minimal distance value. A detailed discussion on
FAP and the independent frequencies can be found in the studies by
\citet{baluev2008assessing,baluev2013detecting,baluev2013detecting2}.


	\begin{adjustwidth}{-\extralength}{0cm}

		\reftitle{References}
	\begin{thebibliography}{999}

\bibitem[Lomb(1976)]{lomb1976leastsquares}
Lomb, N.R.
\newblock Least-Squares Frequency Analysis of Unequally Spaced Data.
\newblock {\em Astrophysics and Space Science} {\bf 1976}, {\em 39},~447--462.
\newblock {\url{https://doi.org/10.1007/BF00648343}}.

\bibitem[Hocke(1998)]{hocke1998phaseestimation}
Hocke, K.
\newblock Phase Estimation with the {Lomb}-{Scargle} Periodogram Method.
\newblock {\em Annales Geophysicae} {\bf 1998}, {\em 16},~356--358.


\bibitem[Cohen(1995)]{cohen1995timefrequency}
Cohen, L.
\newblock {\em Time-Frequency Analysis}; Prentice {Hall} signal processing
  series, Prentice Hall PTR: Englewood Cliffs, N.J,  1995.

\bibitem[JCGM(2008)]{JCGM2008}
JCGM.
\newblock {\em Evaluation of measurement data -- {G}uide to the expression of
  uncertainty in measurement}; Joint Committee for Guides in Metrology,
  Application Note JCGM 100:2008 E,  2008.

\bibitem[Parzen(1962)]{parzen1962stochastic}
Parzen, E.
\newblock {\em Stochastic Processes}; Holden {Day} {Series} in {Probability}
  and {Statistics}, Holden-Day: San Francisco,  1962.

\bibitem[Scargle(1982)]{scargle1982studies}
Scargle, J.D.
\newblock Studies in Astronomical Time Series Analysis. {II} - {Statistical}
  Aspects of Spectral Analysis of Unevenly Spaced Data.
\newblock {\em The Astrophysical Journal} {\bf 1982}, {\em 263},~835--853.
\newblock {\url{https://doi.org/10.1086/160554}}.

\bibitem[Cumming et~al.(1999)Cumming, Marcy, and Butler]{cumming1999thelick}
Cumming, A.; Marcy, G.W.; Butler, R.P.
\newblock The {Lick} {Planet} {Search}: {Detectability} and {Mass}
  {Thresholds}.
\newblock {\em The Astrophysical Journal} {\bf 1999}, {\em 526},~890.
\newblock {\url{https://doi.org/10.1086/308020}}.

%AUTHOR: included Zechmeister 2009 reference, since it was cited but missing here
% Check, that the order fits!
\bibitem[Zechmeister and K{\"u}rster(2009)]{zechmeister2009}
Zechmeister, M.; K{\"u}rster, M.
\newblock The Generalised {Lomb}-{Scargle} Periodogram. {A} New Formalism for
  the Floating-Mean And {Keplerian} Periodograms.
\newblock {\em Astron.  Astrophys.} {\bf 2009}, {\em 496},~577--584.
\newblock {\url{https://doi.org/10.1051/0004-6361:200811296}}.

\bibitem[Horne and Baliunas(1986)]{horne1986aprescription}
Horne, J.H.; Baliunas, S.L.
\newblock A Prescription for Period Analysis of Unevenly Sampled Time Series.
\newblock {\em The Astrophysical Journal} {\bf 1986}, {\em 302},~757.
\newblock {\url{https://doi.org/10.1086/164037}}.

\bibitem[Mortier et~al.(2015)Mortier, Faria, Correia, Santerne, and
  Santos]{mortier2015bglsa}
Mortier, A.; Faria, J.P.; Correia, C.M.; Santerne, A.; Santos, N.C.
\newblock {BGLS}: {A} {Bayesian} formalism for the generalised {Lomb}-{Scargle}
  periodogram.
\newblock {\em Astronomy \& Astrophysics} {\bf 2015}, {\em 573},~A101.
\newblock {\url{https://doi.org/10.1051/0004-6361/201424908}}.

\bibitem[VanderPlas(2017)]{vanderplas2017understanding}
VanderPlas, J.T.
\newblock Understanding the {Lomb}-{Scargle} {Periodogram}.
\newblock {\em The Astrophysical Journal} {\bf 2017}, {\em 236}.

\bibitem[Eyer and Bartholdi(1999)]{eyer1999variable}
Eyer, L.; Bartholdi, P.
\newblock Variable Stars: {Which} {Nyquist} Frequency?
\newblock {\em Astronomy and Astrophysics Supplement Series} {\bf 1999}, {\em
  135},~1--3.
\newblock {\url{https://doi.org/10.1051/aas:1999102}}.

\bibitem[Baluev(2008)]{baluev2008assessing}
Baluev, R.V.
\newblock Assessing the Statistical Significance of Periodogram Peaks.
\newblock {\em Monthly Notices of the Royal Astronomical Society} {\bf 2008},
  {\em 385},~1279--1285.

\bibitem[Baluev(2013{\natexlab{a}})]{baluev2013detecting}
Baluev, R.V.
\newblock Detecting Multiple Periodicities in Observational Data with the
  Multifrequency Periodogram{\textemdash}{II}. {Frequency} {Decomposer}, a
  Parallelized Time-Series Analysis Algorithm.
\newblock {\em Astronomy and Computing} {\bf 2013}, {\em 3-4},~50--57.
\newblock {\url{https://doi.org/10.1016/j.ascom.2013.11.003}}.

\bibitem[Baluev(2013{\natexlab{b}})]{baluev2013detecting2}
Baluev, R.V.
\newblock Detecting Multiple Periodicities in Observational Data with the
  Multifrequency Periodogram {\textendash} {I}. {Analytic} Assessment of the
  Statistical Significance.
\newblock {\em Monthly Notices of the Royal Astronomical Society} {\bf 2013},
  {\em 436},~807--818.
\newblock {\url{https://doi.org/10.1093/mnras/stt1617}}.

\end{thebibliography}

		\PublishersNote{}

	\end{adjustwidth}

\end{document}
